# Supplementary material for: Identification of protein-damaging mutations in 10 swine taste receptors and 191 appetite-reward genes
Source: BMC Genomics. 2016 Aug 26;17(1):685. doi: 10.1186/s12864-016-2972-z (PMC5002119; doi:10.1186/s12864-016-2972-z)
Supplement: Additional file 1: — List of successfully sequenced TASR and AR genes. Successfully sequenced genes include these genes fully or partially sequenced at a DP > 1,000 considering all the libraries together. (XLSX 25 kb) [file 12864_2016_2972_MOESM1_ESM.xlsx]

## Sheet: Sheet1
gene ENSEMBL ID	gene symbol	gene name	chromosome	start position	end position	note on the gene
ENSSSCG00000022009	AADC / DDC	dopa decarboxylase (aromatic L-amino acid decarboxylase)	9	150076905	150234100
ENSSSCG00000017176	AANAT	aralkylamine N-acetyltransferase	12	4894855	4896036
ENSSSCG00000017296	ACE	angiotensin I converting enzyme	12	15381357	15401198
ENSSSCG00000012138	ACE2	angiotensin I converting enzyme 2	X	13060434	13089851
ENSSSCG00000017041	ADRA1B	adrenoceptor alpha 1B	16	69039662	69092287
ENSSSCG00000007139	ADRA1D	adrenoceptor alpha 1D	17	35851523	35872814
ENSSSCG00000010629	ADRA2A	adrenoceptor alpha 2A	14	132403894	132405246
ENSSSCG00000010647	ADRB1	adrenoceptor beta 1	14	135520692	135522044
ENSSSCG00000021165	ADRB2	adrenoceptor beta 2, surface	JH118582.1	134596	135994
ENSSSCG00000015821	ADRB3	adrenoceptor beta 3	15	55482168	55484072
ENSSSCG00000002775	AGRP	agouti related neuropeptide	6	25399704	25400751
ENSSSCG00000003168	ALDH16A1	aldehyde dehydrogenase 16 family, member A1	6	50258234	50275377
ENSSSCG00000010495	ALDH18A1	aldehyde dehydrogenase 18 family, member A1	14	116807919	116855107
ENSSSCG00000028996	ALDH1A1	aldehyde dehydrogenase 1 family, member A1	1	252793170	252808540
ENSSSCG00000025578	ALDH1A2	aldehyde dehydrogenase 1 family, member A2	1	126092062	126105183
ENSSSCG00000026298	ALDH1A3	aldehyde dehydrogenase 1 family, member A3	1	155679743	155693815
ENSSSCG00000004822	ALDH1A3	aldehyde dehydrogenase 1 family, member A3	1	155732315	155751077	uncharacterized protein in pig but with ortholog
ENSSSCG00000025630	ALDH1A3	aldehyde dehydrogenase 1 family, member A3	GL896005.2	35385	66886	uncharacterized protein in pig but with ortholog
ENSSSCG00000005361	ALDH1B1	aldehyde dehydrogenase 1 family, member B1	1	267166211	267167764
ENSSSCG00000030626	ALDH1L1	aldehyde dehydrogenase 1 family, member L1	GL896523.1	1888	37407
ENSSSCG00000000839	ALDH1L2	aldehyde dehydrogenase 1 family, member L2	5	82894882	82958376
ENSSSCG00000009889	ALDH2	aldehyde dehydrogenase 2 family (mitochondrial)	14	42378891	42409687
ENSSSCG00000018044	ALDH3A1	aldehyde dehydrogenase 3 family, member A1	12	62638752	62645604
ENSSSCG00000018041	ALDH3A2	aldehyde dehydrogenase 3 family, member A2	12	62591994	62605074
ENSSSCG00000026349	ALDH3B2	aldehyde dehydrogenase 3 family, member B2	2	3563353	3568662	uncharacterized protein in pig but with ortholog
ENSSSCG00000024752	ALDH4A1	aldehyde dehydrogenase 4 family, member A1	6	71494050	71512649
ENSSSCG00000001090	ALDH5A1	aldehyde dehydrogenase 5 family, member A1	7	20501783	20525997
ENSSSCG00000002357	ALDH6A1	aldehyde dehydrogenase 6 family, member A1	7	103117991	103136318
ENSSSCG00000014247	ALDH7A1	aldehyde dehydrogenase 7 family, member A1	2	134952715	134986910
ENSSSCG00000023457	ALDH8A1	aldehyde dehydrogenase 8 family, member A1	GL894914.1	7964	23617	uncharacterized protein in pig but with ortholog
ENSSSCG00000028115	ALDH8A1	aldehyde dehydrogenase 8 family, member A1	1	32551857	32561371	uncharacterized protein in pig but with ortholog
ENSSSCG00000006324	ALDH9A1	aldehyde dehydrogenase 9 family, member A1	4	92685722	92713628
ENSSSCG00000003088	APOE	apolipoprotein E	6	47269970	47272195
ENSSSCG00000014852	ARRB1	arrestin, beta 1	9	10735562	10759039
ENSSSCG00000017918	ARRB2	arrestin, beta 2	12	54281399	54286346
ENSSSCG00000012789	AVPR2	arginine vasopressin receptor 2	X	142203295	142205695
ENSSSCG00000013333	BDNF	brain-derived neurotrophic factor	2	35227847	35262533
ENSSSCG00000011878	CASR	calcium-sensing receptor	13	147907932	147935070
ENSSSCG00000011724	CASR paralog		13	103911532	103927307
ENSSSCG00000011277	CCK	cholecystokinin	13	28610211	28615330
ENSSSCG00000016957	CD180 / LY64	CD180 molecule	16	49212321	49229137
ENSSSCG00000015405	CD36	CD36 molecule (thrombospondin receptor)	9	110040077	110106938
ENSSSCG00000030638	CH242-168I5.2	CD36 molecule (thrombospondin receptor)	9	109954291	110001622	This gene is a CD36 ortholog
ENSSSCG00000008911	CLOCK	clock circadian regulator	8	58740013	58753479
ENSSSCG00000001099	CMAHP / CMAH	cytidine monophospho-N-acetylneuraminic acid hydroxylase, pseudogene	7	21032289	21109183
ENSSSCG00000004309	CNR1	cannabinoid receptor 1 (brain)	1	63202833	63204251
ENSSSCG00000010132	COMT	catechol-O-methyltransferase	14	55034981	55039390
ENSSSCG00000016138	CREB	Sus scrofa cAMP responsive element binding protein 1	15	122385353	122404380
ENSSSCG00000006215	CRH	corticotropin releasing hormone	4	74651620	74653688
ENSSSCG00000017313	CRHR1	corticotropin releasing hormone receptor 1	12	17366143	17420526
ENSSSCG00000016675	CRHR2	corticotropin releasing hormone receptor 2	18	46648683	46651308
ENSSSCG00000002993	CYP2A6	cytochrome P450, family 2, subfamily A, polypeptide 6	JH118589.1	35666	41354
ENSSSCG00000005742	DBH	dopamine beta-hydroxylase (dopamine beta-monooxygenase)	1	307178223	307198524
ENSSSCG00000010170	DISC1	disrupted in schizophrenia 1	14	63329745	63441058
ENSSSCG00000024955	DISC1	disrupted in schizophrenia 1	14	63069458	63213924	uncharacterized protein in pig but with ortholog
ENSSSCG00000029037	DRD1	dopamine receptor D1	16	53334564	53336938
ENSSSCG00000015048	DRD2	dopamine receptor D2	9	45883079	45897704
ENSSSCG00000011911	DRD3	dopamine receptor D3	13	155329856	155367784	uncharacterized protein in pig but with ortholog
ENSSSCG00000028305	DRD3	dopamine receptor D3	JH118426.1	17951	46879	uncharacterized protein in pig but with ortholog
ENSSSCG00000012851	DRD4	dopamine receptor D4	2	272652	275757
ENSSSCG00000008730	DRD5	dopamine receptor D5	8	5694771	5696186
ENSSSCG00000004084	ESR1	Estrogen receptor 1	1	16603095	16681556
ENSSSCG00000005109	ESR2 / ER2	estrogen receptor 2	1	215715909	215788512
ENSSSCG00000002892	FFAR1 / GPR40	free fatty acid receptor 1	6	40339566	40340468
ENSSSCG00000012135	FIGF	c-fos induced growth factor (vascular endothelial growth factor D)	X	12853827	12894377
ENSSSCG00000002383	FOS	FBJ murine osteosarcoma viral oncogene homolog	7	104293657	104297121
ENSSSCG00000023459	GABABR2	metabotropic GABA-B receptor subtype 2	GL893244.2	40287	58869	uncharacterized protein in pig but with ortholog
ENSSSCG00000001242	GABBR1	gamma-aminobutyric acid (GABA) B receptor, 1	7	25210913	25240202
ENSSSCG00000027558	GABBR2	gamma-aminobutyric acid (GABA) B receptor, 2	1	268275196	268370796
ENSSSCG00000005377	GABBR2	gamma-aminobutyric acid (GABA) B receptor, 2	1	268374986	268740816	uncharacterized protein in pig but with ortholog
ENSSSCG00000017026	GABRA1	gamma-aminobutyric acid (GABA) A receptor, alpha 1	16	66818853	66880713	uncharacterized protein in pig but with ortholog
ENSSSCG00000023661	GABRA1	gamma-aminobutyric acid (GABA) A receptor, alpha 1	16	66986726	67024241	uncharacterized protein in pig but with ortholog
ENSSSCG00000028922	GABRA2	gamma-aminobutyric acid (GABA) A receptor, alpha 2	8	38217125	38344972
ENSSSCG00000025708	GABRA3	gamma-aminobutyric acid (GABA) A receptor, alpha 3	X	141020707	141148007
ENSSSCG00000030515	GABRA4	gamma-aminobutyric acid (GABA) A receptor, alpha 4	8	38744279	38811784
ENSSSCG00000004827	GABRA5	gamma-aminobutyric acid (GABA) A receptor, alpha 5	1	156791277	156874257
ENSSSCG00000017027	GABRA6	gamma-aminobutyric acid (GABA) A receptor, alpha 6	16	67084263	67100288
ENSSSCG00000021137	GABRB1	gamma-aminobutyric acid (GABA) A receptor, beta 1	8	39254225	39275411
ENSSSCG00000017029	GABRB2	gamma-aminobutyric acid (GABA) A receptor, beta 2	16	67408059	67458672
ENSSSCG00000026802	GABRB3	gamma-aminobutyric acid (GABA) A receptor, beta 3	GL894047.2	11026	28194	uncharacterized protein in pig but with ortholog
ENSSSCG00000027079	GABRB3	gamma-aminobutyric acid (GABA) A receptor, beta 3	1	157187229	157208877	uncharacterized protein in pig but with ortholog
ENSSSCG00000012754	GABRE	gamma-aminobutyric acid (GABA) A receptor, epsilon	X	140856582	140872597
ENSSSCG00000008809	GABRG1	gamma-aminobutyric acid (GABA) A receptor, gamma 1	8	38019084	38133029
ENSSSCG00000017025	GABRG2	gamma-aminobutyric acid (GABA) A receptor, gamma 2	16	66516842	66618731
ENSSSCG00000021902	GABRP	gamma-aminobutyric acid (GABA) A receptor, pi	16	57477086	57495797
ENSSSCG00000012755	GABRQ	gamma-aminobutyric acid (GABA) A receptor, theta	X	141305710	141320841
ENSSSCG00000004315	GABRR1	gamma-aminobutyric acid (GABA) A receptor, rho 1	1	64000844	64018306
ENSSSCG00000024249	GABRR2	gamma-aminobutyric acid (GABA) A receptor, rho 2	1	64065307	64110136
ENSSSCG00000015895	GCG	glucagon	15	76292762	76298963
ENSSSCG00000011568	GHRL	ghrelin/obestatin prepropeptide	13	73475662	73480181
ENSSSCG00000010478	GPR120	Free Fatty Acid Receptor 4	14	114743575	114765158
ENSSSCG00000011888	GPR156	G protein-coupled receptor 156	13	149301801	149368083
ENSSSCG00000020884	GPR179	G protein-coupled receptor 179	GL896494.1	1823	14247
ENSSSCG00000029592	GPRC5A	G protein-coupled receptor, class C, group 5, member A	GL896435.1	4688	9401
ENSSSCG00000007864	GPRC5B	G protein-coupled receptor, class C, group 5, member B	3	26734480	26751349
ENSSSCG00000022590	GPRC5C	G protein-coupled receptor, class C, group 5, member C	JH118714.1	8542	15321
ENSSSCG00000029545	GPRC5D	G protein-coupled receptor, class C, group 5, member D	GL894707.2	8235	16903
ENSSSCG00000024560	GRIA1	glutamate receptor, ionotropic, AMPA 1	JH118674.1	16622	55668	uncharacterized protein in pig but with ortholog
ENSSSCG00000024685	GRIA2	glutamate receptor, ionotropic, AMPA 2	8	48116708	48277325
ENSSSCG00000012638	GRIA3	glutamate receptor, ionotropic, AMPA 3	X	115591395	115865956
ENSSSCG00000030565	GRIA4	glutamate receptor, ionotropic, AMPA 4	9	39464926	39841255
ENSSSCG00000010352	GRID1	glutamate receptor, ionotropic, delta 1	14	93397981	93510567
ENSSSCG00000026950	GRID1	glutamate receptor, ionotropic, delta 1	14	93524851	93531494	uncharacterized protein in pig but with ortholog
ENSSSCG00000025828	GRID2	glutamate receptor, ionotropic, delta 2	GL894411.2	27756	115464	uncharacterized protein in pig but with ortholog
ENSSSCG00000025119	GRIK1	glutamate receptor, ionotropic, kainate 1	13	203411536	203632118
ENSSSCG00000004361	GRIK2	glutamate receptor, ionotropic, kainate 2	1	77113353	77554767
ENSSSCG00000003640	GRIK3	glutamate receptor, ionotropic, kainate 3	6	85957190	86047458
ENSSSCG00000015131	GRIK4	glutamate receptor, ionotropic, kainate 4	9	53071979	53308128
ENSSSCG00000003039	GRIK5	glutamate receptor, ionotropic, kainate 5	6	45891810	45922577	uncharacterized protein in pig but with ortholog
ENSSSCG00000023242	GRIN2A	glutamate receptor, ionotropic, N-methyl D-aspartate 2A	3	33812532	33845601	uncharacterized protein in pig but with ortholog
ENSSSCG00000000614	GRIN2B	glutamate receptor, ionotropic, N-methyl D-aspartate 2B	5	62070371	62272186
ENSSSCG00000023151	GRIN2C	glutamate receptor, ionotropic, N-methyl D-aspartate 2C	12	6380555	6383753
ENSSSCG00000003133	GRIN2D	glutamate receptor, ionotropic, N-methyl D-aspartate 2D	6	49571009	49609465
ENSSSCG00000005400	GRIN3A	glutamate receptor, ionotropic, N-methyl-D-aspartate 3A	1	271878065	272030735
ENSSSCG00000029635	GRIN3B	glutamate receptor, ionotropic, N-methyl-D-aspartate 3B	2	77585771	77595944
ENSSSCG00000004119	GRM1	glutamate receptor, metabotropic 1	1	21476379	21814964
ENSSSCG00000011423	GRM2	glutamate receptor, metabotropic 2	13	37132583	37140861
ENSSSCG00000001523	GRM4	glutamate receptor, metabotropic 4	7	34839241	34928071
ENSSSCG00000014027	GRM6	glutamate receptor, metabotropic 6	2	81071726	81083913
ENSSSCG00000023891	GRM7	glutamate receptor, metabotropic 7	13	70590017	71008682
ENSSSCG00000022865	GRM8	glutamate receptor, metabotropic 8	18	22609817	23086523
ENSSSCG00000003601	HCRTR1	hypocretin (orexin) receptor 1	6	81854567	81864502
ENSSSCG00000001481	HCRTR2	hypocretin (orexin) receptor 2	7	30298326	30397733
ENSSSCG00000011576	HRH1	histamine receptor H1	13	74465438	74630259
ENSSSCG00000029096	HRH2	histamine receptor H2	2	83529780	83554056
ENSSSCG00000003714	HRH4	histamine receptor H4	6	102070618	102075994
ENSSSCG00000016940	HTR1A	5-hydroxytryptamine (serotonin) receptor 1A, G protein-coupled	16	45548623	45549891
ENSSSCG00000004475	HTR1B	5-hydroxytryptamine (serotonin) receptor 1B, G protein-coupled	1	99465592	99466764
ENSSSCG00000004295	HTR1E	5-hydroxytryptamine (serotonin) receptor 1E, G protein-coupled	1	61986692	61987921	uncharacterized protein in pig but with ortholog
ENSSSCG00000030227	HTR1F	5-hydroxytryptamine (serotonin) receptor 1F, G protein-coupled	13	178816054	178817154
ENSSSCG00000016273	HTR2B	5-hydroxytryptamine (serotonin) receptor 2B, G protein-coupled	15	145562110	145576395
ENSSSCG00000012593	HTR2C	5-hydroxytryptamine (serotonin) receptor 2C, G protein-coupled	X	108566657	108871722
ENSSSCG00000024497	HTR3A	5-hydroxytryptamine (serotonin) receptor 3A, ionotropic	9	46389573	46402872
ENSSSCG00000015053	HTR3B	5-hydroxytryptamine (serotonin) receptor 3B, ionotropic	9	46331476	46367854
ENSSSCG00000024689	HTR3C	5-hydroxytryptamine (serotonin) receptor 3C, ionotropic	13	131404260	131426785
ENSSSCG00000014428	HTR4	5-hydroxytryptamine (serotonin) receptor 4, G protein-coupled	2	156451710	156556790
ENSSSCG00000023549	HTR5A	5-hydroxytryptamine (serotonin) receptor 5A, G protein-coupled	18	3151545	3155140	uncharacterized protein in pig but with ortholog
ENSSSCG00000030573	HTR5A	5-hydroxytryptamine (serotonin) receptor 5A, G protein-coupled	18	3211397	3214992	uncharacterized protein in pig but with ortholog
ENSSSCG00000025244	HTR6	5-hydroxytryptamine (serotonin) receptor 6, G protein-coupled	6	72148250	72162252
ENSSSCG00000010459	HTR7	5-hydroxytryptamine (serotonin) receptor 7, adenylate cyclase-coupled	14	111555789	111660175
ENSSSCG00000022849	IL2RA	interleukin 2 receptor, alpha	10	71153909	71162738
ENSSSCG00000006542	KCNN3	potassium channel, calcium activated intermediate/small conductance subfamily N alpha, member 3	4	103700670	103872873
ENSSSCG00000006264	KOR / OPRK1	Opioid Receptor, Kappa 1	4	84470159	84496173
ENSSSCG00000025188	LEPR	leptin receptor	GL896137.1	31880	89417
ENSSSCG00000027306	LEPR	leptin receptor	GL896319.1	22155	22766	uncharacterized protein in pig but with ortholog
ENSSSCG00000001403	LTA	lymphotoxin alpha	7	27553711	27555858
ENSSSCG00000012257	MAOA	monoamine oxidase A	X	43132739	43209051
ENSSSCG00000023215	MAOB	monoamine oxidase B	X	43355507	43474320
ENSSSCG00000020924	MC1R	melanocortin 1 receptor (alpha melanocyte stimulating hormone receptor)	6	255611	256573
ENSSSCG00000004904	MC4R	melanocortin 4 receptor	1	178553488	178555219
ENSSSCG00000000074	MCHR1	melanin-concentrating hormone receptor 1	5	4916602	4918861
ENSSSCG00000004356	MCHR2	melanin-concentrating hormone receptor 2	1	75563707	75582520
ENSSSCG00000001883	mouse Trcg1	taste receptor cell gene 1	7	63008518	63017955	uncharacterized protein in pig but with ortholog
ENSSSCG00000003428	MTHFR	methylenetetrahydrofolate reductase (NAD(P)H)	6	65773242	65789128
ENSSSCG00000014939	MTNR1B	melatonin receptor 1B	9	28799459	28811592
ENSSSCG00000011756	NLGN1	neuroligin 1	13	121518226	121525986
ENSSSCG00000001440	NOTCH4	notch 4	7	28052185	28077220
ENSSSCG00000008171	NPAS2	neuronal PAS domain protein 2	3	55844996	56034828
ENSSSCG00000016718	NPY	neuropeptide Y	18	52929674	52937567
ENSSSCG00000014401	NR3C1	nuclear receptor subfamily 3, group C, member 1 (glucocorticoid receptor)	2	151054873	151158579
ENSSSCG00000010959	NTRK2	neurotrophic tyrosine kinase, receptor, type 2	10	34253163	34313564	uncharacterized protein in pig but with ortholog
ENSSSCG00000022856	NTRK2	neurotrophic tyrosine kinase, receptor, type 2	10	33956013	34047313	uncharacterized protein in pig but with ortholog
ENSSSCG00000005106	NTRK3	neurotrophic tyrosine kinase, receptor, type 3	1	212938361	213258768
ENSSSCG00000016588	OB / LEP	leptin	18	21201786	21204671
ENSSSCG00000027401	OPRD1	opioid receptor, delta 1	6	79621534	79658663
ENSSSCG00000004074	OPRM1 / MOR	Opioid Receptor, Mu 1	1	14768972	14819128
ENSSSCG00000007164	OXT	oxytocin/neurophysin I prepropeptide	17	36975726	36976589
ENSSSCG00000021585	OXTR	oxytocin receptor	13	72419130	72434787
ENSSSCG00000009735	P2RX2	purinergic receptor P2X, ligand gated ion channel, 2	14	24390332	24393064
ENSSSCG00000009817	P2X7R	Purinergic Receptor P2X, Ligand-Gated Ion Channel, 7	14	33279227	33340456
ENSSSCG00000000856	PAH	Phenylalanine Hydroxylase	5	85200844	85222836	uncharacterized protein in pig but with ortholog
ENSSSCG00000022156	PAH	Phenylalanine Hydroxylase	5	85068698	85080991	uncharacterized protein in pig but with ortholog
ENSSSCG00000026314	PAH	Phenylalanine Hydroxylase	5	85018130	85060807	uncharacterized protein in pig but with ortholog
ENSSSCG00000007180	PDYN	prodynorphin	GL895578.1	4552	8028
ENSSSCG00000006243	PENK	proenkephalin	4	82448788	82449354
ENSSSCG00000000858	PMCH	pro-melanin-concentrating hormone	5	85944967	85946325
ENSSSCG00000017501	PNMT	phenylethanolamine N-methyltransferase	12	23110418	23111803
ENSSSCG00000030605	POLR2M	polymerase (RNA) II (DNA directed) polypeptide M	1	126383470	126393930
ENSSSCG00000021155	POMC	proopiomelanocortin	3	120766301	120772980
ENSSSCG00000000707	SCNN1A	sodium channel, non voltage gated 1 alpha subunit	5	66749072	66773949
ENSSSCG00000007836	SCNN1G	sodium channel, non voltage gated 1 gamma subunit	3	23444854	23480156
ENSSSCG00000004357	SIM1	single-minded family bHLH transcription factor 1	1	76000269	76071230
ENSSSCG00000009601	SLC18A1	solute carrier family 18 (vesicular monoamine transporter), member 1	14	4279273	4306458
ENSSSCG00000010116	SLC25A1	solute carrier family 25 (mitochondrial carrier; citrate transporter), member 1	14	54541564	54544455
ENSSSCG00000002827	SLC6A2	solute carrier family 6 (neurotransmitter transporter), member 2	6	27402625	27447986
ENSSSCG00000017121	SLC6A3	solute carrier family 6 (neurotransmitter transporter), member 3	16	85855452	85883358
ENSSSCG00000017797	SLC6A4	solute carrier family 6 (neurotransmitter transporter), member 4	12	48106436	48148808
ENSSSCG00000021557	SULT1A1	sulfotransferase family, cytosolic, 1A, phenol-preferring, member 1	GL892962.1	15128	17110	uncharacterized protein in pig but with ortholog
ENSSSCG00000003382	TAS1R1		6	62350603	62363204
ENSSSCG00000003341	TAS1R3		6	58111612	58115907
ENSSSCG00000028554	TAS2R1		GL893464.1	28052	29033
ENSSSCG00000016433	TAS2R16 ortholog		18	5876591	5877502
ENSSSCG00000021954	TAS2R39		18	7358848	7359855
ENSSSCG00000021525	TAS2R4		GL892960.2	41686	42576
ENSSSCG00000016467	TAS2R40		18	7266600	7267764
ENSSSCG00000016457	TAS2R41		18	7018806	7019729
ENSSSCG00000016458	TAS2R60		18	7045247	7046597
ENSSSCG00000000631	TAS2R9		5	63976739	63977674
ENSSSCG00000013372	TPH1	tryptophan hydroxylase 1	2	44141742	44169845
ENSSSCG00000021122	TPH2	tryptophan hydroxylase 2	5	38620465	38714897
ENSSSCG00000017863	TRPV1	transient receptor potential cation channel, subfamily V, member 1	12	51536960	51560820	uncharacterized protein in pig but with ortholog
