# Supplementary material for: Identification of protein-damaging mutations in 10 swine taste receptors and 191 appetite-reward genes
Source: BMC Genomics. 2016 Aug 26;17(1):685. doi: 10.1186/s12864-016-2972-z (PMC5002119; doi:10.1186/s12864-016-2972-z)
Supplement: Additional file 2: — List of variants identified in TASR and AR genes. This table contains all the variants, including the multi-allelic with more than one effect on protein sequence and these which alternative allele was fixed in all the animals. (XLSX 302 kb) [file 12864_2016_2972_MOESM2_ESM.xlsx]

## Sheet: Sheet1
variant ID	chromosome	position	reference allele	alternative allele	impact	effect	SIFT_class	SIFT_score	gene symbol	gene ENSEMBL ID	pathway	p AAF	Pools displaying this variant	dbSNP rs ID
chr6_62357344_TT_T	chr6	62357344	TT	T	H	SPLICE_SITE_DONOR			TAS1R1	ENSSSCG00000003382	TASR	0.837	Duroc 1, Large White 1, Iberian, Wild boar, Mangalitza, Bazna, Asian, Large White 2, Landrace 2, Duroc 2, Pietrain 2, F2_high, F2_low
chr6_62357388_T_TG	chr6	62357388	T	TG	H	FRAME_SHIFT			TAS1R1	ENSSSCG00000003382	TASR	0.118	present in all pools
chr6_62357389_G_GG	chr6	62357389	G	GG	H	FRAME_SHIFT			TAS1R1	ENSSSCG00000003382	TASR	0.118	present in all pools
chr6_62357403_T_TG	chr6	62357403	T	TG	H	FRAME_SHIFT			TAS1R1	ENSSSCG00000003382	TASR	0.118	present in all pools
chr6_62357984_C_T	chr6	62357984	C	T	H	STOP_GAINED			TAS1R1	ENSSSCG00000003382	TASR	0.006536	Mangalitza
chr6_62363203_G_C	chr6	62363203	G	C	H	STOP_LOST			TAS1R1	ENSSSCG00000003382	TASR	0.006536	Asian	rs334423620
chr6_62354796_C_T	chr6	62354796	C	T	L	SYNONYMOUS_CODING			TAS1R1	ENSSSCG00000003382	TASR	0.015	Mallorcan Black, Wild boar, Landrace 2	rs319272643
chr6_62354838_G_C	chr6	62354838	G	C	L	SYNONYMOUS_CODING			TAS1R1	ENSSSCG00000003382	TASR	0.031	Asian	rs325298863
chr6_62354862_G_C	chr6	62354862	G	C	L	SYNONYMOUS_CODING			TAS1R1	ENSSSCG00000003382	TASR	0.809	present in all pools	rs338196837
chr6_62354889_C_T	chr6	62354889	C	T	L	SYNONYMOUS_CODING			TAS1R1	ENSSSCG00000003382	TASR	0.041	Large White 1, Landrace 1, Pietrain 1, Mallorcan Black, Large White 2, Landrace 2, F2_high, F2_low
chr6_62354892_G_C	chr6	62354892	G	C	L	SYNONYMOUS_CODING			TAS1R1	ENSSSCG00000003382	TASR	0.004902	Asian
chr6_62357413_A_G	chr6	62357413	A	G	L	SYNONYMOUS_CODING			TAS1R1	ENSSSCG00000003382	TASR	0.121	present in all pools
chr6_62360505_G_A	chr6	62360505	G	A	L	SYNONYMOUS_CODING			TAS1R1	ENSSSCG00000003382	TASR	0.006536	Asian	rs336620470
chr6_62360523_G_A	chr6	62360523	G	A	L	SYNONYMOUS_CODING			TAS1R1	ENSSSCG00000003382	TASR	0.006536	Asian	rs345720765
chr6_62360923_G_A	chr6	62360923	G	A	L	SYNONYMOUS_CODING			TAS1R1	ENSSSCG00000003382	TASR	0.00817	Asian
chr6_62362634_C_G	chr6	62362634	C	G	L	SYNONYMOUS_CODING			TAS1R1	ENSSSCG00000003382	TASR	0.001634	Asian
chr6_62362922_G_C	chr6	62362922	G	C	L	SYNONYMOUS_CODING			TAS1R1	ENSSSCG00000003382	TASR	0.001634	Wild boar
chr6_62363156_C_T	chr6	62363156	C	T	L	SYNONYMOUS_CODING			TAS1R1	ENSSSCG00000003382	TASR	0.028	Landrace 1, Pietrain 1, Mallorcan Black, Iberian, Wild boar, Mangalitza, Large White 2, F2_high	rs322165752
chr6_62357390_T_G	chr6	62357390	T	G	M	NON_SYNONYMOUS_CODING	deleterious	0.03	TAS1R1	ENSSSCG00000003382	TASR	0.013	Landrace 1, Pietrain 1, Mallorcan Black, Asian, Landrace 2, Duroc 2, Pietrain 2, F2_high
chr6_62357391_G_T	chr6	62357391	G	T	M	NON_SYNONYMOUS_CODING	tolerated	0.49	TAS1R1	ENSSSCG00000003382	TASR	0.003268	Landrace 1, Mallorcan Black
chr6_62357408_C_G	chr6	62357408	C	G	M	NON_SYNONYMOUS_CODING	tolerated	1	TAS1R1	ENSSSCG00000003382	TASR	0.029	present in all pools
chr6_62357411_G_C	chr6	62357411	G	C	M	NON_SYNONYMOUS_CODING	tolerated	0.24	TAS1R1	ENSSSCG00000003382	TASR	0.077	present in all pools
chr6_62357412_C_A	chr6	62357412	C	A	M	NON_SYNONYMOUS_CODING	tolerated	0.87	TAS1R1	ENSSSCG00000003382	TASR	0.098	present in all pools
chr6_62357447_C_T	chr6	62357447	C	T	M	NON_SYNONYMOUS_CODING	deleterious	0.02	TAS1R1	ENSSSCG00000003382	TASR	0.001634	Wild boar
chr6_62357499_C_T	chr6	62357499	C	T	M	NON_SYNONYMOUS_CODING	tolerated	0.28	TAS1R1	ENSSSCG00000003382	TASR	0.039	Large White 1, Landrace 1, Pietrain 1, Mallorcan Black, Large White 2, Landrace 2, F2_high, F2_low	rs334245415
chr6_62357720_G_A	chr6	62357720	G	A	M	NON_SYNONYMOUS_CODING	tolerated	0.08	TAS1R1	ENSSSCG00000003382	TASR	0.003268	Large White 2, Landrace 2
chr6_62357814_C_A	chr6	62357814	C	A	M	NON_SYNONYMOUS_CODING	deleterious	0.01	TAS1R1	ENSSSCG00000003382	TASR	0.001634	Asian	rs325274060
chr6_62360925_A_G	chr6	62360925	A	G	M	NON_SYNONYMOUS_CODING	tolerated	1	TAS1R1	ENSSSCG00000003382	TASR	0.119	Large White 1, Landrace 1, Pietrain 1, Bazna, Asian, Landrace 2, Pietrain 2, F2_high, F2_low	rs331670639
chr6_62362410_C_G	chr6	62362410	C	G	M	NON_SYNONYMOUS_CODING	deleterious	0.01	TAS1R1	ENSSSCG00000003382	TASR	0.101	Large White 1, Landrace 1, Pietrain 1, Bazna, Asian, Landrace 2, Pietrain 2, F2_high, F2_low	rs330666697
chr6_62362627_C_T	chr6	62362627	C	T	M	NON_SYNONYMOUS_CODING	tolerated	0.12	TAS1R1	ENSSSCG00000003382	TASR	0.006536	Asian
chr6_62362761_C_G	chr6	62362761	C	G	M	NON_SYNONYMOUS_CODING	tolerated	0.93	TAS1R1	ENSSSCG00000003382	TASR	0.105	Large White 1, Landrace 1, Pietrain 1, Bazna, Asian, Landrace 2, Pietrain 2, F2_high, F2_low	rs339177207
chr6_58114941_G_A	chr6	58114941	G	A	H	STOP_GAINED			TAS1R3	ENSSSCG00000003341	TASR	0.001634	Pietrain 2
chr6_58111786_C_T	chr6	58111786	C	T	L	START_GAINED			TAS1R3	ENSSSCG00000003341	TASR	0.006536	Mallorcan Black
chr6_58112282_C_T	chr6	58112282	C	T	L	SYNONYMOUS_CODING			TAS1R3	ENSSSCG00000003341	TASR	0.023	Asian, F2_high, F2_low
chr6_58112288_G_A	chr6	58112288	G	A	L	SYNONYMOUS_CODING			TAS1R3	ENSSSCG00000003341	TASR	0.069	Large White 1, Landrace 1, Large White 2, Landrace 2, F2_high, F2_low	rs322880871
chr6_58112611_G_A	chr6	58112611	G	A	L	SYNONYMOUS_CODING			TAS1R3	ENSSSCG00000003341	TASR	0.036	Pietrain 1, Asian	rs328925192
chr6_58112926_C_T	chr6	58112926	C	T	L	SYNONYMOUS_CODING			TAS1R3	ENSSSCG00000003341	TASR	0.038	Pietrain 1, Asian	rs341911794
chr6_58113127_C_T	chr6	58113127	C	T	L	SYNONYMOUS_CODING			TAS1R3	ENSSSCG00000003341	TASR	0.001634	Mallorcan Black
chr6_58113643_G_A	chr6	58113643	G	A	L	SYNONYMOUS_CODING			TAS1R3	ENSSSCG00000003341	TASR	0.433	present in all pools	rs324111367
chr6_58113676_G_A	chr6	58113676	G	A	L	SYNONYMOUS_CODING			TAS1R3	ENSSSCG00000003341	TASR	0.018	Wild boar	rs333607074
chr6_58114347_C_T	chr6	58114347	C	T	L	SYNONYMOUS_CODING			TAS1R3	ENSSSCG00000003341	TASR	0.538	present in all pools	rs334649924
chr6_58114476_G_A	chr6	58114476	G	A	L	SYNONYMOUS_CODING			TAS1R3	ENSSSCG00000003341	TASR	0.023	Bazna, Asian	rs343122684
chr6_58114596_G_A	chr6	58114596	G	A	L	SYNONYMOUS_CODING			TAS1R3	ENSSSCG00000003341	TASR	0.025	Asian, F2_high, F2_low	rs325926527
chr6_58114809_T_C	chr6	58114809	T	C	L	SYNONYMOUS_CODING			TAS1R3	ENSSSCG00000003341	TASR	0.533	present in all pools	rs337937003
chr6_58113636_G_A	chr6	58113636	G	A	M	NON_SYNONYMOUS_CODING	deleterious	0.02	TAS1R3	ENSSSCG00000003341	TASR	0.003268	Bazna
GL893464.1_28151_A_C	GL893464.1	28151	A	C	L	SYNONYMOUS_CODING			TAS2R1	ENSSSCG00000028554	TASR	0.001634	Bazna
GL893464.1_28629_T_C	GL893464.1	28629	T	C	L	SYNONYMOUS_CODING			TAS2R1	ENSSSCG00000028554	TASR	0.001634	Bazna
GL893464.1_28737_C_T	GL893464.1	28737	C	T	L	SYNONYMOUS_CODING			TAS2R1	ENSSSCG00000028554	TASR	0.698	Duroc 1, Large White 1, Landrace 1, Pietrain 1, Mallorcan Black, Iberian, Wild boar, Mangalitza, Bazna, Large White 2, Landrace 2, Duroc 2, Pietrain 2, F2_high, F2_low
GL893464.1_28776_G_T	GL893464.1	28776	G	T	L	SYNONYMOUS_CODING			TAS2R1	ENSSSCG00000028554	TASR	0.011	Wild boar
GL893464.1_28806_G_A	GL893464.1	28806	G	A	L	SYNONYMOUS_CODING			TAS2R1	ENSSSCG00000028554	TASR	0.121	Duroc 1, Pietrain 1, Iberian, Bazna, Asian, Large White 2, Duroc 2, Pietrain 2, F2_high, F2_low
GL893464.1_28842_G_A	GL893464.1	28842	G	A	L	SYNONYMOUS_CODING			TAS2R1	ENSSSCG00000028554	TASR	0.093	Duroc 1, Pietrain 1, Iberian, Bazna, Asian, Large White 2, Duroc 2, Pietrain 2
GL893464.1_28941_G_A	GL893464.1	28941	G	A	L	SYNONYMOUS_CODING			TAS2R1	ENSSSCG00000028554	TASR	0.013	Asian
GL893464.1_28953_A_G	GL893464.1	28953	A	G	L	SYNONYMOUS_CODING			TAS2R1	ENSSSCG00000028554	TASR	0.204	Duroc 1, Pietrain 1, Iberian, Wild boar, Bazna, Asian, Large White 2, Duroc 2, Pietrain 2, F2_high, F2_low
GL893464.1_28129_C_T	GL893464.1	28129	C	T	M	NON_SYNONYMOUS_CODING	tolerated	0.74	TAS2R1	ENSSSCG00000028554	TASR	0.023	Asian, F2_high, F2_low
GL893464.1_28156_T_C	GL893464.1	28156	T	C	M	NON_SYNONYMOUS_CODING	tolerated	1	TAS2R1	ENSSSCG00000028554	TASR	0.908	present in all pools
GL893464.1_28179_C_T	GL893464.1	28179	C	T	M	NON_SYNONYMOUS_CODING	tolerated	0.14	TAS2R1	ENSSSCG00000028554	TASR	0.814	present in all pools
GL893464.1_28189_A_C	GL893464.1	28189	A	C	M	NON_SYNONYMOUS_CODING	tolerated	0.23	TAS2R1	ENSSSCG00000028554	TASR	0.013	Wild boar
GL893464.1_28240_C_T	GL893464.1	28240	C	T	M	NON_SYNONYMOUS_CODING	tolerated	0.27	TAS2R1	ENSSSCG00000028554	TASR	0.814	present in all pools
GL893464.1_28399_G_A,C	GL893464.1	28399	G	A,C	M	NON_SYNONYMOUS_CODING			TAS2R1	ENSSSCG00000028554	TASR	0.221,1.634e-03	Duroc 1, Landrace 1, Pietrain 1, Iberian, Wild boar, Bazna, Asian, Large White 2, Duroc 2, Pietrain 2, F2_high, F2_low
GL893464.1_28451_C_G	GL893464.1	28451	C	G	M	NON_SYNONYMOUS_CODING	tolerated	1	TAS2R1	ENSSSCG00000028554	TASR	0.792	present in all pools
GL893464.1_28487_G_A	GL893464.1	28487	G	A	M	NON_SYNONYMOUS_CODING	tolerated	0.34	TAS2R1	ENSSSCG00000028554	TASR	0.011	Wild boar
GL893464.1_28583_A_G	GL893464.1	28583	A	G	M	NON_SYNONYMOUS_CODING	tolerated	0.75	TAS2R1	ENSSSCG00000028554	TASR	0.013	Wild boar
GL893464.1_28595_G_A	GL893464.1	28595	G	A	M	NON_SYNONYMOUS_CODING	tolerated	0.09	TAS2R1	ENSSSCG00000028554	TASR	0.092	Pietrain 1, Asian, Duroc 2, Pietrain 2, F2_high, F2_low
GL893464.1_28674_C_T	GL893464.1	28674	C	T	M	NON_SYNONYMOUS_CODING	tolerated	0.22	TAS2R1	ENSSSCG00000028554	TASR	0.712	Duroc 1, Large White 1, Landrace 1, Pietrain 1, Mallorcan Black, Iberian, Wild boar, Mangalitza, Bazna, Large White 2, Landrace 2, Duroc 2, Pietrain 2, F2_high, F2_low
GL893464.1_28675_A_G	GL893464.1	28675	A	G	M	NON_SYNONYMOUS_CODING	tolerated	0.13	TAS2R1	ENSSSCG00000028554	TASR	0.92	present in all pools
GL893464.1_28694_T_C	GL893464.1	28694	T	C	M	NON_SYNONYMOUS_CODING	deleterious	0.03	TAS2R1	ENSSSCG00000028554	TASR	0.191	Duroc 1, Pietrain 1, Iberian, Bazna, Asian, Large White 2, Duroc 2, Pietrain 2, F2_high, F2_low
GL893464.1_28792_C_G	GL893464.1	28792	C	G	M	NON_SYNONYMOUS_CODING	tolerated	0.4	TAS2R1	ENSSSCG00000028554	TASR	0.004902	Asian
GL893464.1_28814_C_T	GL893464.1	28814	C	T	M	NON_SYNONYMOUS_CODING	tolerated	0.16	TAS2R1	ENSSSCG00000028554	TASR	0.907	present in all pools
GL893464.1_28828_C_A	GL893464.1	28828	C	A	M	NON_SYNONYMOUS_CODING	tolerated	0.92	TAS2R1	ENSSSCG00000028554	TASR	0.011	Wild boar
GL893464.1_28829_C_T	GL893464.1	28829	C	T	M	NON_SYNONYMOUS_CODING	tolerated	0.27	TAS2R1	ENSSSCG00000028554	TASR	0.011	Wild boar
GL893464.1_28837_G_A	GL893464.1	28837	G	A	M	NON_SYNONYMOUS_CODING	tolerated	0.31	TAS2R1	ENSSSCG00000028554	TASR	0.011	Wild boar
GL893464.1_29026_G_T	GL893464.1	29026	G	T	M	NON_SYNONYMOUS_CODING	tolerated	1	TAS2R1	ENSSSCG00000028554	TASR	0.9	present in all pools
GL893464.1_29029_A_G	GL893464.1	29029	A	G	M	NON_SYNONYMOUS_CODING	deleterious	0.04	TAS2R1	ENSSSCG00000028554	TASR	0.904	present in all pools
chr18_5876618_C_T	chr18	5876618	C	T	L	SYNONYMOUS_CODING			TAS2R16 ortholog	ENSSSCG00000016433	TASR	0.00817	Asian	rs328683775
chr18_5876837_G_A	chr18	5876837	G	A	L	SYNONYMOUS_CODING			TAS2R16 ortholog	ENSSSCG00000016433	TASR	0.096	Landrace 1, Asian, Large White 2, Landrace 2, F2_high, F2_low	rs340730748
chr18_5876738_G_A	chr18	5876738	G	A	L	SYNONYMOUS_CODING			TAS2R16 ortholog	ENSSSCG00000016433	TASR	0.16	Large White 1, Mangalitza, Bazna, Asian, Large White 2, Landrace 2, Pietrain 2, F2_high, F2_low	rs320134956
chr18_5876768_G_A	chr18	5876768	G	A	L	SYNONYMOUS_CODING			TAS2R16 ortholog	ENSSSCG00000016433	TASR	0.096	Landrace 1, Asian, Large White 2, Landrace 2, F2_high, F2_low	rs339030354
chr18_5876789_C_T	chr18	5876789	C	T	L	SYNONYMOUS_CODING			TAS2R16 ortholog	ENSSSCG00000016433	TASR	0.006536	Wild boar	rs330859113
chr18_5877065_A_G	chr18	5877065	A	G	L	SYNONYMOUS_CODING			TAS2R16 ortholog	ENSSSCG00000016433	TASR	0.162	Large White 1, Landrace 1, Asian, Large White 2, Landrace 2, Pietrain 2, F2_high, F2_low	rs345070633
chr18_5877071_G_	chr18	5877071	G		L	SYNONYMOUS_CODING			TAS2R16 ortholog	ENSSSCG00000016433	TASR	0.069	Asian, Landrace 2, F2_high, F2_low	rs325292754
chr18_5877170_G_A	chr18	5877170	G	A	L	SYNONYMOUS_CODING			TAS2R16 ortholog	ENSSSCG00000016433	TASR	0.003268	Wild boar	rs332770850
chr18_5877316_G_A	chr18	5877316	G	A	L	SYNONYMOUS_CODING			TAS2R16 ortholog	ENSSSCG00000016433	TASR	0.011	Large White 1, Large White 2, F2_high
chr18_5877187_C_T	chr18	5877187	C	T	M	NON_SYNONYMOUS_CODING	deleterious	0.04	TAS2R16 ortholog	ENSSSCG00000016433	TASR	0.009804	Wild boar
chr18_5876602_C_T	chr18	5876602	C	T	M	NON_SYNONYMOUS_CODING	tolerated	0.59	TAS2R16 ortholog	ENSSSCG00000016433	TASR	0.145	Large White 1, Landrace 1, Wild boar, Mangalitza, Asian, Large White 2, Landrace 2, Pietrain 2, F2_high, F2_low	rs321019580
chr18_5876682_C_T	chr18	5876682	C	T	M	NON_SYNONYMOUS_CODING	deleterious	0.01	TAS2R16 ortholog	ENSSSCG00000016433	TASR	0.001634	Duroc 2
chr18_5876715_A_G	chr18	5876715	A	G	M	NON_SYNONYMOUS_CODING	tolerated	0.46	TAS2R16 ortholog	ENSSSCG00000016433	TASR	0.162	Large White 1, Mangalitza, Bazna, Asian, Large White 2, Landrace 2, Pietrain 2, F2_high, F2_low	rs338756078
chr18_5876749_C_T	chr18	5876749	C	T	M	NON_SYNONYMOUS_CODING	tolerated	0.53	TAS2R16 ortholog	ENSSSCG00000016433	TASR	0.003268	Wild boar	rs331475140
chr18_5876890_C_T	chr18	5876890	C	T	M	NON_SYNONYMOUS_CODING	tolerated	0.13	TAS2R16 ortholog	ENSSSCG00000016433	TASR	0.003268	Pietrain 1, Wild boar
chr18_5876955_C_G	chr18	5876955	C	G	M	NON_SYNONYMOUS_CODING	tolerated	0.56	TAS2R16 ortholog	ENSSSCG00000016433	TASR	0.018	Landrace 1, Mangalitza, Bazna, Asian, Large White 2	rs322439082
chr18_5877060_G_C	chr18	5877060	G	C	M	NON_SYNONYMOUS_CODING	tolerated	0.43	TAS2R16 ortholog	ENSSSCG00000016433	TASR	0.001634	Asian
chr18_5877073_C_T	chr18	5877073	C	T	M	NON_SYNONYMOUS_CODING	tolerated	1	TAS2R16 ortholog	ENSSSCG00000016433	TASR	0.004902	Wild boar
chr18_5877384_G_A	chr18	5877384	G	A	M	NON_SYNONYMOUS_CODING	tolerated	0.14	TAS2R16 ortholog	ENSSSCG00000016433	TASR	0.033	Asian, Landrace 2	rs343863205
chr18_7359027_G_A	chr18	7359027	G	A	L	SYNONYMOUS_CODING			TAS2R39	ENSSSCG00000021954	TASR	0.139	Duroc 1, Landrace 1, Asian, Duroc 2, Pietrain 2, F2_high, F2_low	rs334755846
chr18_7358928_T_C	chr18	7358928	T	C	L	SYNONYMOUS_CODING			TAS2R39	ENSSSCG00000021954	TASR	0.139	Duroc 1, Landrace 1, Asian, Large White 2, Duroc 2, Pietrain 2, F2_high, F2_low	rs319985660
chr18_7358970_C_T	chr18	7358970	C	T	L	SYNONYMOUS_CODING			TAS2R39	ENSSSCG00000021954	TASR	0.154	Duroc 1, Landrace 1, Asian, Large White 2, Duroc 2, Pietrain 2, F2_high, F2_low	rs322441728
chr18_7359492_G_A	chr18	7359492	G	A	L	SYNONYMOUS_CODING			TAS2R39	ENSSSCG00000021954	TASR	0.013	Asian
chr18_7359534_T_C	chr18	7359534	T	C	L	SYNONYMOUS_CODING			TAS2R39	ENSSSCG00000021954	TASR	0.508	present in all pools	rs81209906
chr18_7359624_G_C	chr18	7359624	G	C	L	SYNONYMOUS_CODING			TAS2R39	ENSSSCG00000021954	TASR	0.001634	Mallorcan Black
chr18_7359630_C_T	chr18	7359630	C	T	L	SYNONYMOUS_CODING			TAS2R39	ENSSSCG00000021954	TASR	0.001634	Mallorcan Black
chr18_7359696_C_T	chr18	7359696	C	T	L	SYNONYMOUS_CODING			TAS2R39	ENSSSCG00000021954	TASR	0.087	Large White 1, Landrace 1, Pietrain 1, Mallorcan Black, Bazna, Large White 2, Landrace 2, F2_high, F2_low	rs341687094
chr18_7358903_T_C	chr18	7358903	T	C	M	NON_SYNONYMOUS_CODING	tolerated	0.46	TAS2R39	ENSSSCG00000021954	TASR	0.211	Duroc 1, Large White 1, Landrace 1, Pietrain 1, Mallorcan Black, Bazna, Asian, Large White 2, Landrace 2, Duroc 2, Pietrain 2, F2_high, F2_low	rs335568369
chr18_7358965_G_A	chr18	7358965	G	A	M	NON_SYNONYMOUS_CODING	tolerated	0.52	TAS2R39	ENSSSCG00000021954	TASR	0.24	Duroc 1, Landrace 1, Asian, Large White 2, Landrace 2, Duroc 2, Pietrain 2, F2_high, F2_low	rs345006834
chr18_7358971_G_A	chr18	7358971	G	A	M	NON_SYNONYMOUS_CODING	tolerated	0.57	TAS2R39	ENSSSCG00000021954	TASR	0.004902	Landrace 1, Bazna	rs330135336
chr18_7359059_A_C	chr18	7359059	A	C	M	NON_SYNONYMOUS_CODING	tolerated	0.6	TAS2R39	ENSSSCG00000021954	TASR	0.838	present in all pools	rs342835508
chr18_7359190_G_A	chr18	7359190	G	A	M	NON_SYNONYMOUS_CODING	tolerated	0.82	TAS2R39	ENSSSCG00000021954	TASR	0.647	present in all pools	rs323238022
chr18_7359466_A_T	chr18	7359466	A	T	M	NON_SYNONYMOUS_CODING	tolerated	0.06	TAS2R39	ENSSSCG00000021954	TASR	0.001634	Wild boar
chr18_7359852_G_C	chr18	7359852	G	C	M	NON_SYNONYMOUS_CODING	tolerated	0.15	TAS2R39	ENSSSCG00000021954	TASR	0.093	Duroc 1, Landrace 1, Asian, Large White 2, Landrace 2, Duroc 2, Pietrain 2, F2_high, F2_low	rs319025082
chr18_7358878_AAAG_A	chr18	7358878	AAAG	A	M	CODON_DELETION			TAS2R39	ENSSSCG00000021954	TASR	0.114	Landrace 2, Duroc 2, F2_low
chr18_7358880_A_C	chr18	7358880	A	C	M	NON_SYNONYMOUS_CODING	tolerated	0.12	TAS2R39	ENSSSCG00000021954	TASR	0.006536	Mallorcan Black, F2_high, F2_low
chr18_7358881_G_A	chr18	7358881	G	A	M	NON_SYNONYMOUS_CODING	tolerated	0.22	TAS2R39	ENSSSCG00000021954	TASR	0.006536	Mallorcan Black, F2_high, F2_low
chr18_7358891_G_A	chr18	7358891	G	A	M	NON_SYNONYMOUS_CODING	tolerated	1	TAS2R39	ENSSSCG00000021954	TASR	0.204	Duroc 1, Large White 1, Landrace 1, Pietrain 1, Mallorcan Black, Bazna, Asian, Large White 2, Landrace 2, Duroc 2, Pietrain 2, F2_high, F2_low	rs331832991
chr18_7358957_T_C	chr18	7358957	T	C	M	NON_SYNONYMOUS_CODING	tolerated	0.11	TAS2R39	ENSSSCG00000021954	TASR	0.41	present in all pools	rs331114472
chr18_7358972_C_T	chr18	7358972	C	T	M	NON_SYNONYMOUS_CODING	tolerated	0.58	TAS2R39	ENSSSCG00000021954	TASR	0.021	Landrace 1, Asian, Large White 2, Landrace 2	rs339810026
chr18_7358980_A_G	chr18	7358980	A	G	M	NON_SYNONYMOUS_CODING	tolerated	0.33	TAS2R39	ENSSSCG00000021954	TASR	0.087	Landrace 1, Asian, Large White 2, Landrace 2, F2_high, F2_low	rs323606521
chr18_7359253_G_T	chr18	7359253	G	T	M	NON_SYNONYMOUS_CODING	tolerated	0.79	TAS2R39	ENSSSCG00000021954	TASR	0.001634	Iberian
chr18_7359394_C_A	chr18	7359394	C	A	M	NON_SYNONYMOUS_CODING	tolerated	0.1	TAS2R39	ENSSSCG00000021954	TASR	0.013	Large White 1, Landrace 1, Large White 2	rs336119089
chr18_7359404_A_G	chr18	7359404	A	G	M	NON_SYNONYMOUS_CODING	tolerated	0.82	TAS2R39	ENSSSCG00000021954	TASR	0.093	Large White 1, Landrace 1, Mallorcan Black, Bazna, Asian, Large White 2, Landrace 2, F2_high, F2_low	rs344640384
chr18_7359424_T_C	chr18	7359424	T	C	M	NON_SYNONYMOUS_CODING	tolerated	0.64	TAS2R39	ENSSSCG00000021954	TASR	0.085	Large White 1, Landrace 1, Mallorcan Black, Bazna, Asian, Large White 2, Landrace 2, F2_high, F2_low	rs328351764
chr18_7359467_C_T	chr18	7359467	C	T	M	NON_SYNONYMOUS_CODING	tolerated	0.57	TAS2R39	ENSSSCG00000021954	TASR	0.531	present in all pools	rs337700679
chr18_7359491_C_T	chr18	7359491	C	T	M	NON_SYNONYMOUS_CODING	tolerated	0.15	TAS2R39	ENSSSCG00000021954	TASR	0.009804	Large White 2
chr18_7359526_G_A	chr18	7359526	G	A	M	NON_SYNONYMOUS_CODING	tolerated	0.31	TAS2R39	ENSSSCG00000021954	TASR	0.101	Duroc 1, Landrace 1, Asian, Duroc 2, Pietrain 2, F2_high	rs81209905
chr18_7359623_G_T	chr18	7359623	G	T	M	NON_SYNONYMOUS_CODING	deleterious	0.01	TAS2R39	ENSSSCG00000021954	TASR	0.001634	Mallorcan Black
chr18_7359625_G_A	chr18	7359625	G	A	M	NON_SYNONYMOUS_CODING	deleterious	0.02	TAS2R39	ENSSSCG00000021954	TASR	0.001634	Mallorcan Black
chr18_7359634_G_T	chr18	7359634	G	T	M	NON_SYNONYMOUS_CODING	tolerated	0.58	TAS2R39	ENSSSCG00000021954	TASR	0.001634	Mallorcan Black
chr18_7359635_C_G	chr18	7359635	C	G	M	NON_SYNONYMOUS_CODING	deleterious	0.02	TAS2R39	ENSSSCG00000021954	TASR	0.001634	Mallorcan Black
chr18_7359638_T_A	chr18	7359638	T	A	M	NON_SYNONYMOUS_CODING	deleterious	0.01	TAS2R39	ENSSSCG00000021954	TASR	0.001634	Mallorcan Black
GL892960.2_41850_A_AT	GL892960.2	41850	A	AT	H	FRAME_SHIFT			TAS2R4	ENSSSCG00000021525	TASR	0.044	Large White 1, Mangalitza, Large White 2
GL892960.2_41847_C_A	GL892960.2	41847	C	A	L	SYNONYMOUS_CODING			TAS2R4	ENSSSCG00000021525	TASR	0.004902	Large White 1, Mangalitza, F2_high
GL892960.2_41982_G_C	GL892960.2	41982	G	C	L	SYNONYMOUS_CODING			TAS2R4	ENSSSCG00000021525	TASR	0.299	Duroc 1, Large White 1, Landrace 1, Pietrain 1, Mallorcan Black, Asian, Large White 2, Landrace 2, Duroc 2, Pietrain 2, F2_high, F2_low
GL892960.2_42117_C_T	GL892960.2	42117	C	T	L	SYNONYMOUS_CODING			TAS2R4	ENSSSCG00000021525	TASR	0.095	Duroc 1, Landrace 1, Asian, Landrace 2, Duroc 2, F2_high
GL892960.2_42183_T_C	GL892960.2	42183	T	C	L	SYNONYMOUS_CODING			TAS2R4	ENSSSCG00000021525	TASR	0.183	Duroc 1, Large White 1, Landrace 1, Mallorcan Black, Asian, Large White 2, Landrace 2, Pietrain 2, F2_high, F2_low
GL892960.2_42495_T_C	GL892960.2	42495	T	C	L	SYNONYMOUS_CODING			TAS2R4	ENSSSCG00000021525	TASR	0.141	Duroc 1, Large White 1, Landrace 1, Mallorcan Black, Large White 2, Pietrain 2, F2_high, F2_low
GL892960.2_41848_A_G	GL892960.2	41848	A	G	M	NON_SYNONYMOUS_CODING	deleterious	0	TAS2R4	ENSSSCG00000021525	TASR	0.006536	Large White 1, Pietrain 1, Mangalitza, F2_high
GL892960.2_41849_G_A	GL892960.2	41849	G	A	M	NON_SYNONYMOUS_CODING	deleterious	0	TAS2R4	ENSSSCG00000021525	TASR	0.006536	Large White 1, Pietrain 1, Mangalitza, F2_high
GL892960.2_41850_A_T	GL892960.2	41850	A	T	M	NON_SYNONYMOUS_CODING	deleterious	0	TAS2R4	ENSSSCG00000021525	TASR	0.007018	Large White 1, Pietrain 1, Mangalitza, F2_high
GL892960.2_41884_A_T	GL892960.2	41884	A	T	M	NON_SYNONYMOUS_CODING	tolerated	0.14	TAS2R4	ENSSSCG00000021525	TASR	0.292	Duroc 1, Large White 1, Landrace 1, Pietrain 1, Mallorcan Black, Asian, Large White 2, Landrace 2, Duroc 2, Pietrain 2, F2_high, F2_low
GL892960.2_42100_G_T	GL892960.2	42100	G	T	M	NON_SYNONYMOUS_CODING	tolerated	1	TAS2R4	ENSSSCG00000021525	TASR	0.25	Duroc 1, Large White 1, Landrace 1, Pietrain 1, Mallorcan Black, Wild boar, Asian, Large White 2, Landrace 2, Duroc 2, Pietrain 2, F2_high, F2_low
GL892960.2_42170_G_A	GL892960.2	42170	G	A	M	NON_SYNONYMOUS_CODING	tolerated	0.58	TAS2R4	ENSSSCG00000021525	TASR	0.132	Duroc 1, Large White 1, Landrace 1, Pietrain 1, Mallorcan Black, Large White 2, Duroc 2, Pietrain 2, F2_high, F2_low
GL892960.2_42184_A_C	GL892960.2	42184	A	C	M	NON_SYNONYMOUS_CODING	tolerated	0.56	TAS2R4	ENSSSCG00000021525	TASR	0.006536	Asian
GL892960.2_42562_T_C	GL892960.2	42562	T	C	M	NON_SYNONYMOUS_CODING	deleterious	0.02	TAS2R4	ENSSSCG00000021525	TASR	0.021	Asian
chr18_7266604_G_GT	chr18	7266604	G	GT	H	FRAME_SHIFT			TAS2R40	ENSSSCG00000016467	TASR	0.032	Duroc 1, Asian, Duroc 2
chr18_7267090_C_T	chr18	7267090	C	T	H	STOP_GAINED			TAS2R40	ENSSSCG00000016467	TASR	0.013	Asian, Large White 2	rs340573208
chr18_7267603_A_C	chr18	7267603	A	C	L	SYNONYMOUS_CODING			TAS2R40	ENSSSCG00000016467	TASR	0.093	Large White 1, Landrace 1, Mallorcan Black, Bazna, Asian, Large White 2, Landrace 2, F2_high, F2_low	rs320513625
chr18_7266858_C_G	chr18	7266858	C	G	L	SYNONYMOUS_CODING			TAS2R40	ENSSSCG00000016467	TASR	0.001634	Landrace 1
chr18_7266861_C_T	chr18	7266861	C	T	L	SYNONYMOUS_CODING			TAS2R40	ENSSSCG00000016467	TASR	0.001634	Landrace 1
chr18_7266912_C_T	chr18	7266912	C	T	L	SYNONYMOUS_CODING			TAS2R40	ENSSSCG00000016467	TASR	0.015	Large White 2
chr18_7267134_A_G	chr18	7267134	A	G	L	SYNONYMOUS_CODING			TAS2R40	ENSSSCG00000016467	TASR	0.087	Large White 1, Landrace 1, Mallorcan Black, Bazna, Asian, Large White 2, Landrace 2, F2_high, F2_low	rs324416723
chr18_7267347_C_T	chr18	7267347	C	T	L	SYNONYMOUS_CODING			TAS2R40	ENSSSCG00000016467	TASR	0.003268	Asian	rs341563529
chr18_7267356_C_T	chr18	7267356	C	T	L	SYNONYMOUS_CODING			TAS2R40	ENSSSCG00000016467	TASR	0.234	Duroc 1, Large White 1, Landrace 1, Mallorcan Black, Bazna, Asian, Large White 2, Landrace 2, Duroc 2, Pietrain 2, F2_high, F2_low	rs326298554
chr18_7267479_C_T	chr18	7267479	C	T	L	SYNONYMOUS_CODING			TAS2R40	ENSSSCG00000016467	TASR	0.026	Duroc 1, Wild boar, Bazna, Asian, Duroc 2	rs326232297
chr18_7267371_G_C	chr18	7267371	G	C	M	NON_SYNONYMOUS_CODING	deleterious	0	TAS2R40	ENSSSCG00000016467	TASR	0.082	Large White 1, Landrace 1, Pietrain 1, Mallorcan Black, Bazna, Large White 2, Landrace 2, F2_high, F2_low	rs334199728
chr18_7267473_A_C	chr18	7267473	A	C	M	NON_SYNONYMOUS_CODING	tolerated	0.12	TAS2R40	ENSSSCG00000016467	TASR	0.333	Duroc 1, Large White 1, Landrace 1, Mallorcan Black, Wild boar, Bazna, Asian, Large White 2, Landrace 2, Duroc 2, Pietrain 2, F2_high, F2_low	rs345669343
chr18_7267487_T_C	chr18	7267487	T	C	M	NON_SYNONYMOUS_CODING	tolerated	1	TAS2R40	ENSSSCG00000016467	TASR	0.194	Duroc 1, Large White 1, Landrace 1, Mallorcan Black, Wild boar, Bazna, Asian, Large White 2, Landrace 2, Duroc 2, Pietrain 2, F2_high, F2_low	rs337646587
chr18_7267655_C_A	chr18	7267655	C	A	M	NON_SYNONYMOUS_CODING	deleterious	0	TAS2R40	ENSSSCG00000016467	TASR	0.003268	Duroc 1, Duroc 2
chr18_7267674_T_C	chr18	7267674	T	C	M	NON_SYNONYMOUS_CODING	tolerated	0.5	TAS2R40	ENSSSCG00000016467	TASR	0.004902	Duroc 1, Duroc 2, Pietrain 2
chr18_7267757_A_G	chr18	7267757	A	G	M	NON_SYNONYMOUS_CODING	tolerated	0.7	TAS2R40	ENSSSCG00000016467	TASR	0.136	Duroc 1, Large White 1, Landrace 1, Mallorcan Black, Wild boar, Bazna, Asian, Large White 2, Landrace 2, Duroc 2, Pietrain 2, F2_high, F2_low	rs331137166
chr18_7267760_G_A	chr18	7267760	G	A	M	NON_SYNONYMOUS_CODING	tolerated	0.11	TAS2R40	ENSSSCG00000016467	TASR	0.001634	Asian	rs339756074
chr18_7266604_G_T	chr18	7266604	G	T	M	NON_SYNONYMOUS_CODING	deleterious	0.01	TAS2R40	ENSSSCG00000016467	TASR	0.005	Pietrain 2
chr18_7266833_G_A	chr18	7266833	G	A	M	NON_SYNONYMOUS_CODING	tolerated	0.17	TAS2R40	ENSSSCG00000016467	TASR	0.003268	Asian	rs332966028
chr18_7267060_C_T	chr18	7267060	C	T	M	NON_SYNONYMOUS_CODING	tolerated	1	TAS2R40	ENSSSCG00000016467	TASR	0.108	Duroc 1, Landrace 1, Wild boar, Bazna, Asian, Landrace 2, Duroc 2, Pietrain 2, F2_high, F2_low	rs319780668
chr18_7267069_C_T	chr18	7267069	C	T	M	NON_SYNONYMOUS_CODING	deleterious	0.02	TAS2R40	ENSSSCG00000016467	TASR	0.001634	Asian	rs329677097
chr18_7267091_A_T	chr18	7267091	A	T	M	NON_SYNONYMOUS_CODING	tolerated	0.2	TAS2R40	ENSSSCG00000016467	TASR	0.029	Duroc 1, Iberian, Bazna, Duroc 2
chr18_7267177_G_A	chr18	7267177	G	A	M	NON_SYNONYMOUS_CODING	deleterious	0.04	TAS2R40	ENSSSCG00000016467	TASR	0.001634	Asian	rs332110795
chr18_7267274_C_T	chr18	7267274	C	T	M	NON_SYNONYMOUS_CODING	deleterious	0.02	TAS2R40	ENSSSCG00000016467	TASR	0.016	Duroc 1, Landrace 1, Landrace 2, Duroc 2, Pietrain 2	rs342586316
chr18_7267276_A_G	chr18	7267276	A	G	M	NON_SYNONYMOUS_CODING	tolerated	0.38	TAS2R40	ENSSSCG00000016467	TASR	0.142	Duroc 1, Landrace 1, Asian, Duroc 2, Pietrain 2, F2_high, F2_low	rs323870646
chr18_7267337_G_A	chr18	7267337	G	A	M	NON_SYNONYMOUS_CODING	deleterious	0.02	TAS2R40	ENSSSCG00000016467	TASR	0.016	Asian
chr18_7267340_A_T	chr18	7267340	A	T	M	NON_SYNONYMOUS_CODING	tolerated	1	TAS2R40	ENSSSCG00000016467	TASR	0.212	Duroc 1, Large White 1, Landrace 1, Mallorcan Black, Bazna, Asian, Large White 2, Landrace 2, Duroc 2, Pietrain 2, F2_high, F2_low	rs335000310
chr18_7267629_T_C	chr18	7267629	T	C	M	NON_SYNONYMOUS_CODING	tolerated	1	TAS2R40	ENSSSCG00000016467	TASR	0.015	Asian, Large White 2	rs329313007
chr18_7267653_A_C	chr18	7267653	A	C	M	NON_SYNONYMOUS_CODING	deleterious	0.02	TAS2R40	ENSSSCG00000016467	TASR	0.003268	Duroc 1, Duroc 2
chr18_7267657_G_T	chr18	7267657	G	T	M	NON_SYNONYMOUS_CODING	deleterious	0	TAS2R40	ENSSSCG00000016467	TASR	0.003268	Duroc 1, Duroc 2
chr18_7267675_G_C	chr18	7267675	G	C	M	NON_SYNONYMOUS_CODING	tolerated	0.24	TAS2R40	ENSSSCG00000016467	TASR	0.004902	Duroc 1, Duroc 2, Pietrain 2
chr18_7267698_C_T	chr18	7267698	C	T	M	NON_SYNONYMOUS_CODING	deleterious	0.02	TAS2R40	ENSSSCG00000016467	TASR	0.006536	Large White 2	rs336242025
chr18_7267755_C_T	chr18	7267755	C	T	M	NON_SYNONYMOUS_CODING	deleterious	0.01	TAS2R40	ENSSSCG00000016467	TASR	0.00817	Duroc 1, Duroc 2, Pietrain 2	rs319849808
chr18_7018848_A_G	chr18	7018848	A	G	L	SYNONYMOUS_CODING			TAS2R41	ENSSSCG00000016457	TASR	0.291	present in all pools	rs319573033
chr18_7018859_G_T	chr18	7018859	G	T	L	SYNONYMOUS_CODING			TAS2R41	ENSSSCG00000016457	TASR	0.02	Bazna, Asian, F2_high, F2_low	rs331147369
chr18_7018950_G_A	chr18	7018950	G	A	L	SYNONYMOUS_CODING			TAS2R41	ENSSSCG00000016457	TASR	0.085	Large White 1, Landrace 1, Pietrain 1, Mallorcan Black, Wild boar, Mangalitza, Large White 2, Landrace 2, Pietrain 2	rs333741210
chr18_7019241_C_T	chr18	7019241	C	T	L	SYNONYMOUS_CODING			TAS2R41	ENSSSCG00000016457	TASR	0.082	Mangalitza, Bazna, Asian, Large White 2, Landrace 2, F2_high, F2_low	rs335692281
chr18_7019030_G_A	chr18	7019030	G	A	L	SYNONYMOUS_CODING			TAS2R41	ENSSSCG00000016457	TASR	0.003268	Mangalitza
chr18_7019139_A_G	chr18	7019139	A	G	L	SYNONYMOUS_CODING			TAS2R41	ENSSSCG00000016457	TASR	0.018	Landrace 1, Iberian, Wild boar, Mangalitza	rs341761044
chr18_7019623_G_A	chr18	7019623	G	A	M	NON_SYNONYMOUS_CODING	tolerated	0.36	TAS2R41	ENSSSCG00000016457	TASR	0.214	Large White 1, Landrace 1, Mallorcan Black, Iberian, Wild boar, Mangalitza, Bazna, Asian, Large White 2, Landrace 2, F2_high, F2_low	rs325525037
chr18_7018816_C_T	chr18	7018816	C	T	M	NON_SYNONYMOUS_CODING	tolerated	0.47	TAS2R41	ENSSSCG00000016457	TASR	0.011	Asian, Large White 2	rs331758880
chr18_7018818_G_C	chr18	7018818	G	C	M	NON_SYNONYMOUS_CODING	tolerated	0.17	TAS2R41	ENSSSCG00000016457	TASR	0.103	Large White 1, Landrace 1, Pietrain 1, Mallorcan Black, Bazna, Asian, Large White 2, Landrace 2, F2_high, F2_low	rs342228000
chr18_7019146_G_A	chr18	7019146	G	A	M	NON_SYNONYMOUS_CODING	tolerated	0.25	TAS2R41	ENSSSCG00000016457	TASR	0.001634	Iberian
chr18_7019154_A_C	chr18	7019154	A	C	M	NON_SYNONYMOUS_CODING	tolerated	0.08	TAS2R41	ENSSSCG00000016457	TASR	0.198	Duroc 1, Large White 1, Landrace 1, Mallorcan Black, Iberian, Wild boar, Mangalitza, Bazna, Asian, Large White 2, Landrace 2, Duroc 2, Pietrain 2, F2_high, F2_low	rs323873992
chr18_7019387_A_T	chr18	7019387	A	T	M	NON_SYNONYMOUS_CODING	tolerated	1	TAS2R41	ENSSSCG00000016457	TASR	0.325	Duroc 1, Large White 1, Landrace 1, Pietrain 1, Mallorcan Black, Wild boar, Mangalitza, Bazna, Asian, Large White 2, Landrace 2, Duroc 2, Pietrain 2, F2_high, F2_low	rs326069450
chr18_7019414_G_C	chr18	7019414	G	C	M	NON_SYNONYMOUS_CODING	deleterious	0.04	TAS2R41	ENSSSCG00000016457	TASR	0.009804	Asian, Large White 2	rs333683448
chr18_7018916_C_T	chr18	7018916	C	T	M	NON_SYNONYMOUS_CODING	tolerated	1	TAS2R41	ENSSSCG00000016457	TASR	0.111	Large White 1, Landrace 1, Pietrain 1, Mallorcan Black, Iberian, Wild boar, Mangalitza, Large White 2, Landrace 2, Pietrain 2	rs322495269
chr18_7045872_G_A	chr18	7045872	G	A	L	SYNONYMOUS_CODING			TAS2R60	ENSSSCG00000016458	TASR	0.011	Asian
chr18_7045893_A_T	chr18	7045893	A	T	L	SYNONYMOUS_CODING			TAS2R60	ENSSSCG00000016458	TASR	0.009804	Asian	rs328387763
chr18_7046046_A_T	chr18	7046046	A	T	L	SYNONYMOUS_CODING			TAS2R60	ENSSSCG00000016458	TASR	0.034	Duroc 1, Bazna, Large White 2, Duroc 2, Pietrain 2	rs327343929
chr18_7046361_A_G	chr18	7046361	A	G	L	SYNONYMOUS_CODING			TAS2R60	ENSSSCG00000016458	TASR	0.201	Large White 1, Landrace 1, Pietrain 1, Mallorcan Black, Wild boar, Mangalitza, Bazna, Asian, Large White 2, Landrace 2, F2_high, F2_low	rs320110994
chr18_7045914_G_A	chr18	7045914	G	A	L	SYNONYMOUS_CODING			TAS2R60	ENSSSCG00000016458	TASR	0.016	Wild boar, Asian
chr18_7046039_T_G	chr18	7046039	T	G	L	SYNONYMOUS_CODING			TAS2R60	ENSSSCG00000016458	TASR	0.211	Duroc 1, Large White 1, Landrace 1, Pietrain 1, Mallorcan Black, Mangalitza, Bazna, Asian, Large White 2, Landrace 2, Duroc 2, Pietrain 2, F2_high, F2_low	rs345885941
chr18_7046049_G_A	chr18	7046049	G	A	L	SYNONYMOUS_CODING			TAS2R60	ENSSSCG00000016458	TASR	0.064	Asian, F2_high, F2_low	rs341719189
chr18_7046226_G_A	chr18	7046226	G	A	L	SYNONYMOUS_CODING			TAS2R60	ENSSSCG00000016458	TASR	0.009804	Mangalitza, Bazna, Large White 2, Landrace 2	rs319034117
chr18_7046334_C_T	chr18	7046334	C	T	L	SYNONYMOUS_CODING			TAS2R60	ENSSSCG00000016458	TASR	0.088	Large White 1, Landrace 1, Pietrain 1, Mallorcan Black, Iberian, Wild boar, Mangalitza, Large White 2, Landrace 2, Pietrain 2	rs337841705
chr18_7046346_C_G	chr18	7046346	C	G	L	SYNONYMOUS_CODING			TAS2R60	ENSSSCG00000016458	TASR	0.011	Asian
chr18_7046451_A_T	chr18	7046451	A	T	L	SYNONYMOUS_CODING			TAS2R60	ENSSSCG00000016458	TASR	0.118	Landrace 1, Wild boar, Mangalitza, Bazna, Asian, Large White 2, Landrace 2, F2_high, F2_low	rs332346551
chr18_7045964_T_C	chr18	7045964	T	C	M	NON_SYNONYMOUS_CODING	tolerated	0.54	TAS2R60	ENSSSCG00000016458	TASR	0.009804	Mangalitza, Bazna, Large White 2, Landrace 2	rs337678249
chr18_7046287_T_A	chr18	7046287	T	A	M	NON_SYNONYMOUS_CODING	deleterious	0	TAS2R60	ENSSSCG00000016458	TASR	0.003268	Pietrain 1, Pietrain 2
chr18_7046288_T_A	chr18	7046288	T	A	M	NON_SYNONYMOUS_CODING	deleterious	0	TAS2R60	ENSSSCG00000016458	TASR	0.003268	Pietrain 1, Pietrain 2
chr18_7046289_C_T,A	chr18	7046289	C	T,A	M	NON_SYNONYMOUS_CODING	deleterious	0.01	TAS2R60	ENSSSCG00000016458	TASR	0.054,3.268e-03	Duroc 1, Landrace 1, Pietrain 1, Bazna, Large White 2, Landrace 2, Duroc 2, Pietrain 2	rs330177643
chr18_7046347_G_A	chr18	7046347	G	A	M	NON_SYNONYMOUS_CODING	tolerated	0.75	TAS2R60	ENSSSCG00000016458	TASR	0.003268	Wild boar
chr18_7045265_C_G	chr18	7045265	C	G	M	NON_SYNONYMOUS_CODING	tolerated	0.42	TAS2R60	ENSSSCG00000016458	TASR	0.018	Iberian
chr18_7046285_C_A	chr18	7046285	C	A	M	NON_SYNONYMOUS_CODING	tolerated	1	TAS2R60	ENSSSCG00000016458	TASR	0.001634	Pietrain 2
chr18_7046531_T_C	chr18	7046531	T	C	M	NON_SYNONYMOUS_CODING	tolerated	0.22	TAS2R60	ENSSSCG00000016458	TASR	0.028	Mangalitza, Bazna, Asian, Large White 2, Landrace 2	rs339482728
chr18_7046591_C_T	chr18	7046591	C	T	M	NON_SYNONYMOUS_CODING	tolerated	0.41	TAS2R60	ENSSSCG00000016458	TASR	0.09	Large White 1, Landrace 1, Pietrain 1, Mallorcan Black, Bazna, Large White 2, Landrace 2, F2_high, F2_low	rs322889806
chr18_7046549_C_A	chr18	7046549	C	A	M	NON_SYNONYMOUS_CODING	tolerated	0.15	TAS2R60	ENSSSCG00000016458	TASR	0.003268	Asian
chr5_63977257_C_A	chr5	63977257	C	A	L	SYNONYMOUS_CODING			TAS2R9	ENSSSCG00000000631	TASR	0.02	Large White 1, F2_high, F2_low
chr5_63977116_A_C	chr5	63977116	A	C	L	SYNONYMOUS_CODING			TAS2R9	ENSSSCG00000000631	TASR	0.001634	Wild boar
chr5_63976924_G_A	chr5	63976924	G	A	M	NON_SYNONYMOUS_CODING	tolerated	1	TAS2R9	ENSSSCG00000000631	TASR	0.556	present in all pools	rs341774888
chr5_63976965_A_G	chr5	63976965	A	G	M	NON_SYNONYMOUS_CODING	deleterious	0	TAS2R9	ENSSSCG00000000631	TASR	0.011	Mangalitza
chr5_63977076_G_A	chr5	63977076	G	A	M	NON_SYNONYMOUS_CODING	tolerated	1	TAS2R9	ENSSSCG00000000631	TASR	0.422	present in all pools	rs81384489
chr5_63977077_T_G	chr5	63977077	T	G	M	NON_SYNONYMOUS_CODING	deleterious	0	TAS2R9	ENSSSCG00000000631	TASR	0.001634	Iberian
chr5_63977246_A_G	chr5	63977246	A	G	M	NON_SYNONYMOUS_CODING	tolerated	1	TAS2R9	ENSSSCG00000000631	TASR	0.085	Large White 1, Landrace 1, Pietrain 1, Bazna, Asian, Large White 2, Landrace 2, Pietrain 2	rs329437592
chr5_63977261_C_A	chr5	63977261	C	A	M	NON_SYNONYMOUS_CODING	tolerated	0.3	TAS2R9	ENSSSCG00000000631	TASR	0.206	Large White 1, Landrace 1, Pietrain 1, Wild boar, Mangalitza, Bazna, Asian, Large White 2, Landrace 2, Pietrain 2, F2_high, F2_low	rs81490582
chr5_63977391_C_G	chr5	63977391	C	G	M	NON_SYNONYMOUS_CODING	tolerated	0.19	TAS2R9	ENSSSCG00000000631	TASR	0.016	Asian, F2_high, F2_low	rs323930780
chr6_62357343_CT_C	chr6	62357343	CT	C	H	SPLICE_SITE_DONOR			TAS1R1	ENSSSCG00000003382	TASR	1	present in all pools
chr6_62357413_A_AG	chr6	62357413	A	AG	H	FRAME_SHIFT			TAS1R1	ENSSSCG00000003382	TASR	1	present in all pools
chr1_14768972_C_T	chr1	14768972	C	T	L	SYNONYMOUS_CODING			OPRM1 / MOR	ENSSSCG00000004074	other hormone, growth factors, and their receptors	0.075	Large White 1, Pietrain 1, Mangalitza, Bazna, Large White 2, Pietrain 2, F2_high, F2_low	rs324687458
chr1_14768976_A_G	chr1	14768976	A	G	M	NON_SYNONYMOUS_CODING	deleterious	0	OPRM1 / MOR	ENSSSCG00000004074	other hormone, growth factors, and their receptors	0.001718	Asian
chr1_14768977_G_T	chr1	14768977	G	T	M	NON_SYNONYMOUS_CODING	deleterious	0	OPRM1 / MOR	ENSSSCG00000004074	other hormone, growth factors, and their receptors	0.001718	Asian
chr1_14768978_C_T,G	chr1	14768978	C	T,G	L	SYNONYMOUS_CODING			OPRM1 / MOR	ENSSSCG00000004074	other hormone, growth factors, and their receptors	0.125,0.019	Duroc 1, Large White 1, Landrace 1, Mallorcan Black, Asian, Large White 2, Landrace 2, Duroc 2, F2_high, F2_low	rs331572968
chr1_14768986_T_G	chr1	14768986	T	G	H	SPLICE_SITE_ACCEPTOR			OPRM1 / MOR	ENSSSCG00000004074	other hormone, growth factors, and their receptors	0.001718	Asian
chr1_14770444_C_T	chr1	14770444	C	T	M	NON_SYNONYMOUS_CODING	tolerated	0.13	OPRM1 / MOR	ENSSSCG00000004074	other hormone, growth factors, and their receptors	0.001718	Wild boar
chr1_14770592_G_T	chr1	14770592	G	T	L	SYNONYMOUS_CODING			OPRM1 / MOR	ENSSSCG00000004074	other hormone, growth factors, and their receptors	0.123	Duroc 1, Large White 1, Pietrain 1, Wild boar, Mangalitza, Bazna, Asian, Large White 2, Duroc 2, Pietrain 2, F2_high, F2_low	rs318551218
chr1_14770649_G_A	chr1	14770649	G	A	L	SYNONYMOUS_CODING			OPRM1 / MOR	ENSSSCG00000004074	other hormone, growth factors, and their receptors	0.082	Duroc 1, Large White 1, Asian, Large White 2, Duroc 2, F2_high, F2_low	rs339931383
chr1_14770754_T_C	chr1	14770754	T	C	L	SYNONYMOUS_CODING			OPRM1 / MOR	ENSSSCG00000004074	other hormone, growth factors, and their receptors	0.23	Duroc 1, Large White 1, Landrace 1, Pietrain 1, Mallorcan Black, Mangalitza, Bazna, Asian, Large White 2, Landrace 2, Duroc 2, Pietrain 2, F2_high, F2_low	rs319588927
chr1_14770823_C_A	chr1	14770823	C	A	L	SYNONYMOUS_CODING			OPRM1 / MOR	ENSSSCG00000004074	other hormone, growth factors, and their receptors	0.036	F2_high, F2_low
chr1_14770826_T_C	chr1	14770826	T	C	L	SYNONYMOUS_CODING			OPRM1 / MOR	ENSSSCG00000004074	other hormone, growth factors, and their receptors	0.165	Large White 1, Pietrain 1, Wild boar, Mangalitza, Bazna, Asian, Large White 2, Pietrain 2, F2_high, F2_low	rs341894591
chr1_14770899_G_A	chr1	14770899	G	A	M	NON_SYNONYMOUS_CODING	tolerated	0.16	OPRM1 / MOR	ENSSSCG00000004074	other hormone, growth factors, and their receptors	0.001718	Wild boar
chr1_14772064_C_T	chr1	14772064	C	T	L	SYNONYMOUS_CODING			OPRM1 / MOR	ENSSSCG00000004074	other hormone, growth factors, and their receptors	0.196	Large White 1, Landrace 1, Mallorcan Black, Asian, Large White 2, Landrace 2, Duroc 2, Pietrain 2, F2_high, F2_low	rs337504111
chr1_14772124_A_G	chr1	14772124	A	G	L	SYNONYMOUS_CODING			OPRM1 / MOR	ENSSSCG00000004074	other hormone, growth factors, and their receptors	0.217	Large White 1, Landrace 1, Pietrain 1, Mallorcan Black, Mangalitza, Bazna, Asian, Large White 2, Landrace 2, Pietrain 2, F2_high, F2_low	rs319473025
chr1_14772139_G_A	chr1	14772139	G	A	L	SYNONYMOUS_CODING			OPRM1 / MOR	ENSSSCG00000004074	other hormone, growth factors, and their receptors	0.069	Large White 1, Landrace 1, Mallorcan Black, Asian, Large White 2, Landrace 2, F2_high, F2_low	rs329127887
chr1_14819065_T_G	chr1	14819065	T	G	M	NON_SYNONYMOUS_CODING	tolerated	0.42	OPRM1 / MOR	ENSSSCG00000004074	other hormone, growth factors, and their receptors	0.026	Asian, F2_high, F2_low	rs338640726
chr1_16603150_G_T	chr1	16603150	G	T	L	START_GAINED			ESR1	ENSSSCG00000004084	other hormone, growth factors, and their receptors	0.132	Duroc 1, Large White 1, Landrace 1, Pietrain 1, Mallorcan Black, Iberian, Wild boar, Mangalitza, Bazna, Landrace 2, Duroc 2, Pietrain 2, F2_high, F2_low
chr1_16603153_C_T	chr1	16603153	C	T	L	START_GAINED			ESR1	ENSSSCG00000004084	other hormone, growth factors, and their receptors	0.012	Pietrain 1, Iberian, Wild boar, Mangalitza, Landrace 2, Pietrain 2
chr1_16603292_C_T	chr1	16603292	C	T	L	SYNONYMOUS_CODING			ESR1	ENSSSCG00000004084	other hormone, growth factors, and their receptors	0.001718	Pietrain 1
chr1_21476583_C_G	chr1	21476583	C	G	L	SYNONYMOUS_CODING			GRM1	ENSSSCG00000004119	glutamate receptor	0.015	Duroc 1, Large White 1, Landrace 1, Pietrain 1, Mallorcan Black, Wild boar, Asian, Large White 2, Duroc 2
chr1_21476697_C_T	chr1	21476697	C	T	L	SYNONYMOUS_CODING			GRM1	ENSSSCG00000004119	glutamate receptor	0.116	Landrace 1, Pietrain 1, Bazna, Asian, Large White 2, Duroc 2, Pietrain 2, F2_high, F2_low	rs346328618
chr1_21476844_G_A	chr1	21476844	G	A	L	SYNONYMOUS_CODING			GRM1	ENSSSCG00000004119	glutamate receptor	0.005155	Iberian
chr1_21477060_C_T	chr1	21477060	C	T	L	SYNONYMOUS_CODING			GRM1	ENSSSCG00000004119	glutamate receptor	0.191		rs327451686
chr1_21477102_T_C	chr1	21477102	T	C	L	SYNONYMOUS_CODING			GRM1	ENSSSCG00000004119	glutamate receptor	0.001718	Asian	rs339373327
chr1_21477249_T_C	chr1	21477249	T	C	L	SYNONYMOUS_CODING			GRM1	ENSSSCG00000004119	glutamate receptor	0.312	present in all pools	rs341911952
chr1_21477252_A_G	chr1	21477252	A	G	L	SYNONYMOUS_CODING			GRM1	ENSSSCG00000004119	glutamate receptor	0.124	Iberian, Asian, Duroc 2, Pietrain 2, F2_high, F2_low	rs328495800
chr1_21477321_A_G	chr1	21477321	A	G	L	SYNONYMOUS_CODING			GRM1	ENSSSCG00000004119	glutamate receptor	0.183	Duroc 1, Large White 1, Landrace 1, Pietrain 1, Mallorcan Black, Iberian, Wild boar, Mangalitza, Bazna, Large White 2, Duroc 2, Pietrain 2, F2_high	rs337162836
chr1_21502956_A_G	chr1	21502956	A	G	L	SYNONYMOUS_CODING			GRM1	ENSSSCG00000004119	glutamate receptor	0.657	present in all pools	rs321349265
chr1_21507312_C_T	chr1	21507312	C	T	L	SYNONYMOUS_CODING			GRM1	ENSSSCG00000004119	glutamate receptor	0.101	Iberian, Asian, Duroc 2, Pietrain 2, F2_high, F2_low	rs339362452
chr1_21507408_G_C	chr1	21507408	G	C	L	SYNONYMOUS_CODING			GRM1	ENSSSCG00000004119	glutamate receptor	0.302	Duroc 1, Large White 1, Landrace 1, Pietrain 1, Mallorcan Black, Iberian, Wild boar, Mangalitza, Bazna, Asian, Large White 2, Landrace 2, Pietrain 2, F2_high	rs319008717
chr1_21709773_G_A	chr1	21709773	G	A	L	SYNONYMOUS_CODING			GRM1	ENSSSCG00000004119	glutamate receptor	0.117	Duroc 1, Large White 1, Landrace 1, Pietrain 1, Wild boar, Mangalitza, Large White 2, Landrace 2, Duroc 2, Pietrain 2, F2_high	rs337689867
chr1_21709830_G_A	chr1	21709830	G	A	L	SYNONYMOUS_CODING			GRM1	ENSSSCG00000004119	glutamate receptor	0.001718	Large White 2
chr1_21709902_G_A	chr1	21709902	G	A	L	SYNONYMOUS_CODING			GRM1	ENSSSCG00000004119	glutamate receptor	0.297	Duroc 1, Large White 1, Pietrain 1, Mallorcan Black, Iberian, Wild boar, Asian, Large White 2, Landrace 2, Duroc 2, Pietrain 2, F2_high, F2_low	rs342691419
chr1_21814151_C_G	chr1	21814151	C	G	L	SYNONYMOUS_CODING			GRM1	ENSSSCG00000004119	glutamate receptor	0.036	Duroc 1, Iberian, Duroc 2, Pietrain 2, F2_high
chr1_21814463_G_A	chr1	21814463	G	A	L	SYNONYMOUS_CODING			GRM1	ENSSSCG00000004119	glutamate receptor	0.001718	Wild boar
chr1_21814651_G_A	chr1	21814651	G	A	L	START_GAINED			GRM1	ENSSSCG00000004119	glutamate receptor	0.141	Large White 1, Landrace 1, Pietrain 1, Mallorcan Black, Asian, Large White 2, Duroc 2, Pietrain 2, F2_high, F2_low	rs325114140
chr1_32552016_C_T	chr1	32552016	C	T	L	SYNONYMOUS_CODING			ALDH8A1 ortholog	ENSSSCG00000028115	dopamine/norepinephrine	0.012	Asian
chr1_32552079_A_G	chr1	32552079	A	G	L	SYNONYMOUS_CODING			ALDH8A1 ortholog	ENSSSCG00000028115	dopamine/norepinephrine	0.01	Asian	rs340990105
chr1_32556036_G_A	chr1	32556036	G	A	L	SYNONYMOUS_CODING			ALDH8A1 ortholog	ENSSSCG00000028115	dopamine/norepinephrine	0.00817	Mangalitza, Bazna	rs331657344
chr1_32556048_G_A	chr1	32556048	G	A	L	SYNONYMOUS_CODING			ALDH8A1 ortholog	ENSSSCG00000028115	dopamine/norepinephrine	0.006873	Mallorcan Black
chr1_32556101_C_G	chr1	32556101	C	G	M	NON_SYNONYMOUS_CODING	tolerated	0.14	ALDH8A1 ortholog	ENSSSCG00000028115	dopamine/norepinephrine	0.014	Duroc 1, Landrace 1, Pietrain 1, Wild boar, Asian, Landrace 2, Duroc 2, F2_low
chr1_32557691_T_C	chr1	32557691	T	C	L	SYNONYMOUS_CODING			ALDH8A1 ortholog	ENSSSCG00000028115	dopamine/norepinephrine	0.005155	Duroc 2, F2_high	rs334294005
chr1_32557702_T_G	chr1	32557702	T	G	M	NON_SYNONYMOUS_CODING	deleterious	0	ALDH8A1 ortholog	ENSSSCG00000028115	dopamine/norepinephrine	0.001718	Duroc 1
chr1_32557703_G_T	chr1	32557703	G	T	L	SYNONYMOUS_CODING			ALDH8A1 ortholog	ENSSSCG00000028115	dopamine/norepinephrine	0.001718	Large White 2
chr1_32557712_C_A	chr1	32557712	C	A	M	NON_SYNONYMOUS_CODING	tolerated	0.12	ALDH8A1 ortholog	ENSSSCG00000028115	dopamine/norepinephrine	0.005155	Wild boar
chr1_32557736_G_A	chr1	32557736	G	A	L	SYNONYMOUS_CODING			ALDH8A1 ortholog	ENSSSCG00000028115	dopamine/norepinephrine	0.003436	Duroc 2, F2_high
chr1_32557781_A_G	chr1	32557781	A	G	L	SYNONYMOUS_CODING			ALDH8A1 ortholog	ENSSSCG00000028115	dopamine/norepinephrine	0.021	Pietrain 1, Asian, Large White 2, Landrace 2, Pietrain 2, F2_high	rs344852973
chr1_32557782_A_C	chr1	32557782	A	C	M	NON_SYNONYMOUS_CODING	tolerated	0.41	ALDH8A1 ortholog	ENSSSCG00000028115	dopamine/norepinephrine	0.022	Pietrain 1, Asian, Large White 2, Landrace 2, Pietrain 2, F2_high	rs325992571
chr1_32557794_C_T	chr1	32557794	C	T	M	NON_SYNONYMOUS_CODING	deleterious	0	ALDH8A1 ortholog	ENSSSCG00000028115	dopamine/norepinephrine	0.017	Duroc 1, Pietrain 1, Mallorcan Black, Wild boar, Mangalitza, Asian, Landrace 2, Duroc 2, Pietrain 2, F2_low
chr1_61987574_A_G	chr1	61987574	A	G	L	SYNONYMOUS_CODING			HTR1E ortholog	ENSSSCG00000004295	Serotonin_likely	0.693	Duroc 1, Large White 1, Landrace 1, Pietrain 1, Iberian, Wild boar, Mangalitza, Bazna, Asian, Large White 2, Landrace 2, Duroc 2, Pietrain 2, F2_high, F2_low	rs318931829
chr1_61987611_A_AG	chr1	61987611	A	AG	H	FRAME_SHIFT			HTR1E ortholog	ENSSSCG00000004295	Serotonin_likely	0.118	present in all pools
chr1_61987726_C_T	chr1	61987726	C	T	L	SYNONYMOUS_CODING			HTR1E ortholog	ENSSSCG00000004295	Serotonin_likely	0.673	present in all pools	rs332157140
chr1_61987805_T_C	chr1	61987805	T	C	M	NON_SYNONYMOUS_CODING	tolerated	0.48	HTR1E ortholog	ENSSSCG00000004295	Serotonin_likely	0.698	present in all pools	rs337216570
chr1_63202956_C_A	chr1	63202956	C	A	L	SYNONYMOUS_CODING			CNR1	ENSSSCG00000004309	appetite	0.089	Asian, F2_high, F2_low	rs327563985
chr1_63202995_T_C	chr1	63202995	T	C	L	SYNONYMOUS_CODING			CNR1	ENSSSCG00000004309	appetite	0.363	Duroc 1, Large White 1, Landrace 1, Pietrain 1, Iberian, Wild boar, Mangalitza, Bazna, Asian, Large White 2, Landrace 2, Duroc 2, Pietrain 2, F2_high, F2_low	rs336888193
chr1_63203157_G_A	chr1	63203157	G	A	L	SYNONYMOUS_CODING			CNR1	ENSSSCG00000004309	appetite	0.01	Asian	rs341809503
chr1_63203562_T_C	chr1	63203562	T	C	L	SYNONYMOUS_CODING			CNR1	ENSSSCG00000004309	appetite	0.355	Duroc 1, Large White 1, Landrace 1, Pietrain 1, Iberian, Wild boar, Mangalitza, Bazna, Asian, Large White 2, Landrace 2, Duroc 2, Pietrain 2, F2_high, F2_low	rs328844991
chr1_63203589_A_G	chr1	63203589	A	G	L	SYNONYMOUS_CODING			CNR1	ENSSSCG00000004309	appetite	0.356	Duroc 1, Large White 1, Landrace 1, Pietrain 1, Iberian, Wild boar, Mangalitza, Bazna, Asian, Large White 2, Landrace 2, Duroc 2, Pietrain 2, F2_high, F2_low	rs338267259
chr1_63203643_T_C	chr1	63203643	T	C	L	SYNONYMOUS_CODING			CNR1	ENSSSCG00000004309	appetite	0.348	Duroc 1, Large White 1, Landrace 1, Pietrain 1, Iberian, Wild boar, Mangalitza, Bazna, Asian, Large White 2, Landrace 2, Duroc 2, Pietrain 2, F2_high, F2_low	rs319492316
chr1_63203823_A_G	chr1	63203823	A	G	L	SYNONYMOUS_CODING			CNR1	ENSSSCG00000004309	appetite	0.355	Duroc 1, Large White 1, Landrace 1, Pietrain 1, Iberian, Wild boar, Mangalitza, Bazna, Asian, Large White 2, Landrace 2, Duroc 2, Pietrain 2, F2_high, F2_low	rs55620891
chr1_63203832_A_G	chr1	63203832	A	G	L	SYNONYMOUS_CODING			CNR1	ENSSSCG00000004309	appetite	0.359	Duroc 1, Large White 1, Landrace 1, Pietrain 1, Iberian, Wild boar, Mangalitza, Bazna, Asian, Large White 2, Landrace 2, Duroc 2, Pietrain 2, F2_high, F2_low	rs55620890
chr1_63203903_G_A	chr1	63203903	G	A	L	SYNONYMOUS_CODING			CNR1	ENSSSCG00000004309	appetite	0.084	Large White 1, Landrace 1, Pietrain 1, Wild boar, Mangalitza, Asian, Large White 2, Landrace 2, Pietrain 2	rs55620889
chr1_63203955_C_A	chr1	63203955	C	A	L	SYNONYMOUS_CODING			CNR1	ENSSSCG00000004309	appetite	0.124	Large White 1, Landrace 1, Pietrain 1, Wild boar, Mangalitza, Bazna, Asian, Large White 2, Landrace 2, Pietrain 2, F2_high	rs329689867
chr1_63203982_C_T	chr1	63203982	C	T	L	SYNONYMOUS_CODING			CNR1	ENSSSCG00000004309	appetite	0.127	Large White 1, Landrace 1, Pietrain 1, Wild boar, Mangalitza, Bazna, Asian, Large White 2, Landrace 2, Pietrain 2, F2_high	rs338926028
chr1_63204162_G_A	chr1	63204162	G	A	L	SYNONYMOUS_CODING			CNR1	ENSSSCG00000004309	appetite	0.217	Duroc 1, Large White 1, Landrace 1, Pietrain 1, Bazna, Asian, Large White 2, Landrace 2, Duroc 2, Pietrain 2, F2_high, F2_low	rs324407337
chr1_63204178_G_C	chr1	63204178	G	C	M	NON_SYNONYMOUS_CODING	tolerated	0.06	CNR1	ENSSSCG00000004309	appetite	0.149	Large White 1, Landrace 1, Pietrain 1, Iberian, Wild boar, Mangalitza, Bazna, Asian, Large White 2, Landrace 2, Pietrain 2, F2_high	rs81209074
chr1_63204179_C_T	chr1	63204179	C	T	M	NON_SYNONYMOUS_CODING	deleterious	0.04	CNR1	ENSSSCG00000004309	appetite	0.15	Large White 1, Landrace 1, Pietrain 1, Iberian, Wild boar, Mangalitza, Bazna, Asian, Large White 2, Landrace 2, Pietrain 2, F2_high	rs81209073
chr1_64000907_C_T	chr1	64000907	C	T	L	SYNONYMOUS_CODING			GABRR1	ENSSSCG00000004315	glutamate receptor	0.153	Landrace 1, Pietrain 1, Wild boar, Mangalitza, Asian, Large White 2, Landrace 2, Duroc 2, F2_high, F2_low	rs320771302
chr1_64000982_G_A	chr1	64000982	G	A	L	SYNONYMOUS_CODING			GABRR1	ENSSSCG00000004315	glutamate receptor	0.01	Pietrain 1, Wild boar, Large White 2	rs330145965
chr1_64001024_G_A	chr1	64001024	G	A	L	SYNONYMOUS_CODING			GABRR1	ENSSSCG00000004315	glutamate receptor	0.012	Pietrain 1, Wild boar, Large White 2	rs337887742
chr1_64001090_G_A	chr1	64001090	G	A	L	SYNONYMOUS_CODING			GABRR1	ENSSSCG00000004315	glutamate receptor	0.158	Duroc 1, Large White 1, Landrace 1, Pietrain 1, Bazna, Asian, Large White 2, Landrace 2, Pietrain 2, F2_high, F2_low	rs330807159
chr1_64002416_A_G	chr1	64002416	A	G	H	SPLICE_SITE_DONOR			GABRR1	ENSSSCG00000004315	glutamate receptor	0.003436	Large White 2, F2_low
chr1_64002427_C_T	chr1	64002427	C	T	L	SYNONYMOUS_CODING			GABRR1	ENSSSCG00000004315	glutamate receptor	0.046	Duroc 1, Large White 1, Landrace 1, Pietrain 1, Mallorcan Black, Iberian, Wild boar, Bazna, Asian, Large White 2, Landrace 2, Pietrain 2, F2_high, F2_low
chr1_64002429_G_A	chr1	64002429	G	A	M	NON_SYNONYMOUS_CODING	tolerated	0.75	GABRR1	ENSSSCG00000004315	glutamate receptor	0.051	Duroc 1, Large White 1, Landrace 1, Pietrain 1, Mallorcan Black, Iberian, Wild boar, Bazna, Asian, Large White 2, Landrace 2, Pietrain 2, F2_high, F2_low
chr1_64002550_C_T	chr1	64002550	C	T	L	SYNONYMOUS_CODING			GABRR1	ENSSSCG00000004315	glutamate receptor	0.033	Large White 1, Landrace 1, Large White 2, Landrace 2	rs332640750
chr1_64004496_G_A	chr1	64004496	G	A	L	SYNONYMOUS_CODING			GABRR1	ENSSSCG00000004315	glutamate receptor	0.014	Asian, Large White 2	rs323443256
chr1_64010141_T_C	chr1	64010141	T	C	L	SYNONYMOUS_CODING			GABRR1	ENSSSCG00000004315	glutamate receptor	0.142	Duroc 1, Large White 1, Landrace 1, Pietrain 1, Bazna, Asian, Large White 2, Landrace 2, Pietrain 2, F2_high, F2_low	rs344589708
chr1_64016433_C_T	chr1	64016433	C	T	L	SYNONYMOUS_CODING			GABRR1	ENSSSCG00000004315	glutamate receptor	0.214	Duroc 1, Large White 1, Landrace 1, Pietrain 1, Wild boar, Mangalitza, Bazna, Landrace 2, Duroc 2, Pietrain 2, F2_high	rs336087874
chr1_64018243_A_G	chr1	64018243	A	G	L	SYNONYMOUS_CODING			GABRR1	ENSSSCG00000004315	glutamate receptor	0.582	Duroc 1, Large White 1, Landrace 1, Pietrain 1, Wild boar, Mangalitza, Bazna, Asian, Large White 2, Landrace 2, Duroc 2, Pietrain 2, F2_high, F2_low	rs80803623
chr1_64065407_C_T	chr1	64065407	C	T	M	NON_SYNONYMOUS_CODING	tolerated	0.55	GABRR2	ENSSSCG00000024249	glutamate receptor	0.001718	Duroc 1
chr1_64065484_A_G	chr1	64065484	A	G	L	SYNONYMOUS_CODING			GABRR2	ENSSSCG00000024249	glutamate receptor	0.248	Duroc 1, Large White 1, Landrace 1, Pietrain 1, Mallorcan Black, Iberian, Wild boar, Bazna, Asian, Large White 2, Landrace 2, Pietrain 2, F2_high, F2_low	rs324205917
chr1_64065535_G_A	chr1	64065535	G	A	L	SYNONYMOUS_CODING			GABRR2	ENSSSCG00000024249	glutamate receptor	0.031	Wild boar, Asian	rs333687863
chr1_64065556_T_C	chr1	64065556	T	C	L	SYNONYMOUS_CODING			GABRR2	ENSSSCG00000024249	glutamate receptor	0.243	Duroc 1, Large White 1, Landrace 1, Pietrain 1, Mallorcan Black, Iberian, Wild boar, Bazna, Asian, Large White 2, Landrace 2, Pietrain 2, F2_high, F2_low	rs338659622
chr1_64068744_A_C	chr1	64068744	A	C	M	NON_SYNONYMOUS_CODING	tolerated	0.74	GABRR2	ENSSSCG00000024249	glutamate receptor	0.001718	Mallorcan Black
chr1_64068769_T_G	chr1	64068769	T	G	L	SYNONYMOUS_CODING			GABRR2	ENSSSCG00000024249	glutamate receptor	0.186	Large White 1, Landrace 1, Pietrain 1, Mallorcan Black, Iberian, Wild boar, Bazna, Asian, Large White 2, Landrace 2, Pietrain 2, F2_high, F2_low	rs342335347
chr1_64068790_T_C	chr1	64068790	T	C	L	SYNONYMOUS_CODING			GABRR2	ENSSSCG00000024249	glutamate receptor	0.216	Duroc 1, Large White 1, Landrace 1, Pietrain 1, Mallorcan Black, Iberian, Wild boar, Bazna, Asian, Large White 2, Landrace 2, Pietrain 2, F2_high, F2_low	rs325321682
chr1_64068826_A_G	chr1	64068826	A	G	L	SYNONYMOUS_CODING			GABRR2	ENSSSCG00000024249	glutamate receptor	0.296	Duroc 1, Large White 1, Landrace 1, Pietrain 1, Mallorcan Black, Iberian, Wild boar, Bazna, Asian, Large White 2, Landrace 2, Pietrain 2, F2_high, F2_low	rs334432212
chr1_64068883_G_A	chr1	64068883	G	A	L	SYNONYMOUS_CODING			GABRR2	ENSSSCG00000024249	glutamate receptor	0.033	Duroc 1, Bazna, Duroc 2, F2_high	rs344527860
chr1_64070337_G_C	chr1	64070337	G	C	L	SYNONYMOUS_CODING			GABRR2	ENSSSCG00000024249	glutamate receptor	0.118	Large White 1, Landrace 1, Pietrain 1, Mangalitza, Bazna, Asian, Large White 2, Landrace 2, F2_high	rs337547054
chr1_64074108_A_G	chr1	64074108	A	G	L	SYNONYMOUS_CODING			GABRR2	ENSSSCG00000024249	glutamate receptor	0.06	Large White 1, Landrace 1, Pietrain 1, Asian, Large White 2, Landrace 2, F2_high	rs346234186
chr1_64074120_G_A	chr1	64074120	G	A	L	SYNONYMOUS_CODING			GABRR2	ENSSSCG00000024249	glutamate receptor	0.086	Pietrain 1, Mangalitza, Asian, Large White 2, Landrace 2	rs326947569
chr1_64074153_A_G	chr1	64074153	A	G	L	SYNONYMOUS_CODING			GABRR2	ENSSSCG00000024249	glutamate receptor	0.314	Large White 1, Landrace 1, Pietrain 1, Mallorcan Black, Iberian, Wild boar, Mangalitza, Bazna, Asian, Large White 2, Landrace 2, F2_high, F2_low	rs338412892
chr1_64075754_G_A	chr1	64075754	G	A	L	SYNONYMOUS_CODING			GABRR2	ENSSSCG00000024249	glutamate receptor	0.076	Landrace 1, Asian, Landrace 2, F2_high, F2_low
chr1_64101399_G_A	chr1	64101399	G	A	L	SYNONYMOUS_CODING			GABRR2	ENSSSCG00000024249	glutamate receptor	0.373	present in all pools	rs319698767
chr1_64101461_T_C	chr1	64101461	T	C	M	NON_SYNONYMOUS_CODING	tolerated	1	GABRR2	ENSSSCG00000024249	glutamate receptor	0.072	Landrace 1, Asian, Landrace 2, F2_high, F2_low
chr1_64110117_C_T	chr1	64110117	C	T	M	NON_SYNONYMOUS_CODING	tolerated	0.22	GABRR2	ENSSSCG00000024249	glutamate receptor	0.001718	Wild boar
chr1_64110128_C_G	chr1	64110128	C	G	L	SYNONYMOUS_CODING			GABRR2	ENSSSCG00000024249	glutamate receptor	0.017	Asian, F2_high	rs323744145
chr1_75563737_T_A	chr1	75563737	T	A	M	NON_SYNONYMOUS_CODING	tolerated	0.27	MCHR2	ENSSSCG00000004356	other hormone, growth factors, and their receptors	0.579	Duroc 1, Large White 1, Landrace 1, Pietrain 1, Mallorcan Black, Iberian, Wild boar, Mangalitza, Asian, Large White 2, Landrace 2, Duroc 2, Pietrain 2, F2_high, F2_low	rs334230731
chr1_75563751_C_T	chr1	75563751	C	T	M	NON_SYNONYMOUS_CODING	tolerated	0.15	MCHR2	ENSSSCG00000004356	other hormone, growth factors, and their receptors	0.014	Mallorcan Black
chr1_75563767_T_C	chr1	75563767	T	C	L	SYNONYMOUS_CODING			MCHR2	ENSSSCG00000004356	other hormone, growth factors, and their receptors	0.588	Duroc 1, Large White 1, Landrace 1, Pietrain 1, Mallorcan Black, Iberian, Wild boar, Mangalitza, Asian, Large White 2, Landrace 2, Duroc 2, Pietrain 2, F2_high, F2_low	rs346212977
chr1_75564001_C_T	chr1	75564001	C	T	L	SYNONYMOUS_CODING			MCHR2	ENSSSCG00000004356	other hormone, growth factors, and their receptors	0.181	Duroc 1, Large White 1, Landrace 1, Iberian, Wild boar, Mangalitza, Bazna, Large White 2, Duroc 2, F2_high	rs325938608
chr1_76004199_C_G	chr1	76004199	C	G	M	NON_SYNONYMOUS_CODING	deleterious	0	SIM1	ENSSSCG00000004357	appetite_probably(feed intake)	0.01	Asian, Landrace 2	rs342773848
chr1_76004274_G_A	chr1	76004274	G	A	L	SYNONYMOUS_CODING			SIM1	ENSSSCG00000004357	appetite_probably(feed intake)	0.036	Asian, Large White 2, F2_high	rs326577178
chr1_76004436_G_A	chr1	76004436	G	A	L	SYNONYMOUS_CODING			SIM1	ENSSSCG00000004357	appetite_probably(feed intake)	0.206	Large White 1, Landrace 1, Pietrain 1, Asian, Large White 2, Landrace 2, Pietrain 2, F2_high, F2_low	rs320297216
chr1_76033952_G_A	chr1	76033952	G	A	M	NON_SYNONYMOUS_CODING	tolerated	0.05	SIM1	ENSSSCG00000004357	appetite_probably(feed intake)	0.003436	Iberian
chr1_76033957_C_T	chr1	76033957	C	T	L	SYNONYMOUS_CODING			SIM1	ENSSSCG00000004357	appetite_probably(feed intake)	0.005155	F2_high	rs334789246
chr1_76055206_A_AC	chr1	76055206	A	AC	H	FRAME_SHIFT			SIM1	ENSSSCG00000004357	appetite_probably(feed intake)	0.167	present in all pools
chr1_76056060_A_C	chr1	76056060	A	C	M	NON_SYNONYMOUS_CODING	deleterious	0	SIM1	ENSSSCG00000004357	appetite_probably(feed intake)	0.001718	Large White 1
chr1_76056074_G_T	chr1	76056074	G	T	M	NON_SYNONYMOUS_CODING	tolerated	0.05	SIM1	ENSSSCG00000004357	appetite_probably(feed intake)	0.005155	Wild boar	rs318570407
chr1_76057082_G_A	chr1	76057082	G	A	L	SYNONYMOUS_CODING			SIM1	ENSSSCG00000004357	appetite_probably(feed intake)	0.667	present in all pools	rs80966673
chr1_76057345_C_T	chr1	76057345	C	T	L	SYNONYMOUS_CODING			SIM1	ENSSSCG00000004357	appetite_probably(feed intake)	0.022	Asian, Landrace 2, Pietrain 2	rs331175419
chr1_76070907_A_G	chr1	76070907	A	G	L	SYNONYMOUS_CODING			SIM1	ENSSSCG00000004357	appetite_probably(feed intake)	0.021	Asian, Landrace 2, Pietrain 2	rs318784182
chr1_77113461_T_C	chr1	77113461	T	C	L	SYNONYMOUS_CODING			GRIK2	ENSSSCG00000004361	glutamate receptor	0.19	Duroc 1, Large White 1, Landrace 1, Mallorcan Black, Wild boar, Mangalitza, Bazna, Asian, Large White 2, Duroc 2, F2_high, F2_low	rs335648102
chr1_77113497_T_C	chr1	77113497	T	C	L	SYNONYMOUS_CODING			GRIK2	ENSSSCG00000004361	glutamate receptor	0.544	Duroc 1, Large White 1, Landrace 1, Pietrain 1, Mallorcan Black, Wild boar, Mangalitza, Bazna, Asian, Large White 2, Landrace 2, Duroc 2, Pietrain 2, F2_high, F2_low	rs319195270
chr1_77117089_C_T	chr1	77117089	C	T	L	SYNONYMOUS_CODING			GRIK2	ENSSSCG00000004361	glutamate receptor	0.175	Duroc 1, Landrace 1, Pietrain 1, Mallorcan Black, Iberian, Wild boar, Mangalitza, Bazna, Large White 2, Landrace 2, Duroc 2	rs328135725
chr1_77117095_G_A	chr1	77117095	G	A	L	SYNONYMOUS_CODING			GRIK2	ENSSSCG00000004361	glutamate receptor	0.053	Asian, Large White 2	rs332474026
chr1_77317746_G_A	chr1	77317746	G	A	L	SYNONYMOUS_CODING			GRIK2	ENSSSCG00000004361	glutamate receptor	0.003436	Asian, Large White 2	rs321384448
chr1_77321305_T_C	chr1	77321305	T	C	L	SYNONYMOUS_CODING			GRIK2	ENSSSCG00000004361	glutamate receptor	0.783	present in all pools	rs334681864
chr1_77441762_G_A	chr1	77441762	G	A	H	SPLICE_SITE_ACCEPTOR			GRIK2	ENSSSCG00000004361	glutamate receptor	0.003436	Wild boar
chr1_77444077_G_A	chr1	77444077	G	A	L	SYNONYMOUS_CODING			GRIK2	ENSSSCG00000004361	glutamate receptor	1	present in all pools	rs324925154
chr1_77521462_T_C	chr1	77521462	T	C	L	SYNONYMOUS_CODING			GRIK2	ENSSSCG00000004361	glutamate receptor	0.304	Large White 1, Landrace 1, Pietrain 1, Mallorcan Black, Asian, Large White 2, Landrace 2, Pietrain 2, F2_high, F2_low	rs331720097
chr1_77540112_G_A	chr1	77540112	G	A	L	SYNONYMOUS_CODING			GRIK2	ENSSSCG00000004361	glutamate receptor	0.003436	Wild boar
chr1_99465862_T_C	chr1	99465862	T	C	L	SYNONYMOUS_CODING			HTR1B	ENSSSCG00000004475	Serotonin_likely	0.015	Asian
chr1_99465906_C_T	chr1	99465906	C	T	L	SYNONYMOUS_CODING			HTR1B	ENSSSCG00000004475	Serotonin_likely	0.009804	Large White 1, Bazna, Pietrain 2	rs80926443
chr1_99466212_C_T	chr1	99466212	C	T	L	SYNONYMOUS_CODING			HTR1B	ENSSSCG00000004475	Serotonin_likely	0.003436	Pietrain 1	rs331396850
chr1_99466434_A_G	chr1	99466434	A	G	L	SYNONYMOUS_CODING			HTR1B	ENSSSCG00000004475	Serotonin_likely	0.014	Large White 2, F2_high	rs337239700
chr1_99466527_G_A	chr1	99466527	G	A	L	SYNONYMOUS_CODING			HTR1B	ENSSSCG00000004475	Serotonin_likely	0.086	Duroc 1, Wild boar, Mangalitza, Landrace 2, Duroc 2, Pietrain 2	rs318322570
chr1_126095447_G_A	chr1	126095447	G	A	L	SYNONYMOUS_CODING			ALDH1A2	ENSSSCG00000025578	dopamine/norepinephrine	0.053	Asian, F2_high, F2_low	rs334591520
chr1_126386241_T_C	chr1	126386241	T	C	M	NON_SYNONYMOUS_CODING	deleterious	0	POLR2M	ENSSSCG00000030605	glutamate receptor	0.01	Wild boar, Large White 2, Landrace 2	rs336351556
chr1_126391288_G_T	chr1	126391288	G	T	M	NON_SYNONYMOUS_CODING	tolerated	0.56	POLR2M	ENSSSCG00000030605	glutamate receptor	0.012	Wild boar, Large White 2, Landrace 2	rs339559545
chr1_126391412_G_A	chr1	126391412	G	A	L	SYNONYMOUS_CODING			POLR2M	ENSSSCG00000030605	glutamate receptor	0.399	present in all pools	rs80973609
chr1_126391414_T_G	chr1	126391414	T	G	M	NON_SYNONYMOUS_CODING	tolerated	0.45	POLR2M	ENSSSCG00000030605	glutamate receptor	0.402	present in all pools	rs80984133
chr1_126391629_C_T	chr1	126391629	C	T	M	NON_SYNONYMOUS_CODING	tolerated	1	POLR2M	ENSSSCG00000030605	glutamate receptor	0.105	Asian, F2_high, F2_low	rs334417015
chr1_155680338_A_C	chr1	155680338	A	C	L	SYNONYMOUS_CODING			ALDH1A3	ENSSSCG00000026298	dopamine/norepinephrine	0.031	present in all pools
chr1_155686106_G_C	chr1	155686106	G	C	M	NON_SYNONYMOUS_CODING	deleterious	0.03	ALDH1A3	ENSSSCG00000026298	dopamine/norepinephrine	0.001718	Iberian
chr1_155693740_G_A	chr1	155693740	G	A	L	SYNONYMOUS_CODING			ALDH1A3	ENSSSCG00000026298	dopamine/norepinephrine	0.024	Asian	rs196956492
chr1_156797088_T_G	chr1	156797088	T	G	L	SYNONYMOUS_CODING			GABRA5	ENSSSCG00000004827	glutamate receptor	0.103	Mallorcan Black, Asian, Large White 2, F2_high, F2_low	rs337514410
chr1_156800678_G_A	chr1	156800678	G	A	L	SYNONYMOUS_CODING			GABRA5	ENSSSCG00000004827	glutamate receptor	0.132	Mallorcan Black, Asian, Large White 2, F2_high, F2_low	rs338611978
chr1_156854985_T_C	chr1	156854985	T	C	L	SYNONYMOUS_CODING			GABRA5	ENSSSCG00000004827	glutamate receptor	0.058	Asian, Landrace 2, F2_high, F2_low	rs336580590
chr1_156854988_T_C	chr1	156854988	T	C	L	SYNONYMOUS_CODING			GABRA5	ENSSSCG00000004827	glutamate receptor	0.062	Asian, Landrace 2, F2_high, F2_low	rs319203965
chr1_156855003_G_A	chr1	156855003	G	A	L	SYNONYMOUS_CODING			GABRA5	ENSSSCG00000004827	glutamate receptor	0.036	Asian, Landrace 2	rs329418226
chr1_156855033_C_T	chr1	156855033	C	T	L	SYNONYMOUS_CODING			GABRA5	ENSSSCG00000004827	glutamate receptor	0.041	Asian, Landrace 2	rs342181367
chr1_178554175_C_T	chr1	178554175	C	T	M	NON_SYNONYMOUS_CODING	deleterious	0.01	MC4R	ENSSSCG00000004904	other hormone, growth factors, and their receptors	0.248	Duroc 1, Large White 1, Landrace 1, Mallorcan Black, Wild boar, Bazna, Large White 2, Landrace 2, Duroc 2, Pietrain 2, F2_high, F2_low	rs81219178
chr1_178554329_G_A	chr1	178554329	G	A	L	SYNONYMOUS_CODING			MC4R	ENSSSCG00000004904	other hormone, growth factors, and their receptors	0.008591	Wild boar	rs346185321
chr1_178554360_C_T	chr1	178554360	C	T	M	NON_SYNONYMOUS_CODING	tolerated	0.71	MC4R	ENSSSCG00000004904	other hormone, growth factors, and their receptors	0.04	Landrace 2, F2_high, F2_low	rs81221061
chr1_178554470_G_T	chr1	178554470	G	T	L	SYNONYMOUS_CODING			MC4R	ENSSSCG00000004904	other hormone, growth factors, and their receptors	0.006873	Asian	rs337657019
chr1_178554892_G_A	chr1	178554892	G	A	L	SYNONYMOUS_CODING			MC4R	ENSSSCG00000004904	other hormone, growth factors, and their receptors	0.167	Mallorcan Black, Wild boar, Asian, Landrace 2, F2_high, F2_low	rs81221060
chr1_178555116_A_T	chr1	178555116	A	T	M	NON_SYNONYMOUS_CODING	tolerated	0.32	MC4R	ENSSSCG00000004904	other hormone, growth factors, and their receptors	0.001718	Duroc 2
chr1_178555117_G_A	chr1	178555117	G	A	L	SYNONYMOUS_CODING			MC4R	ENSSSCG00000004904	other hormone, growth factors, and their receptors	0.003436	Duroc 2
chr1_178555118_CT_C	chr1	178555118	CT	C	H	FRAME_SHIFT			MC4R	ENSSSCG00000004904	other hormone, growth factors, and their receptors	1	present in all pools
chr1_178555118_C_G	chr1	178555118	C	G	M	NON_SYNONYMOUS_CODING	tolerated	0.7	MC4R	ENSSSCG00000004904	other hormone, growth factors, and their receptors	0.005155	Duroc 2
chr1_178555119_T_C	chr1	178555119	T	C	M	NON_SYNONYMOUS_CODING	tolerated	0.46	MC4R	ENSSSCG00000004904	other hormone, growth factors, and their receptors	0.4	Duroc 2
chr1_212980820_G_A	chr1	212980820	G	A	L	SYNONYMOUS_CODING			NTRK3	ENSSSCG00000005106	other hormone, growth factors, and their receptors	0.001718	Landrace 1
chr1_212980841_C_G	chr1	212980841	C	G	L	SYNONYMOUS_CODING			NTRK3	ENSSSCG00000005106	other hormone, growth factors, and their receptors	0.055	Large White 1, Landrace 1, Iberian, Wild boar, Mangalitza, Large White 2, Landrace 2	rs336552606
chr1_212992369_C_T	chr1	212992369	C	T	L	SYNONYMOUS_CODING			NTRK3	ENSSSCG00000005106	other hormone, growth factors, and their receptors	0.057	Mallorcan Black, Duroc 2, F2_high, F2_low	rs322805667
chr1_212993360_G_A	chr1	212993360	G	A	L	SYNONYMOUS_CODING			NTRK3	ENSSSCG00000005106	other hormone, growth factors, and their receptors	0.001718	Large White 1
chr1_212993962_C_T	chr1	212993962	C	T	L	SYNONYMOUS_CODING			NTRK3	ENSSSCG00000005106	other hormone, growth factors, and their receptors	0.312	present in all pools	rs330781010
chr1_213005203_T_C	chr1	213005203	T	C	L	SYNONYMOUS_CODING			NTRK3	ENSSSCG00000005106	other hormone, growth factors, and their receptors	0.335	present in all pools	rs324136534
chr1_213005233_T_G	chr1	213005233	T	G	L	SYNONYMOUS_CODING			NTRK3	ENSSSCG00000005106	other hormone, growth factors, and their receptors	0.052	Large White 1, Mallorcan Black, F2_high, F2_low
chr1_213098767_G_A	chr1	213098767	G	A	L	SYNONYMOUS_CODING			NTRK3	ENSSSCG00000005106	other hormone, growth factors, and their receptors	0.053	Mallorcan Black, Duroc 2, F2_high, F2_low	rs339717170
chr1_213098776_C_A	chr1	213098776	C	A	L	SYNONYMOUS_CODING			NTRK3	ENSSSCG00000005106	other hormone, growth factors, and their receptors	0.043	Asian	rs322752201
chr1_213098825_G_C	chr1	213098825	G	C	M	NON_SYNONYMOUS_CODING	tolerated	0.64	NTRK3	ENSSSCG00000005106	other hormone, growth factors, and their receptors	0.022	Duroc 1, Duroc 2, F2_high	rs332118223
chr1_213098884_C_A	chr1	213098884	C	A	L	SYNONYMOUS_CODING			NTRK3	ENSSSCG00000005106	other hormone, growth factors, and their receptors	0.038	Asian	rs344919234
chr1_213200456_C_T	chr1	213200456	C	T	L	SYNONYMOUS_CODING			NTRK3	ENSSSCG00000005106	other hormone, growth factors, and their receptors	0.008591	Large White 1, Asian	rs320691797
chr1_213200457_G_A	chr1	213200457	G	A	M	NON_SYNONYMOUS_CODING	tolerated	0.14	NTRK3	ENSSSCG00000005106	other hormone, growth factors, and their receptors	0.001718	Large White 2
chr1_213200537_C_T	chr1	213200537	C	T	L	SYNONYMOUS_CODING			NTRK3	ENSSSCG00000005106	other hormone, growth factors, and their receptors	0.006873	Landrace 1, Wild boar, Landrace 2	rs330928936
chr1_213200540_C_T	chr1	213200540	C	T	L	SYNONYMOUS_CODING			NTRK3	ENSSSCG00000005106	other hormone, growth factors, and their receptors	0.018	Large White 1, Landrace 1, Mallorcan Black, Bazna, Landrace 2	rs339849698
chr1_213200543_C_T	chr1	213200543	C	T	L	SYNONYMOUS_CODING			NTRK3	ENSSSCG00000005106	other hormone, growth factors, and their receptors	0.005155	Duroc 2
chr1_213258568_C_A	chr1	213258568	C	A	L	SYNONYMOUS_CODING			NTRK3	ENSSSCG00000005106	other hormone, growth factors, and their receptors	0.676	present in all pools	rs340423672
chr1_213258623_G_A	chr1	213258623	G	A	M	NON_SYNONYMOUS_CODING	deleterious	0	NTRK3	ENSSSCG00000005106	other hormone, growth factors, and their receptors	0.026	F2_high, F2_low
chr1_213258664_G_A	chr1	213258664	G	A	L	SYNONYMOUS_CODING			NTRK3	ENSSSCG00000005106	other hormone, growth factors, and their receptors	0.593	Duroc 1, Large White 1, Landrace 1, Pietrain 1, Mallorcan Black, Iberian, Wild boar, Mangalitza, Bazna, Large White 2, Landrace 2, Duroc 2, Pietrain 2, F2_high, F2_low	rs323471389
chr1_215716129_A_G	chr1	215716129	A	G	M	NON_SYNONYMOUS_CODING	tolerated	1	ESR2 / ER2	ENSSSCG00000005109	other hormone, growth factors, and their receptors	0.017	Mallorcan Black, Asian	rs322495865
chr1_215718434_G_A	chr1	215718434	G	A	L	SYNONYMOUS_CODING			ESR2 / ER2	ENSSSCG00000005109	other hormone, growth factors, and their receptors	0.001718	Asian
chr1_215718461_A_G	chr1	215718461	A	G	L	SYNONYMOUS_CODING			ESR2 / ER2	ENSSSCG00000005109	other hormone, growth factors, and their receptors	0.006873	Asian	rs342775108
chr1_215727705_G_A	chr1	215727705	G	A	L	SYNONYMOUS_CODING			ESR2 / ER2	ENSSSCG00000005109	other hormone, growth factors, and their receptors	0.038	Asian, F2_high, F2_low	rs333748883
chr1_215747722_G_A	chr1	215747722	G	A	M	NON_SYNONYMOUS_CODING	deleterious	0.04	ESR2 / ER2	ENSSSCG00000005109	other hormone, growth factors, and their receptors	0.001718	Mallorcan Black
chr1_215747776_C_G	chr1	215747776	C	G	M	NON_SYNONYMOUS_CODING	tolerated	0.36	ESR2 / ER2	ENSSSCG00000005109	other hormone, growth factors, and their receptors	0.027	Asian, F2_high, F2_low	rs327181058
chr1_215747794_A_C	chr1	215747794	A	C	M	NON_SYNONYMOUS_CODING	tolerated	0.4	ESR2 / ER2	ENSSSCG00000005109	other hormone, growth factors, and their receptors	0.001718	Wild boar
chr1_215747809_A_G	chr1	215747809	A	G	M	NON_SYNONYMOUS_CODING	tolerated	0.38	ESR2 / ER2	ENSSSCG00000005109	other hormone, growth factors, and their receptors	0.033	Asian, F2_high, F2_low	rs336266062
chr1_215750855_G_A	chr1	215750855	G	A	M	NON_SYNONYMOUS_CODING	tolerated	0.08	ESR2 / ER2	ENSSSCG00000005109	other hormone, growth factors, and their receptors	0.359	present in all pools	rs81219139
chr1_215786465_C_T	chr1	215786465	C	T	L	SYNONYMOUS_CODING			ESR2 / ER2	ENSSSCG00000005109	other hormone, growth factors, and their receptors	0.001718	Asian
chr1_215788368_T_C	chr1	215788368	T	C	L	SYNONYMOUS_CODING			ESR2 / ER2	ENSSSCG00000005109	other hormone, growth factors, and their receptors	0.04	Asian, F2_high, F2_low	rs335601877
chr1_215788443_G_A	chr1	215788443	G	A	L	SYNONYMOUS_CODING			ESR2 / ER2	ENSSSCG00000005109	other hormone, growth factors, and their receptors	0.043	Wild boar, Asian, F2_high, F2_low	rs341253275
chr1_215788476_G_A	chr1	215788476	G	A	L	SYNONYMOUS_CODING			ESR2 / ER2	ENSSSCG00000005109	other hormone, growth factors, and their receptors	0.005155	Large White 1, Large White 2
chr1_252793251_C_G	chr1	252793251	C	G	M	NON_SYNONYMOUS_CODING	deleterious	0.04	ALDH1A1	ENSSSCG00000028996	dopamine/norepinephrine	0.021	Large White 2
chr1_252793259_G_A	chr1	252793259	G	A	L	SYNONYMOUS_CODING			ALDH1A1	ENSSSCG00000028996	dopamine/norepinephrine	0.065	Asian, Pietrain 2	rs346143905
chr1_252801324_G_A	chr1	252801324	G	A	L	SYNONYMOUS_CODING			ALDH1A1	ENSSSCG00000028996	dopamine/norepinephrine	0.001718	Wild boar
chr1_267166218_A_G	chr1	267166218	A	G	M	NON_SYNONYMOUS_CODING	tolerated	1	ALDH1B1	ENSSSCG00000005361	dopamine/norepinephrine	0.139	Large White 1, Landrace 1, Pietrain 1, Bazna, Asian, Large White 2, Pietrain 2, F2_high, F2_low	rs337428774
chr1_267166250_C_T	chr1	267166250	C	T	M	NON_SYNONYMOUS_CODING	deleterious	0.02	ALDH1B1	ENSSSCG00000005361	dopamine/norepinephrine	0.147	Large White 1, Landrace 1, Pietrain 1, Bazna, Asian, Large White 2, Pietrain 2, F2_high, F2_low	rs80811539
chr1_267166252_C_T	chr1	267166252	C	T	L	SYNONYMOUS_CODING			ALDH1B1	ENSSSCG00000005361	dopamine/norepinephrine	0.145	Large White 1, Landrace 1, Pietrain 1, Bazna, Asian, Large White 2, Pietrain 2, F2_high, F2_low	rs80833225
chr1_267166319_A_T	chr1	267166319	A	T	M	NON_SYNONYMOUS_CODING	deleterious	0	ALDH1B1	ENSSSCG00000005361	dopamine/norepinephrine	0.001718	Wild boar
chr1_267166353_C_T	chr1	267166353	C	T	M	NON_SYNONYMOUS_CODING	deleterious	0	ALDH1B1	ENSSSCG00000005361	dopamine/norepinephrine	0.001718	Wild boar
chr1_267166414_G_C	chr1	267166414	G	C	L	SYNONYMOUS_CODING			ALDH1B1	ENSSSCG00000005361	dopamine/norepinephrine	0.029	Duroc 1, F2_high, F2_low	rs320118225
chr1_267166537_T_C	chr1	267166537	T	C	L	SYNONYMOUS_CODING			ALDH1B1	ENSSSCG00000005361	dopamine/norepinephrine	0.389	Duroc 1, Large White 1, Landrace 1, Pietrain 1, Iberian, Wild boar, Mangalitza, Bazna, Asian, Large White 2, Landrace 2, Duroc 2, Pietrain 2, F2_high, F2_low	rs80790173
chr1_267166572_C_T	chr1	267166572	C	T	M	NON_SYNONYMOUS_CODING	tolerated	0.09	ALDH1B1	ENSSSCG00000005361	dopamine/norepinephrine	0.001718	Large White 1
chr1_267166705_T_C	chr1	267166705	T	C	L	SYNONYMOUS_CODING			ALDH1B1	ENSSSCG00000005361	dopamine/norepinephrine	0.382	Duroc 1, Large White 1, Landrace 1, Pietrain 1, Iberian, Wild boar, Mangalitza, Bazna, Asian, Large White 2, Landrace 2, Duroc 2, Pietrain 2, F2_high, F2_low	rs336660902
chr1_267166720_T_C	chr1	267166720	T	C	L	SYNONYMOUS_CODING			ALDH1B1	ENSSSCG00000005361	dopamine/norepinephrine	0.381	Duroc 1, Large White 1, Landrace 1, Pietrain 1, Iberian, Wild boar, Mangalitza, Bazna, Asian, Large White 2, Landrace 2, Duroc 2, Pietrain 2, F2_high, F2_low	rs80873136
chr1_267166726_G_A	chr1	267166726	G	A	L	SYNONYMOUS_CODING			ALDH1B1	ENSSSCG00000005361	dopamine/norepinephrine	0.004902	Large White 1, Bazna, Duroc 2
chr1_267166736_G_A	chr1	267166736	G	A	M	NON_SYNONYMOUS_CODING	tolerated	0.68	ALDH1B1	ENSSSCG00000005361	dopamine/norepinephrine	0.027	Landrace 1, Mallorcan Black, Large White 2, Landrace 2	rs331059421
chr1_267166822_T_C	chr1	267166822	T	C	L	SYNONYMOUS_CODING			ALDH1B1	ENSSSCG00000005361	dopamine/norepinephrine	0.386	Duroc 1, Large White 1, Landrace 1, Pietrain 1, Iberian, Wild boar, Mangalitza, Bazna, Asian, Large White 2, Landrace 2, Duroc 2, Pietrain 2, F2_high, F2_low	rs340273620
chr1_267167074_G_A	chr1	267167074	G	A	L	SYNONYMOUS_CODING			ALDH1B1	ENSSSCG00000005361	dopamine/norepinephrine	0.132	Duroc 1, Large White 1, Landrace 1, Pietrain 1, Bazna, Asian, Large White 2, Pietrain 2, F2_high, F2_low	rs80853155
chr1_267167173_A_C	chr1	267167173	A	C	L	SYNONYMOUS_CODING			ALDH1B1	ENSSSCG00000005361	dopamine/norepinephrine	0.027	F2_high, F2_low	rs323131873
chr1_267167219_G_A	chr1	267167219	G	A	M	NON_SYNONYMOUS_CODING	tolerated	0.42	ALDH1B1	ENSSSCG00000005361	dopamine/norepinephrine	0.003436	Wild boar
chr1_267167244_G_A	chr1	267167244	G	A	M	NON_SYNONYMOUS_CODING	tolerated	0.46	ALDH1B1	ENSSSCG00000005361	dopamine/norepinephrine	0.132	Large White 1, Landrace 1, Pietrain 1, Bazna, Asian, Large White 2, Pietrain 2, F2_high, F2_low	rs344665618
chr1_267167297_A_G	chr1	267167297	A	G	M	NON_SYNONYMOUS_CODING	tolerated	1	ALDH1B1	ENSSSCG00000005361	dopamine/norepinephrine	0.408	Duroc 1, Large White 1, Landrace 1, Pietrain 1, Iberian, Wild boar, Mangalitza, Bazna, Asian, Large White 2, Landrace 2, Duroc 2, Pietrain 2, F2_high, F2_low	rs333380938
chr1_267167611_A_G	chr1	267167611	A	G	L	SYNONYMOUS_CODING			ALDH1B1	ENSSSCG00000005361	dopamine/norepinephrine	0.1	Asian, Landrace 2, F2_high, F2_low	rs338994984
chr1_267167676_G_A	chr1	267167676	G	A	M	NON_SYNONYMOUS_CODING	deleterious	0	ALDH1B1	ENSSSCG00000005361	dopamine/norepinephrine	0.005155	Asian
chr1_267167756_G_A	chr1	267167756	G	A	M	NON_SYNONYMOUS_CODING	tolerated	1	ALDH1B1	ENSSSCG00000005361	dopamine/norepinephrine	0.026	Duroc 1, Duroc 2, Pietrain 2	rs344878962
chr1_268277832_G_A	chr1	268277832	G	A	L	SYNONYMOUS_CODING			GABBR2	ENSSSCG00000027558	glutamate receptor	0.046	Asian, F2_high, F2_low
chr1_268277835_G_A	chr1	268277835	G	A	L	SYNONYMOUS_CODING			GABBR2	ENSSSCG00000027558	glutamate receptor	0.046	Asian	rs336915616
chr1_268277913_C_T	chr1	268277913	C	T	L	SYNONYMOUS_CODING			GABBR2	ENSSSCG00000027558	glutamate receptor	0.001718	Pietrain 2
chr1_268280629_C_T	chr1	268280629	C	T	L	SYNONYMOUS_CODING			GABBR2	ENSSSCG00000027558	glutamate receptor	0.012	Pietrain 1	rs320407639
chr1_268285062_G_A	chr1	268285062	G	A	L	SYNONYMOUS_CODING			GABBR2	ENSSSCG00000027558	glutamate receptor	0.006873	Asian, Large White 2, Landrace 2	rs322384727
chr1_268285092_G_A	chr1	268285092	G	A	L	SYNONYMOUS_CODING			GABBR2	ENSSSCG00000027558	glutamate receptor	0.006873	Wild boar
chr1_268285125_G_A	chr1	268285125	G	A	L	SYNONYMOUS_CODING			GABBR2	ENSSSCG00000027558	glutamate receptor	0.005155	Large White 2, Landrace 2	rs336162952
chr1_268337805_C_T	chr1	268337805	C	T	M	NON_SYNONYMOUS_CODING	deleterious	0.01	GABBR2	ENSSSCG00000027558	glutamate receptor	0.001718	Wild boar
chr1_268337834_C_T	chr1	268337834	C	T	L	SYNONYMOUS_CODING			GABBR2	ENSSSCG00000027558	glutamate receptor	0.001718	Asian	rs326290487
chr1_268366536_G_A	chr1	268366536	G	A	L	SYNONYMOUS_CODING			GABBR2	ENSSSCG00000027558	glutamate receptor	0.008591	Asian, F2_high	rs339366854
chr1_268366548_A_G	chr1	268366548	A	G	L	SYNONYMOUS_CODING			GABBR2	ENSSSCG00000027558	glutamate receptor	0.252	Duroc 1, Landrace 1, Pietrain 1, Mallorcan Black, Iberian, Wild boar, Mangalitza, Bazna, Asian, Large White 2, Landrace 2, Duroc 2, Pietrain 2, F2_high	rs80941025
chr1_268366590_G_A	chr1	268366590	G	A	L	SYNONYMOUS_CODING			GABBR2	ENSSSCG00000027558	glutamate receptor	0.155	Duroc 1, Landrace 1, Pietrain 1, Mallorcan Black, Iberian, Wild boar, Mangalitza, Bazna, Asian, Duroc 2, Pietrain 2	rs331814128
chr1_268370788_G_T	chr1	268370788	G	T	L	START_GAINED			GABBR2	ENSSSCG00000027558	glutamate receptor	0.057	Asian, Landrace 2, F2_high, F2_low	rs336901470
chr1_268374991_G_A	chr1	268374991	G	A	M	NON_SYNONYMOUS_CODING			GABBR2 ortholog	ENSSSCG00000005377	glutamate receptor	0.124	Asian, Landrace 2, F2_high, F2_low	rs342313342
chr1_268374998_A_C	chr1	268374998	A	C	L	SYNONYMOUS_CODING			GABBR2 ortholog	ENSSSCG00000005377	glutamate receptor	0.006873	Pietrain 1, Asian, Landrace 2, Duroc 2
chr1_268374999_C_T	chr1	268374999	C	T	M	NON_SYNONYMOUS_CODING	deleterious	0	GABBR2 ortholog	ENSSSCG00000005377	glutamate receptor	0.005155	Wild boar
chr1_268432180_C_T	chr1	268432180	C	T	L	SYNONYMOUS_CODING			GABBR2 ortholog	ENSSSCG00000005377	glutamate receptor	0.211	Duroc 1, Large White 1, Landrace 1, Pietrain 1, Mallorcan Black, Iberian, Wild boar, Mangalitza, Bazna, Large White 2, Landrace 2, Duroc 2, Pietrain 2	rs341712859
chr1_268432189_A_G	chr1	268432189	A	G	L	SYNONYMOUS_CODING			GABBR2 ortholog	ENSSSCG00000005377	glutamate receptor	0.745	present in all pools	rs320877054
chr1_268432204_A_G	chr1	268432204	A	G	L	SYNONYMOUS_CODING			GABBR2 ortholog	ENSSSCG00000005377	glutamate receptor	0.748	present in all pools	rs330197338
chr1_268445306_G_A	chr1	268445306	G	A	L	SYNONYMOUS_CODING			GABBR2 ortholog	ENSSSCG00000005377	glutamate receptor	0.658	present in all pools	rs325638293
chr1_268445327_G_A	chr1	268445327	G	A	L	SYNONYMOUS_CODING			GABBR2 ortholog	ENSSSCG00000005377	glutamate receptor	0.005155	F2_high
chr1_268445385_G_A	chr1	268445385	G	A	M	NON_SYNONYMOUS_CODING	tolerated	0.41	GABBR2 ortholog	ENSSSCG00000005377	glutamate receptor	0.017	Landrace 1, Large White 2, Landrace 2, Pietrain 2	rs80865460
chr1_268445435_G_A	chr1	268445435	G	A	L	SYNONYMOUS_CODING			GABBR2 ortholog	ENSSSCG00000005377	glutamate receptor	0.413	Duroc 1, Large White 1, Landrace 1, Pietrain 1, Iberian, Wild boar, Mangalitza, Bazna, Large White 2, Landrace 2, Duroc 2, Pietrain 2, F2_high, F2_low	rs321301115
chr1_268451881_G_A	chr1	268451881	G	A	L	SYNONYMOUS_CODING			GABBR2 ortholog	ENSSSCG00000005377	glutamate receptor	0.698	present in all pools	rs329739147
chr1_268547227_G_A	chr1	268547227	G	A	L	SYNONYMOUS_CODING			GABBR2 ortholog	ENSSSCG00000005377	glutamate receptor	0.596	present in all pools	rs341874494
chr1_268547269_C_G	chr1	268547269	C	G	L	SYNONYMOUS_CODING			GABBR2 ortholog	ENSSSCG00000005377	glutamate receptor	0.006873	F2_high
chr1_268740601_G_A	chr1	268740601	G	A	M	NON_SYNONYMOUS_CODING	deleterious	0.01	GABBR2 ortholog	ENSSSCG00000005377	glutamate receptor	0.003436	Duroc 1, Mallorcan Black
chr1_268740631_T_C	chr1	268740631	T	C	M	NON_SYNONYMOUS_CODING	tolerated	0.39	GABBR2 ortholog	ENSSSCG00000005377	glutamate receptor	0.001718	Mallorcan Black
chr1_271968119_A_G	chr1	271968119	A	G	L	SYNONYMOUS_CODING			GRIN3A	ENSSSCG00000005400	glutamate receptor	0.029	F2_high, F2_low
chr1_271968354_AG_A	chr1	271968354	AG	A	H	SPLICE_SITE_DONOR			GRIN3A	ENSSSCG00000005400	glutamate receptor	1	present in all pools
chr1_271968509_T_A	chr1	271968509	T	A	M	NON_SYNONYMOUS_CODING	tolerated	0.7	GRIN3A	ENSSSCG00000005400	glutamate receptor	0.18	Large White 1, Landrace 1, Pietrain 1, Mallorcan Black, Iberian, Wild boar, Bazna, Large White 2, Duroc 2, Pietrain 2, F2_low	rs320947704
chr1_271968706_C_T	chr1	271968706	C	T	M	NON_SYNONYMOUS_CODING	tolerated	1	GRIN3A	ENSSSCG00000005400	glutamate receptor	0.771	present in all pools	rs330292391
chr1_271968804_G_A	chr1	271968804	G	A	L	SYNONYMOUS_CODING			GRIN3A	ENSSSCG00000005400	glutamate receptor	0.001718	Wild boar	rs342468093
chr1_271968859_C_T	chr1	271968859	C	T	M	NON_SYNONYMOUS_CODING	tolerated	0.38	GRIN3A	ENSSSCG00000005400	glutamate receptor	0.168	Large White 1, Landrace 1, Pietrain 1, Mallorcan Black, Iberian, Wild boar, Bazna, Large White 2, Pietrain 2, F2_low	rs80987446
chr1_271968900_G_A	chr1	271968900	G	A	L	SYNONYMOUS_CODING			GRIN3A	ENSSSCG00000005400	glutamate receptor	0.395	present in all pools	rs330466619
chr1_272030220_C_A	chr1	272030220	C	A	L	SYNONYMOUS_CODING			GRIN3A	ENSSSCG00000005400	glutamate receptor	0.038	Landrace 1, Pietrain 1, Mangalitza, Landrace 2	rs333738631
chr1_272030252_G_A	chr1	272030252	G	A	M	NON_SYNONYMOUS_CODING	deleterious	0	GRIN3A	ENSSSCG00000005400	glutamate receptor	0.001718	Asian
chr1_272030331_G_C	chr1	272030331	G	C	L	SYNONYMOUS_CODING			GRIN3A	ENSSSCG00000005400	glutamate receptor	0.765	present in all pools	rs345826989
chr1_272030384_C_T	chr1	272030384	C	T	M	NON_SYNONYMOUS_CODING	tolerated	0.56	GRIN3A	ENSSSCG00000005400	glutamate receptor	0.065	Duroc 1, Iberian, Mangalitza, Duroc 2, Pietrain 2
chr1_272030426_T_C	chr1	272030426	T	C	M	NON_SYNONYMOUS_CODING	tolerated	0.54	GRIN3A	ENSSSCG00000005400	glutamate receptor	0.765	present in all pools	rs322000883
chr1_272030473_G_A	chr1	272030473	G	A	M	NON_SYNONYMOUS_CODING	tolerated	0.11	GRIN3A	ENSSSCG00000005400	glutamate receptor	0.034	Landrace 1, Pietrain 1, Mangalitza, Landrace 2	rs336053264
chr1_272030580_C_G	chr1	272030580	C	G	L	SYNONYMOUS_CODING			GRIN3A	ENSSSCG00000005400	glutamate receptor	0.471	present in all pools	rs80876768
chr1_272030595_C_A	chr1	272030595	C	A	L	SYNONYMOUS_CODING			GRIN3A	ENSSSCG00000005400	glutamate receptor	0.001718	Asian	rs327467318
chr1_272030658_G_A	chr1	272030658	G	A	L	SYNONYMOUS_CODING			GRIN3A	ENSSSCG00000005400	glutamate receptor	0.001718	Wild boar
chr1_307178282_C_T	chr1	307178282	C	T	L	SYNONYMOUS_CODING			DBH	ENSSSCG00000005742	dopamine/norepinephrine	0.117	Duroc 1, Landrace 1, Pietrain 1, Mallorcan Black, Iberian, Wild boar, Mangalitza, Landrace 2, Duroc 2, Pietrain 2	rs334884718
chr1_307178321_C_T	chr1	307178321	C	T	L	SYNONYMOUS_CODING			DBH	ENSSSCG00000005742	dopamine/norepinephrine	0.095	Duroc 1, Landrace 1, Pietrain 1, Mallorcan Black, Iberian, Large White 2, Landrace 2, Duroc 2, F2_high, F2_low	rs342657357
chr1_307178429_G_C	chr1	307178429	G	C	L	SYNONYMOUS_CODING			DBH	ENSSSCG00000005742	dopamine/norepinephrine	0.103	Duroc 1, Landrace 1, Pietrain 1, Mallorcan Black, Iberian, Wild boar, Mangalitza, Landrace 2, Duroc 2, Pietrain 2	rs322111993
chr1_307178432_T_C	chr1	307178432	T	C	L	SYNONYMOUS_CODING			DBH	ENSSSCG00000005742	dopamine/norepinephrine	0.103	Duroc 1, Landrace 1, Pietrain 1, Mallorcan Black, Iberian, Wild boar, Mangalitza, Landrace 2, Duroc 2, Pietrain 2	rs334664369
chr1_307178451_C_T	chr1	307178451	C	T	M	NON_SYNONYMOUS_CODING	deleterious	0.01	DBH	ENSSSCG00000005742	dopamine/norepinephrine	0.003436	Iberian
chr1_307178474_G_A	chr1	307178474	G	A	L	SYNONYMOUS_CODING			DBH	ENSSSCG00000005742	dopamine/norepinephrine	0.103	Duroc 1, Landrace 1, Pietrain 1, Mallorcan Black, Iberian, Wild boar, Mangalitza, Landrace 2, Duroc 2, Pietrain 2	rs344296596
chr1_307178531_T_C	chr1	307178531	T	C	L	SYNONYMOUS_CODING			DBH	ENSSSCG00000005742	dopamine/norepinephrine	0.709	present in all pools	rs326819613
chr1_307181430_C_T	chr1	307181430	C	T	L	SYNONYMOUS_CODING			DBH	ENSSSCG00000005742	dopamine/norepinephrine	0.117	Duroc 1, Landrace 1, Pietrain 1, Mallorcan Black, Iberian, Wild boar, Mangalitza, Landrace 2, Duroc 2, Pietrain 2	rs330499776
chr1_307183066_A_G	chr1	307183066	A	G	M	NON_SYNONYMOUS_CODING	tolerated	0.22	DBH	ENSSSCG00000005742	dopamine/norepinephrine	0.391	present in all pools	rs45435433
chr1_307183113_C_A	chr1	307183113	C	A	L	SYNONYMOUS_CODING			DBH	ENSSSCG00000005742	dopamine/norepinephrine	0.356	Duroc 1, Large White 1, Landrace 1, Pietrain 1, Mallorcan Black, Iberian, Wild boar, Mangalitza, Bazna, Large White 2, Landrace 2, Duroc 2, Pietrain 2, F2_high, F2_low	rs45435445
chr1_307183170_G_A	chr1	307183170	G	A	L	SYNONYMOUS_CODING			DBH	ENSSSCG00000005742	dopamine/norepinephrine	0.001718	Mallorcan Black
chr1_307183215_C_T	chr1	307183215	C	T	L	SYNONYMOUS_CODING			DBH	ENSSSCG00000005742	dopamine/norepinephrine	0.348	Duroc 1, Large White 1, Landrace 1, Pietrain 1, Mallorcan Black, Iberian, Wild boar, Mangalitza, Bazna, Large White 2, Landrace 2, Duroc 2, Pietrain 2, F2_high, F2_low	rs45435446
chr1_307183219_G_A	chr1	307183219	G	A	M	NON_SYNONYMOUS_CODING	tolerated	1	DBH	ENSSSCG00000005742	dopamine/norepinephrine	0.35	Duroc 1, Large White 1, Landrace 1, Pietrain 1, Mallorcan Black, Iberian, Wild boar, Mangalitza, Bazna, Large White 2, Landrace 2, Duroc 2, Pietrain 2, F2_high, F2_low	rs45435434
chr1_307183850_G_A	chr1	307183850	G	A	L	SYNONYMOUS_CODING			DBH	ENSSSCG00000005742	dopamine/norepinephrine	0.235	present in all pools	rs80975818
chr1_307183889_T_C	chr1	307183889	T	C	L	SYNONYMOUS_CODING			DBH	ENSSSCG00000005742	dopamine/norepinephrine	0.75	present in all pools	rs45435447
chr1_307183898_G_A	chr1	307183898	G	A	L	SYNONYMOUS_CODING			DBH	ENSSSCG00000005742	dopamine/norepinephrine	0.098	Duroc 1, Landrace 1, Pietrain 1, Mallorcan Black, Iberian, Large White 2, Duroc 2, F2_high, F2_low	rs340977702
chr1_307183905_G_A	chr1	307183905	G	A	M	NON_SYNONYMOUS_CODING	tolerated	0.1	DBH	ENSSSCG00000005742	dopamine/norepinephrine	0.014	Asian
chr1_307183970_C_T	chr1	307183970	C	T	L	SYNONYMOUS_CODING			DBH	ENSSSCG00000005742	dopamine/norepinephrine	0.141	Duroc 1, Landrace 1, Pietrain 1, Mallorcan Black, Iberian, Asian, Large White 2, Duroc 2, F2_high, F2_low	rs80845942
chr1_307184599_C_T	chr1	307184599	C	T	L	SYNONYMOUS_CODING			DBH	ENSSSCG00000005742	dopamine/norepinephrine	0.01	Asian	rs324010516
chr1_307184629_T_C	chr1	307184629	T	C	L	SYNONYMOUS_CODING			DBH	ENSSSCG00000005742	dopamine/norepinephrine	0.652	present in all pools	rs333654361
chr1_307188669_G_A	chr1	307188669	G	A	L	SYNONYMOUS_CODING			DBH	ENSSSCG00000005742	dopamine/norepinephrine	0.003436	Asian	rs342100532
chr1_307192457_C_A	chr1	307192457	C	A	L	SYNONYMOUS_CODING			DBH	ENSSSCG00000005742	dopamine/norepinephrine	0.027	Duroc 1, Mallorcan Black, Duroc 2	rs324325274
chr1_307192465_G_T	chr1	307192465	G	T	M	NON_SYNONYMOUS_CODING	tolerated	0.32	DBH	ENSSSCG00000005742	dopamine/norepinephrine	0.041	Landrace 1, Pietrain 1, Mallorcan Black, Bazna, Asian, F2_high	rs334438065
chr1_307192466_C_T	chr1	307192466	C	T	L	SYNONYMOUS_CODING			DBH	ENSSSCG00000005742	dopamine/norepinephrine	0.014	Asian	rs343280678
chr1_307192478_G_A	chr1	307192478	G	A	L	SYNONYMOUS_CODING			DBH	ENSSSCG00000005742	dopamine/norepinephrine	0.176	Duroc 1, Landrace 1, Pietrain 1, Mallorcan Black, Iberian, Bazna, Asian, Large White 2, Duroc 2, Pietrain 2, F2_high, F2_low	rs328836061
chr1_307192908_A_C	chr1	307192908	A	C	H	SPLICE_SITE_ACCEPTOR			DBH	ENSSSCG00000005742	dopamine/norepinephrine	0.083	present in all pools
chr1_307192909_G_C	chr1	307192909	G	C	H	SPLICE_SITE_ACCEPTOR			DBH	ENSSSCG00000005742	dopamine/norepinephrine	0.022	Duroc 1, Large White 1, Landrace 1, Mallorcan Black, Iberian, Wild boar, Mangalitza, Asian, Large White 2, Landrace 2, Duroc 2, Pietrain 2, F2_high
chr1_307196744_C_T	chr1	307196744	C	T	L	SYNONYMOUS_CODING			DBH	ENSSSCG00000005742	dopamine/norepinephrine	0.003436	Asian
chr1_307197293_C_T	chr1	307197293	C	T	L	SYNONYMOUS_CODING			DBH	ENSSSCG00000005742	dopamine/norepinephrine	0.44	Duroc 1, Large White 1, Landrace 1, Pietrain 1, Mallorcan Black, Iberian, Wild boar, Mangalitza, Bazna, Large White 2, Landrace 2, Duroc 2, Pietrain 2, F2_high, F2_low	rs327886256
chr1_307197373_G_A	chr1	307197373	G	A	M	NON_SYNONYMOUS_CODING	tolerated	0.17	DBH	ENSSSCG00000005742	dopamine/norepinephrine	0.001718	Duroc 2
chr1_307197389_C_G	chr1	307197389	C	G	L	SYNONYMOUS_CODING			DBH	ENSSSCG00000005742	dopamine/norepinephrine	0.103	Duroc 1, Landrace 1, Pietrain 1, Mallorcan Black, Iberian, Bazna, Asian, Duroc 2, F2_high, F2_low	rs337509865
chr1_307198422_A_G	chr1	307198422	A	G	L	SYNONYMOUS_CODING			DBH	ENSSSCG00000005742	dopamine/norepinephrine	0.103	Duroc 1, Mallorcan Black, Bazna, Asian, Large White 2, Duroc 2, Pietrain 2, F2_high, F2_low	rs319325329
chr1_307198483_G_A	chr1	307198483	G	A	M	NON_SYNONYMOUS_CODING	deleterious	0.01	DBH	ENSSSCG00000005742	dopamine/norepinephrine	0.027	Asian	rs341030902
chr1_307198503_C_T	chr1	307198503	C	T	L	SYNONYMOUS_CODING			DBH	ENSSSCG00000005742	dopamine/norepinephrine	0.168	Large White 1, Landrace 1, Pietrain 1, Mallorcan Black, Iberian, Wild boar, Bazna, Large White 2, Landrace 2, Pietrain 2	rs320125887
chr10_34025891_A_G	chr10	34025891	A	G	M	NON_SYNONYMOUS_CODING			NTRK2 ortholog	ENSSSCG00000022856	other hormone, growth factors, and their receptors	0.232	Large White 1, Landrace 1, Pietrain 1, Mallorcan Black, Mangalitza, Asian, Large White 2, Landrace 2, Pietrain 2, F2_high, F2_low	rs320403455
chr10_34025964_G_C	chr10	34025964	G	C	M	NON_SYNONYMOUS_CODING	deleterious	0.04	NTRK2 ortholog	ENSSSCG00000022856	other hormone, growth factors, and their receptors	0.001718	Wild boar
chr10_34025975_T_C	chr10	34025975	T	C	M	NON_SYNONYMOUS_CODING	tolerated	0.12	NTRK2 ortholog	ENSSSCG00000022856	other hormone, growth factors, and their receptors	0.112	Large White 1, Landrace 1, Large White 2, Landrace 2, F2_high, F2_low	rs339727922
chr10_34025981_A_G	chr10	34025981	A	G	M	NON_SYNONYMOUS_CODING	deleterious	0.03	NTRK2 ortholog	ENSSSCG00000022856	other hormone, growth factors, and their receptors	0.605	Duroc 1, Large White 1, Landrace 1, Pietrain 1, Mallorcan Black, Wild boar, Mangalitza, Bazna, Asian, Large White 2, Landrace 2, Duroc 2, Pietrain 2, F2_high, F2_low	rs325084247
chr10_34026359_G_A	chr10	34026359	G	A	M	NON_SYNONYMOUS_CODING	deleterious	0.04	NTRK2 ortholog	ENSSSCG00000022856	other hormone, growth factors, and their receptors	0.003436	Landrace 2
chr10_34026385_A_G	chr10	34026385	A	G	L	SYNONYMOUS_CODING			NTRK2 ortholog	ENSSSCG00000022856	other hormone, growth factors, and their receptors	0.022	Asian, Large White 2	rs345678169
chr10_34026412_A_G	chr10	34026412	A	G	L	SYNONYMOUS_CODING			NTRK2 ortholog	ENSSSCG00000022856	other hormone, growth factors, and their receptors	0.045	Duroc 1, Asian, Large White 2, Duroc 2, Pietrain 2	rs328563443
chr10_34026421_G_A	chr10	34026421	G	A	L	SYNONYMOUS_CODING			NTRK2 ortholog	ENSSSCG00000022856	other hormone, growth factors, and their receptors	0.022	Asian, Large White 2	rs340814397
chr10_34026472_T_G,A	chr10	34026472	T	G,A	L	SYNONYMOUS_CODING			NTRK2 ortholog	ENSSSCG00000022856	other hormone, growth factors, and their receptors	0.644,0.025	present in all pools	rs342992202
chr10_34026562_C_A	chr10	34026562	C	A	L	SYNONYMOUS_CODING			NTRK2 ortholog	ENSSSCG00000022856	other hormone, growth factors, and their receptors	0.021	Asian, Large White 2	rs325890695
chr10_34026589_G_A	chr10	34026589	G	A	L	SYNONYMOUS_CODING			NTRK2 ortholog	ENSSSCG00000022856	other hormone, growth factors, and their receptors	0.052	Large White 1, Landrace 1, Pietrain 1, Asian, Large White 2, Pietrain 2, F2_high, F2_low	rs337819781
chr10_34032225_G_A	chr10	34032225	G	A	L	SYNONYMOUS_CODING			NTRK2 ortholog	ENSSSCG00000022856	other hormone, growth factors, and their receptors	0.024	Asian, Large White 2	rs340028818
chr10_34032243_G_A	chr10	34032243	G	A	L	SYNONYMOUS_CODING			NTRK2 ortholog	ENSSSCG00000022856	other hormone, growth factors, and their receptors	0.318	Duroc 1, Large White 1, Landrace 1, Pietrain 1, Mallorcan Black, Mangalitza, Asian, Large White 2, Landrace 2, Duroc 2, Pietrain 2, F2_high, F2_low	rs323055292
chr10_34032276_G_A	chr10	34032276	G	A	L	SYNONYMOUS_CODING			NTRK2 ortholog	ENSSSCG00000022856	other hormone, growth factors, and their receptors	0.286	Duroc 1, Large White 1, Landrace 1, Pietrain 1, Mallorcan Black, Iberian, Wild boar, Mangalitza, Bazna, Asian, Large White 2, Landrace 2, Duroc 2, Pietrain 2, F2_high	rs328968578
chr10_34032351_G_A	chr10	34032351	G	A	L	SYNONYMOUS_CODING			NTRK2 ortholog	ENSSSCG00000022856	other hormone, growth factors, and their receptors	0.012	Duroc 1, Pietrain 1, F2_high	rs341677768
chr10_34047120_C_T	chr10	34047120	C	T	L	SYNONYMOUS_CODING			NTRK2 ortholog	ENSSSCG00000022856	other hormone, growth factors, and their receptors	0.639	present in all pools	rs339976909
chr10_34047123_G_C,A	chr10	34047123	G	C,A	L	SYNONYMOUS_CODING			NTRK2 ortholog	ENSSSCG00000022856	other hormone, growth factors, and their receptors	0.017,0.079	Duroc 1, Wild boar, Asian, Duroc 2, Pietrain 2, F2_high, F2_low	rs321961775
chr10_34047177_C_T	chr10	34047177	C	T	L	SYNONYMOUS_CODING			NTRK2 ortholog	ENSSSCG00000022856	other hormone, growth factors, and their receptors	0.005155	Wild boar
chr10_34047260_G_T	chr10	34047260	G	T	M	NON_SYNONYMOUS_CODING	tolerated	0.25	NTRK2 ortholog	ENSSSCG00000022856	other hormone, growth factors, and their receptors	0.017	Asian, F2_high
chr10_34047280_C_T	chr10	34047280	C	T	M	NON_SYNONYMOUS_CODING	tolerated	0.25	NTRK2 ortholog	ENSSSCG00000022856	other hormone, growth factors, and their receptors	0.021	Duroc 1, Duroc 2, Pietrain 2
chr10_34280953_C_T	chr10	34280953	C	T	M	NON_SYNONYMOUS_CODING	tolerated	0.33	NTRK2 ortholog	ENSSSCG00000010959	other hormone, growth factors, and their receptors LIKELY	0.003436	Pietrain 1, F2_low
chr10_34280954_C_T	chr10	34280954	C	T	L	SYNONYMOUS_CODING			NTRK2 ortholog	ENSSSCG00000010959	other hormone, growth factors, and their receptors LIKELY	0.252	Duroc 1, Large White 1, Landrace 1, Pietrain 1, Mallorcan Black, Iberian, Wild boar, Mangalitza, Bazna, Large White 2, Landrace 2, Duroc 2, Pietrain 2, F2_high	rs320615669
chr10_34280969_C_T	chr10	34280969	C	T	L	SYNONYMOUS_CODING			NTRK2 ortholog	ENSSSCG00000010959	other hormone, growth factors, and their receptors LIKELY	0.001718	Wild boar
chr10_71154463_G_A	chr10	71154463	G	A	H	STOP_GAINED			IL2RA	ENSSSCG00000022849	other hormone, growth factors, and their receptors	0.143	Large White 1, Landrace 1, Pietrain 1, Iberian, Wild boar, Asian, Large White 2, Landrace 2, Pietrain 2, F2_high, F2_low	rs335698794
chr10_71154485_G_A	chr10	71154485	G	A	L	SYNONYMOUS_CODING			IL2RA	ENSSSCG00000022849	other hormone, growth factors, and their receptors	0.033	Mallorcan Black, Mangalitza, Bazna
chr10_71154488_C_G	chr10	71154488	C	G	L	SYNONYMOUS_CODING			IL2RA	ENSSSCG00000022849	other hormone, growth factors, and their receptors	0.559	Duroc 1, Large White 1, Landrace 1, Pietrain 1, Mallorcan Black, Iberian, Wild boar, Mangalitza, Bazna, Large White 2, Landrace 2, Duroc 2, Pietrain 2, F2_high, F2_low	rs343335104
chr10_71155975_T_C	chr10	71155975	T	C	L	SYNONYMOUS_CODING			IL2RA	ENSSSCG00000022849	other hormone, growth factors, and their receptors	0.189	Large White 1, Landrace 1, Pietrain 1, Iberian, Wild boar, Asian, Large White 2, Landrace 2, Duroc 2, Pietrain 2, F2_high, F2_low	rs325749801
chr10_71156449_A_G	chr10	71156449	A	G	M	NON_SYNONYMOUS_CODING	tolerated	0.49	IL2RA	ENSSSCG00000022849	other hormone, growth factors, and their receptors	0.248	present in all pools	rs319229882
chr10_71156467_T_C	chr10	71156467	T	C	M	NON_SYNONYMOUS_CODING	tolerated	1	IL2RA	ENSSSCG00000022849	other hormone, growth factors, and their receptors	0.245	present in all pools	rs328773947
chr10_71156469_T_C	chr10	71156469	T	C	M	NON_SYNONYMOUS_CODING	tolerated	0.15	IL2RA	ENSSSCG00000022849	other hormone, growth factors, and their receptors	0.245	present in all pools	rs341530135
chr10_71157947_G_A	chr10	71157947	G	A	M	NON_SYNONYMOUS_CODING	deleterious	0	IL2RA	ENSSSCG00000022849	other hormone, growth factors, and their receptors	0.034	Landrace 1, Pietrain 1, Asian, Landrace 2, Pietrain 2	rs328589525
chr10_71157988_A_G	chr10	71157988	A	G	L	SYNONYMOUS_CODING			IL2RA	ENSSSCG00000022849	other hormone, growth factors, and their receptors	0.266	present in all pools	rs340891802
chr10_71158036_C_T	chr10	71158036	C	T	L	SYNONYMOUS_CODING			IL2RA	ENSSSCG00000022849	other hormone, growth factors, and their receptors	0.04	Landrace 1, Pietrain 1, Mangalitza, Asian, Landrace 2, Pietrain 2	rs320082342
chr10_71158052_C_T	chr10	71158052	C	T	M	NON_SYNONYMOUS_CODING	tolerated	0.2	IL2RA	ENSSSCG00000022849	other hormone, growth factors, and their receptors	0.031	Landrace 1, Pietrain 1, Asian, Landrace 2, Pietrain 2	rs329620218
chr10_71158057_T_C	chr10	71158057	T	C	L	SYNONYMOUS_CODING			IL2RA	ENSSSCG00000022849	other hormone, growth factors, and their receptors	0.105	Landrace 1, Pietrain 1, Asian, Landrace 2, Pietrain 2, F2_high, F2_low	rs337060554
chr10_71158108_C_T	chr10	71158108	C	T	L	SYNONYMOUS_CODING			IL2RA	ENSSSCG00000022849	other hormone, growth factors, and their receptors	0.031	Large White 1, Large White 2, Pietrain 2, F2_high	rs320975945
chr10_71158111_C_T	chr10	71158111	C	T	L	SYNONYMOUS_CODING			IL2RA	ENSSSCG00000022849	other hormone, growth factors, and their receptors	0.064	Asian, F2_high, F2_low	rs330682639
chr10_71162692_A_G	chr10	71162692	A	G	L	SYNONYMOUS_CODING			IL2RA	ENSSSCG00000022849	other hormone, growth factors, and their receptors	0.1	Large White 1, Landrace 1, Pietrain 1, Asian, Large White 2, Landrace 2, Pietrain 2, F2_high	rs340281878
chr10_71162704_C_T	chr10	71162704	C	T	L	SYNONYMOUS_CODING			IL2RA	ENSSSCG00000022849	other hormone, growth factors, and their receptors	0.001718	Pietrain 1
chr10_71162732_A_G	chr10	71162732	A	G	M	NON_SYNONYMOUS_CODING	deleterious	0.01	IL2RA	ENSSSCG00000022849	other hormone, growth factors, and their receptors	0.1	Large White 1, Landrace 1, Pietrain 1, Asian, Large White 2, Landrace 2, Pietrain 2, F2_high	rs321965298
chr12_4894859_C_T	chr12	4894859	C	T	M	NON_SYNONYMOUS_CODING	deleterious	0	AANAT	ENSSSCG00000017176	dopamine/norepinephrine	0.003436	Landrace 1, Landrace 2
chr12_4894923_G_C	chr12	4894923	G	C	M	NON_SYNONYMOUS_CODING	tolerated	0.15	AANAT	ENSSSCG00000017176	dopamine/norepinephrine	0.012	Large White 2
chr12_4894958_C_T	chr12	4894958	C	T	M	NON_SYNONYMOUS_CODING	tolerated	0.71	AANAT	ENSSSCG00000017176	dopamine/norepinephrine	0.053	Landrace 1, Large White 2, Landrace 2
chr12_4895007_G_A	chr12	4895007	G	A	M	NON_SYNONYMOUS_CODING	deleterious	0.02	AANAT	ENSSSCG00000017176	dopamine/norepinephrine	0.01	Mallorcan Black, Asian
chr12_4895046_G_A	chr12	4895046	G	A	M	NON_SYNONYMOUS_CODING	deleterious	0.05	AANAT	ENSSSCG00000017176	dopamine/norepinephrine	0.062	Duroc 1, Pietrain 1, Asian, Duroc 2, Pietrain 2
chr12_4895062_C_A	chr12	4895062	C	A	L	SYNONYMOUS_CODING			AANAT	ENSSSCG00000017176	dopamine/norepinephrine	0.067	Duroc 1, Pietrain 1, Asian, Duroc 2, Pietrain 2
chr12_4895092_G_A	chr12	4895092	G	A	L	SYNONYMOUS_CODING			AANAT	ENSSSCG00000017176	dopamine/norepinephrine	0.055	Duroc 1, Asian, Duroc 2, Pietrain 2
chr12_4895097_G_A	chr12	4895097	G	A	M	NON_SYNONYMOUS_CODING	deleterious	0.01	AANAT	ENSSSCG00000017176	dopamine/norepinephrine	0.003436	Duroc 2
chr12_4895125_T_C	chr12	4895125	T	C	L	SYNONYMOUS_CODING			AANAT	ENSSSCG00000017176	dopamine/norepinephrine	0.005155	Pietrain 1	rs81209347
chr12_4895129_C_T	chr12	4895129	C	T	M	NON_SYNONYMOUS_CODING	tolerated	0.25	AANAT	ENSSSCG00000017176	dopamine/norepinephrine	0.074	Duroc 1, Pietrain 1, Wild boar, Asian, Duroc 2, Pietrain 2
chr12_4895549_G_A	chr12	4895549	G	A	L	SYNONYMOUS_CODING			AANAT	ENSSSCG00000017176	dopamine/norepinephrine	0.001718	Wild boar
chr12_4895886_G_C	chr12	4895886	G	C	M	NON_SYNONYMOUS_CODING	tolerated	0.13	AANAT	ENSSSCG00000017176	dopamine/norepinephrine	0.302	present in all pools
chr12_4895897_C_G	chr12	4895897	C	G	M	NON_SYNONYMOUS_CODING	tolerated	0.07	AANAT	ENSSSCG00000017176	dopamine/norepinephrine	0.005155	Pietrain 1
chr12_4895913_G_A	chr12	4895913	G	A	M	NON_SYNONYMOUS_CODING	tolerated	0.07	AANAT	ENSSSCG00000017176	dopamine/norepinephrine	0.001718	Pietrain 1
chr12_4895914_G_A	chr12	4895914	G	A	L	SYNONYMOUS_CODING			AANAT	ENSSSCG00000017176	dopamine/norepinephrine	0.456	present in all pools	rs334349971
chr12_4895982_T_C	chr12	4895982	T	C	M	NON_SYNONYMOUS_CODING	tolerated	0.45	AANAT	ENSSSCG00000017176	dopamine/norepinephrine	0.001718	Pietrain 1
chr12_4895983_A_G	chr12	4895983	A	G	L	SYNONYMOUS_CODING			AANAT	ENSSSCG00000017176	dopamine/norepinephrine	0.001718	Pietrain 1
chr12_4896021_T_C	chr12	4896021	T	C	M	NON_SYNONYMOUS_CODING	tolerated	0.05	AANAT	ENSSSCG00000017176	dopamine/norepinephrine	0.355	present in all pools
chr12_4896024_T_G	chr12	4896024	T	G	M	NON_SYNONYMOUS_CODING	deleterious	0.02	AANAT	ENSSSCG00000017176	dopamine/norepinephrine	0.015	Duroc 1, Iberian, Wild boar, Mangalitza, Asian, Landrace 2, Duroc 2, F2_high, F2_low
chr12_4896030_C_T	chr12	4896030	C	T	M	NON_SYNONYMOUS_CODING	tolerated	1	AANAT	ENSSSCG00000017176	dopamine/norepinephrine	0.302	present in all pools
chr12_6380588_A_G	chr12	6380588	A	G	L	SYNONYMOUS_CODING			GRIN2C	ENSSSCG00000023151	glutamate receptor	0.204	Large White 1, Landrace 1, Pietrain 1, Mallorcan Black, Iberian, Wild boar, Mangalitza, Bazna, Asian, Large White 2, Landrace 2, Duroc 2, Pietrain 2, F2_high, F2_low
chr12_6380592_C_T	chr12	6380592	C	T	M	NON_SYNONYMOUS_CODING	deleterious		GRIN2C	ENSSSCG00000023151	glutamate receptor	0.204	Landrace 1, Pietrain 1, Bazna, Asian, Landrace 2, Duroc 2, F2_high, F2_low
chr12_6380599_A_G	chr12	6380599	A	G	M	NON_SYNONYMOUS_CODING	deleterious		GRIN2C	ENSSSCG00000023151	glutamate receptor	0.4	present in all pools
chr12_6380620_T_C	chr12	6380620	T	C	M	NON_SYNONYMOUS_CODING	deleterious	0	GRIN2C	ENSSSCG00000023151	glutamate receptor	0.451	present in all pools
chr12_6380648_C_A	chr12	6380648	C	A	M	NON_SYNONYMOUS_CODING	tolerated		GRIN2C	ENSSSCG00000023151	glutamate receptor	0.008591	Wild boar
chr12_6380658_T_C	chr12	6380658	T	C	M	NON_SYNONYMOUS_CODING	deleterious	0.04	GRIN2C	ENSSSCG00000023151	glutamate receptor	0.48	present in all pools	rs340210114
chr12_6380677_G_A	chr12	6380677	G	A	M	NON_SYNONYMOUS_CODING	deleterious	0.01	GRIN2C	ENSSSCG00000023151	glutamate receptor	0.637	present in all pools	rs323262882
chr12_6380695_G_A	chr12	6380695	G	A	H	STOP_GAINED			GRIN2C	ENSSSCG00000023151	glutamate receptor	0.01	Mallorcan Black, Iberian
chr12_6380707_A_C	chr12	6380707	A	C	M	NON_SYNONYMOUS_CODING	tolerated	0.12	GRIN2C	ENSSSCG00000023151	glutamate receptor	0.011	Iberian, Wild boar, Mangalitza, Bazna, Large White 2, Landrace 2, Duroc 2
chr12_6380712_A_C	chr12	6380712	A	C	M	NON_SYNONYMOUS_CODING	tolerated	0.44	GRIN2C	ENSSSCG00000023151	glutamate receptor	0.005155	Large White 1, Wild boar, Pietrain 2
chr12_6380713_A_C	chr12	6380713	A	C	M	NON_SYNONYMOUS_CODING	tolerated	0.12	GRIN2C	ENSSSCG00000023151	glutamate receptor	0.575	present in all pools
chr12_6380762_G_A	chr12	6380762	G	A	L	SYNONYMOUS_CODING			GRIN2C	ENSSSCG00000023151	glutamate receptor	0.003436	Asian
chr12_6380828_G_A	chr12	6380828	G	A	L	SYNONYMOUS_CODING			GRIN2C	ENSSSCG00000023151	glutamate receptor	0.091	Large White 1, Landrace 1, Pietrain 1, Mangalitza, Asian, Large White 2, Landrace 2, Pietrain 2, F2_high, F2_low	rs332663788
chr12_6381279_G_A	chr12	6381279	G	A	L	SYNONYMOUS_CODING			GRIN2C	ENSSSCG00000023151	glutamate receptor	0.136	Landrace 1, Pietrain 1, Bazna, Asian, Landrace 2, F2_high, F2_low	rs340409046
chr12_6381300_G_A	chr12	6381300	G	A	L	SYNONYMOUS_CODING			GRIN2C	ENSSSCG00000023151	glutamate receptor	0.081	Large White 1, Landrace 1, Pietrain 1, Large White 2, Landrace 2, Pietrain 2, F2_high, F2_low	rs319369113
chr12_6381321_A_G	chr12	6381321	A	G	L	SYNONYMOUS_CODING			GRIN2C	ENSSSCG00000023151	glutamate receptor	0.706	present in all pools	rs325456240
chr12_6381588_A_G	chr12	6381588	A	G	M	NON_SYNONYMOUS_CODING	tolerated	0.5	GRIN2C	ENSSSCG00000023151	glutamate receptor	0.206	Large White 1, Landrace 1, Pietrain 1, Bazna, Asian, Large White 2, Landrace 2, Duroc 2, Pietrain 2, F2_high, F2_low	rs320141807
chr12_6381636_C_T	chr12	6381636	C	T	M	NON_SYNONYMOUS_CODING	deleterious	0.02	GRIN2C	ENSSSCG00000023151	glutamate receptor	0.003436	F2_high
chr12_6381674_C_T	chr12	6381674	C	T	M	NON_SYNONYMOUS_CODING	tolerated	0.57	GRIN2C	ENSSSCG00000023151	glutamate receptor	0.001634	Bazna	rs330361248
chr12_6382893_C_T	chr12	6382893	C	T	M	NON_SYNONYMOUS_CODING	deleterious	0.01	GRIN2C	ENSSSCG00000023151	glutamate receptor	0.001718	Mangalitza
chr12_6383359_A_C	chr12	6383359	A	C	M	NON_SYNONYMOUS_CODING	deleterious	0.01	GRIN2C	ENSSSCG00000023151	glutamate receptor	0.029	Duroc 1, Large White 1, Pietrain 1, Mallorcan Black, Iberian, Wild boar, Mangalitza, Bazna, Asian, Large White 2, Landrace 2, Duroc 2, Pietrain 2, F2_high, F2_low
chr12_6383397_C_T	chr12	6383397	C	T	L	SYNONYMOUS_CODING			GRIN2C	ENSSSCG00000023151	glutamate receptor	0.634	present in all pools	rs334318822
chr12_6383406_G_A	chr12	6383406	G	A	L	START_GAINED			GRIN2C	ENSSSCG00000023151	glutamate receptor	0.634	present in all pools	rs342645267
chr12_6383433_T_C	chr12	6383433	T	C	H	SPLICE_SITE_DONOR			GRIN2C	ENSSSCG00000023151	glutamate receptor	0.714	present in all pools	rs322130608
chr12_6383708_C_T	chr12	6383708	C	T	M	NON_SYNONYMOUS_CODING	deleterious	0	GRIN2C	ENSSSCG00000023151	glutamate receptor	0.001718	F2_high
chr12_6383733_C_T	chr12	6383733	C	T	M	NON_SYNONYMOUS_CODING	tolerated	0.35	GRIN2C	ENSSSCG00000023151	glutamate receptor	0.026	Landrace 1, Pietrain 1, Bazna, Landrace 2
chr12_15381788_A_G	chr12	15381788	A	G	L	SYNONYMOUS_CODING			ACE	ENSSSCG00000017296		0.252	Large White 1, Landrace 1, Pietrain 1, Bazna, Asian, Large White 2, Landrace 2, Pietrain 2, F2_high, F2_low	rs81214367
chr12_15382019_C_T	chr12	15382019	C	T	L	SYNONYMOUS_CODING			ACE	ENSSSCG00000017296		0.041	Asian, F2_high, F2_low
chr12_15382425_A_G	chr12	15382425	A	G	L	SYNONYMOUS_CODING			ACE	ENSSSCG00000017296		0.31	Large White 1, Landrace 1, Pietrain 1, Mangalitza, Bazna, Asian, Large White 2, Landrace 2, Pietrain 2, F2_high, F2_low	rs81214366
chr12_15382491_T_C	chr12	15382491	T	C	L	SYNONYMOUS_CODING			ACE	ENSSSCG00000017296		0.247	Large White 1, Landrace 1, Pietrain 1, Bazna, Asian, Large White 2, Landrace 2, Pietrain 2, F2_high, F2_low	rs81214364
chr12_15382500_A_G	chr12	15382500	A	G	L	SYNONYMOUS_CODING			ACE	ENSSSCG00000017296		0.25	Large White 1, Landrace 1, Pietrain 1, Bazna, Asian, Large White 2, Landrace 2, Pietrain 2, F2_high, F2_low	rs81214363
chr12_15384859_A_G	chr12	15384859	A	G	L	SYNONYMOUS_CODING			ACE	ENSSSCG00000017296		0.391	Duroc 1, Large White 1, Landrace 1, Pietrain 1, Mangalitza, Bazna, Asian, Large White 2, Landrace 2, Duroc 2, Pietrain 2, F2_high, F2_low	rs327022190
chr12_15385236_G_A	chr12	15385236	G	A	L	SYNONYMOUS_CODING			ACE	ENSSSCG00000017296		0.122	Large White 1, Landrace 1, Pietrain 1, Mallorcan Black, Wild boar, Mangalitza, Large White 2, Landrace 2, Pietrain 2	rs319521530
chr12_15385242_C_A	chr12	15385242	C	A	L	SYNONYMOUS_CODING			ACE	ENSSSCG00000017296		0.248	Large White 1, Landrace 1, Pietrain 1, Bazna, Asian, Large White 2, Landrace 2, Pietrain 2, F2_high, F2_low	rs330404358
chr12_15385310_C_T	chr12	15385310	C	T	M	NON_SYNONYMOUS_CODING	deleterious	0.01	ACE	ENSSSCG00000017296		0.001718	Pietrain 2
chr12_15389747_G_C	chr12	15389747	G	C	L	SYNONYMOUS_CODING			ACE	ENSSSCG00000017296		0.9	present in all pools	rs81214362
chr12_15390039_A_G	chr12	15390039	A	G	L	SYNONYMOUS_CODING			ACE	ENSSSCG00000017296		0.217	Large White 1, Landrace 1, Pietrain 1, Bazna, Asian, Large White 2, Landrace 2, Pietrain 2, F2_high, F2_low	rs318939015
chr12_15392209_A_G	chr12	15392209	A	G	L	SYNONYMOUS_CODING			ACE	ENSSSCG00000017296		0.273	Duroc 1, Large White 1, Landrace 1, Pietrain 1, Bazna, Asian, Large White 2, Landrace 2, Duroc 2, Pietrain 2, F2_high, F2_low	rs332140265
chr12_15392643_G_A	chr12	15392643	G	A	L	SYNONYMOUS_CODING			ACE	ENSSSCG00000017296		0.317	Duroc 1, Large White 1, Landrace 1, Pietrain 1, Bazna, Asian, Large White 2, Landrace 2, Duroc 2, Pietrain 2, F2_high, F2_low	rs319744543
chr12_15393844_T_C	chr12	15393844	T	C	L	SYNONYMOUS_CODING			ACE	ENSSSCG00000017296		0.045	Asian, F2_high, F2_low	rs344848455
chr12_15394204_G_T	chr12	15394204	G	T	M	NON_SYNONYMOUS_CODING	deleterious	0.02	ACE	ENSSSCG00000017296		0.005155	Asian	rs328010345
chr12_15394234_A_G	chr12	15394234	A	G	M	NON_SYNONYMOUS_CODING	tolerated	0.16	ACE	ENSSSCG00000017296		0.371	Duroc 1, Large White 1, Landrace 1, Pietrain 1, Mangalitza, Bazna, Asian, Large White 2, Landrace 2, Duroc 2, Pietrain 2, F2_high, F2_low	rs318863835
chr12_15394246_C_T	chr12	15394246	C	T	M	NON_SYNONYMOUS_CODING	tolerated	1	ACE	ENSSSCG00000017296		0.223	Duroc 1, Large White 1, Landrace 1, Pietrain 1, Mallorcan Black, Iberian, Wild boar, Mangalitza, Asian, Large White 2, Landrace 2, Duroc 2, Pietrain 2, F2_high	rs329805378
chr12_15394273_A_G	chr12	15394273	A	G	M	NON_SYNONYMOUS_CODING	deleterious	0.01	ACE	ENSSSCG00000017296		0.015	Duroc 1, Large White 1, Pietrain 1, Mallorcan Black, Mangalitza, Bazna, Landrace 2, F2_high, F2_low
chr12_15394275_G_A	chr12	15394275	G	A	H	SPLICE_SITE_DONOR / acceptor			ACE	ENSSSCG00000017296		0.038	present in all pools
chr12_15394276_A_AG	chr12	15394276	A	AG	H	FRAME_SHIFT			ACE	ENSSSCG00000017296		1	present in all pools
chr12_15394276_A_G	chr12	15394276	A	G	H	SPLICE_SITE_DONOR / acceptor			ACE	ENSSSCG00000017296		0.049	present in all pools
chr12_15394278_C_G	chr12	15394278	C	G	M	NON_SYNONYMOUS_CODING	tolerated	1	ACE	ENSSSCG00000017296		0.074	Large White 1, Landrace 1, Pietrain 1, Iberian, Asian, Landrace 2, F2_high
chr12_15394279_A_C	chr12	15394279	A	C	M	NON_SYNONYMOUS_CODING	tolerated	0.1	ACE	ENSSSCG00000017296		0.058	Large White 1, Landrace 1, Pietrain 1, Iberian, Asian, Landrace 2, F2_high
chr12_15394280_G_A	chr12	15394280	G	A	L	SYNONYMOUS_CODING			ACE	ENSSSCG00000017296		0.046	Large White 1, Landrace 1, Pietrain 1, Iberian, Asian, Landrace 2, F2_high
chr12_15394283_C_G	chr12	15394283	C	G	L	SYNONYMOUS_CODING			ACE	ENSSSCG00000017296		0.008591	Large White 1, Pietrain 1, Iberian, Landrace 2, F2_high
chr12_15394701_C_A	chr12	15394701	C	A	L	SYNONYMOUS_CODING			ACE	ENSSSCG00000017296		0.065	Asian, F2_high, F2_low	rs341893497
chr12_15394714_C_T	chr12	15394714	C	T	M	NON_SYNONYMOUS_CODING	tolerated	1	ACE	ENSSSCG00000017296		0.114	Duroc 1, Large White 1, Landrace 1, Pietrain 1, Bazna, Asian, Large White 2, Duroc 2, Pietrain 2, F2_high, F2_low	rs322828531
chr12_15395282_A_G	chr12	15395282	A	G	L	SYNONYMOUS_CODING			ACE	ENSSSCG00000017296		0.046	Asian, F2_high, F2_low
chr12_15396008_A_G	chr12	15396008	A	G	L	SYNONYMOUS_CODING			ACE	ENSSSCG00000017296		0.359	Duroc 1, Large White 1, Landrace 1, Pietrain 1, Mallorcan Black, Iberian, Wild boar, Mangalitza, Large White 2, Landrace 2, Duroc 2, Pietrain 2, F2_high	rs330450913
chr12_15397044_G_A	chr12	15397044	G	A	L	SYNONYMOUS_CODING			ACE	ENSSSCG00000017296		0.057	Large White 1, Pietrain 1, Bazna, Large White 2, Landrace 2, F2_high, F2_low
chr12_15397089_A_G	chr12	15397089	A	G	L	SYNONYMOUS_CODING			ACE	ENSSSCG00000017296		0.258	Large White 1, Landrace 1, Pietrain 1, Mangalitza, Bazna, Asian, Large White 2, Landrace 2, Pietrain 2, F2_high, F2_low	rs337485354
chr12_15398189_G_A	chr12	15398189	G	A	M	NON_SYNONYMOUS_CODING	deleterious	0.04	ACE	ENSSSCG00000017296		0.003436	Pietrain 1
chr12_15398873_C_T	chr12	15398873	C	T	H	STOP_GAINED			ACE	ENSSSCG00000017296		0.001718	Large White 2
chr12_15398902_T_C	chr12	15398902	T	C	M	NON_SYNONYMOUS_CODING	tolerated	0.38	ACE	ENSSSCG00000017296		0.052	Duroc 1, Large White 1, Landrace 1, Pietrain 1, Bazna, Asian, Large White 2, Duroc 2, Pietrain 2, F2_high	rs318366789
chr12_15398930_A_G	chr12	15398930	A	G	L	SYNONYMOUS_CODING			ACE	ENSSSCG00000017296		0.145	Duroc 1, Large White 1, Landrace 1, Pietrain 1, Mangalitza, Bazna, Asian, Large White 2, Landrace 2, Duroc 2, Pietrain 2, F2_high, F2_low	rs81478014
chr12_15401010_C_T	chr12	15401010	C	T	L	SYNONYMOUS_CODING			ACE	ENSSSCG00000017296		0.222	Large White 1, Landrace 1, Pietrain 1, Bazna, Asian, Large White 2, Landrace 2, Pietrain 2, F2_high, F2_low	rs332884307
chr12_17373870_C_G	chr12	17373870	C	G	L	SYNONYMOUS_CODING			CRHR1	ENSSSCG00000017313	other hormone, growth factors, and their receptors	0.822	present in all pools	rs336233029
chr12_17381600_G_A	chr12	17381600	G	A	L	SYNONYMOUS_CODING			CRHR1	ENSSSCG00000017313	other hormone, growth factors, and their receptors	0.008591	Landrace 2	rs326633401
chr12_17396028_A_G	chr12	17396028	A	G	L	SYNONYMOUS_CODING			CRHR1	ENSSSCG00000017313	other hormone, growth factors, and their receptors	0.356	Duroc 1, Large White 1, Landrace 1, Pietrain 1, Iberian, Mangalitza, Bazna, Asian, Large White 2, Landrace 2, Duroc 2, Pietrain 2, F2_high, F2_low	rs340872281
chr12_17396094_C_A	chr12	17396094	C	A	L	SYNONYMOUS_CODING			CRHR1	ENSSSCG00000017313	other hormone, growth factors, and their receptors	0.003436	Wild boar
chr12_17420289_G_A	chr12	17420289	G	A	L	START_GAINED			CRHR1	ENSSSCG00000017313	other hormone, growth factors, and their receptors	0.059	Bazna, Asian	rs336107192
chr12_17420399_G_A	chr12	17420399	G	A	L	START_GAINED			CRHR1	ENSSSCG00000017313	other hormone, growth factors, and their receptors	0.001718	Wild boar
chr12_23110483_G_A	chr12	23110483	G	A	L	SYNONYMOUS_CODING			PNMT	ENSSSCG00000017501	norepinephrine	0.001718	Asian	rs324855443
chr12_23110503_A_G	chr12	23110503	A	G	M	NON_SYNONYMOUS_CODING	tolerated	1	PNMT	ENSSSCG00000017501	norepinephrine	0.136	Duroc 1, Wild boar, Mangalitza, Bazna, Asian, Large White 2, F2_high, F2_low	rs334307117
chr12_23110526_C_T	chr12	23110526	C	T	M	NON_SYNONYMOUS_CODING	deleterious	0.01	PNMT	ENSSSCG00000017501	norepinephrine	0.001718	Asian	rs345881496
chr12_23110538_G_A	chr12	23110538	G	A	M	NON_SYNONYMOUS_CODING	tolerated	0.7	PNMT	ENSSSCG00000017501	norepinephrine	0.001718	Wild boar	rs322292554
chr12_23110573_T_C	chr12	23110573	T	C	L	SYNONYMOUS_CODING			PNMT	ENSSSCG00000017501	norepinephrine	0.139	Duroc 1, Landrace 1, Wild boar, Mangalitza, Bazna, Asian, Large White 2, F2_high, F2_low	rs336328658
chr12_23111059_G_A	chr12	23111059	G	A	M	NON_SYNONYMOUS_CODING	tolerated	0.29	PNMT	ENSSSCG00000017501	norepinephrine	0.022	Asian
chr12_23111184_C_A	chr12	23111184	C	A	L	SYNONYMOUS_CODING			PNMT	ENSSSCG00000017501	norepinephrine	0.003436	Duroc 1	rs338732037
chr12_23111425_C_T	chr12	23111425	C	T	L	SYNONYMOUS_CODING			PNMT	ENSSSCG00000017501	norepinephrine	0.001718	Asian	rs344072431
chr12_23111453_G_A	chr12	23111453	G	A	M	NON_SYNONYMOUS_CODING	tolerated	0.42	PNMT	ENSSSCG00000017501	norepinephrine	0.005155	Wild boar
chr12_23111695_C_T	chr12	23111695	C	T	L	SYNONYMOUS_CODING			PNMT	ENSSSCG00000017501	norepinephrine	0.027	Asian
chr12_23111767_C_T	chr12	23111767	C	T	L	SYNONYMOUS_CODING			PNMT	ENSSSCG00000017501	norepinephrine	0.031	F2_high, F2_low
chr12_48113658_C_T	chr12	48113658	C	T	L	SYNONYMOUS_CODING			SLC6A4	ENSSSCG00000017797	Serotonin	0.021	Pietrain 1, Mangalitza, Bazna, Landrace 2, F2_high
chr12_48113664_G_A	chr12	48113664	G	A	L	SYNONYMOUS_CODING			SLC6A4	ENSSSCG00000017797	Serotonin	0.052	Asian	rs328113800
chr12_48113700_A_G	chr12	48113700	A	G	L	SYNONYMOUS_CODING			SLC6A4	ENSSSCG00000017797	Serotonin	0.122	Large White 1, Landrace 1, Asian, Large White 2, Landrace 2, F2_high, F2_low	rs339123271
chr12_48121795_T_C	chr12	48121795	T	C	L	SYNONYMOUS_CODING			SLC6A4	ENSSSCG00000017797	Serotonin	0.005155	F2_high
chr12_48121825_C_T	chr12	48121825	C	T	L	SYNONYMOUS_CODING			SLC6A4	ENSSSCG00000017797	Serotonin	0.003436	F2_high
chr12_48122634_G_A	chr12	48122634	G	A	L	SYNONYMOUS_CODING			SLC6A4	ENSSSCG00000017797	Serotonin	0.325	Duroc 1, Large White 1, Landrace 1, Mallorcan Black, Mangalitza, Bazna, Asian, Large White 2, Landrace 2, Duroc 2, Pietrain 2, F2_high, F2_low	rs328516389
chr12_48122635_G_C	chr12	48122635	G	C	L	SYNONYMOUS_CODING			SLC6A4	ENSSSCG00000017797	Serotonin	0.327	Duroc 1, Large White 1, Landrace 1, Mallorcan Black, Mangalitza, Bazna, Asian, Large White 2, Landrace 2, Duroc 2, Pietrain 2, F2_high, F2_low	rs336161735
chr12_48122674_G_A	chr12	48122674	G	A	L	SYNONYMOUS_CODING			SLC6A4	ENSSSCG00000017797	Serotonin	0.157	Large White 1, Landrace 1, Mallorcan Black, Bazna, Asian, Landrace 2, Duroc 2, Pietrain 2, F2_high, F2_low	rs331138275
chr12_48122679_C_A	chr12	48122679	C	A	M	NON_SYNONYMOUS_CODING	deleterious	0.01	SLC6A4	ENSSSCG00000017797	Serotonin	0.003268	Bazna, Duroc 2
chr12_48123405_T_C	chr12	48123405	T	C	L	SYNONYMOUS_CODING			SLC6A4	ENSSSCG00000017797	Serotonin	0.079	Large White 1, Landrace 1, Asian, Large White 2, Landrace 2, F2_high, F2_low	rs335950944
chr12_48129249_G_A	chr12	48129249	G	A	M	NON_SYNONYMOUS_CODING	tolerated	0.08	SLC6A4	ENSSSCG00000017797	Serotonin	0.01	Landrace 2, Pietrain 2	rs342805703
chr12_48129301_G_C	chr12	48129301	G	C	M	NON_SYNONYMOUS_CODING	tolerated	0.17	SLC6A4	ENSSSCG00000017797	Serotonin	0.181	Duroc 1, Large White 1, Pietrain 1, Mallorcan Black, Iberian, Wild boar, Mangalitza, Bazna, Large White 2, Landrace 2, Duroc 2, Pietrain 2, F2_high, F2_low	rs336805759
chr12_48130121_G_T	chr12	48130121	G	T	L	SYNONYMOUS_CODING			SLC6A4	ENSSSCG00000017797	Serotonin	0.003436	Asian, Landrace 2
chr12_48130157_G_A	chr12	48130157	G	A	L	SYNONYMOUS_CODING			SLC6A4	ENSSSCG00000017797	Serotonin	0.003436	Asian, Landrace 2
chr12_48130181_G_A	chr12	48130181	G	A	L	SYNONYMOUS_CODING			SLC6A4	ENSSSCG00000017797	Serotonin	0.006873	Asian	rs331805547
chr12_48130310_G_A	chr12	48130310	G	A	L	SYNONYMOUS_CODING			SLC6A4	ENSSSCG00000017797	Serotonin	0.069	Mangalitza, Large White 2, Duroc 2, Pietrain 2, F2_high, F2_low	rs338657519
chr12_48133582_G_A	chr12	48133582	G	A	L	SYNONYMOUS_CODING			SLC6A4	ENSSSCG00000017797	Serotonin	0.105	Duroc 1, Large White 1, Pietrain 1, Mallorcan Black, Iberian, Wild boar, Bazna, Large White 2, Duroc 2	rs344164231
chr12_48133630_C_T	chr12	48133630	C	T	L	SYNONYMOUS_CODING			SLC6A4	ENSSSCG00000017797	Serotonin	0.027	Large White 1, Landrace 1, Large White 2	rs81209279
chr12_48133687_A_G	chr12	48133687	A	G	L	SYNONYMOUS_CODING			SLC6A4	ENSSSCG00000017797	Serotonin	0.019	Asian, F2_high, F2_low
chr12_48133821_A_G	chr12	48133821	A	G	M	NON_SYNONYMOUS_CODING	tolerated	0.41	SLC6A4	ENSSSCG00000017797	Serotonin	0.891	present in all pools	rs332771262
chr12_48133840_A_G	chr12	48133840	A	G	L	SYNONYMOUS_CODING			SLC6A4	ENSSSCG00000017797	Serotonin	0.019	Large White 1, Landrace 1, Large White 2, Landrace 2	rs81209280
chr12_48133872_C_T	chr12	48133872	C	T	M	NON_SYNONYMOUS_CODING	tolerated	0.63	SLC6A4	ENSSSCG00000017797	Serotonin	0.006873	Asian	rs327680413
chr12_48133891_C_T	chr12	48133891	C	T	L	SYNONYMOUS_CODING			SLC6A4	ENSSSCG00000017797	Serotonin	0.006873	Landrace 1, Large White 2	rs341646478
chr12_48133986_T_C	chr12	48133986	T	C	L	START_GAINED			SLC6A4	ENSSSCG00000017797	Serotonin	0.003436	Landrace 1, Large White 2	rs329931557
chr12_51537060_C_T	chr12	51537060	C	T	M	NON_SYNONYMOUS_CODING	tolerated	0.44	TRPV1 ortholog	ENSSSCG00000017863		0.508	present in all pools	rs325265795
chr12_51542527_G_A	chr12	51542527	G	A	L	SYNONYMOUS_CODING			TRPV1 ortholog	ENSSSCG00000017863		0.77	present in all pools	rs327499956
chr12_51544561_G_T	chr12	51544561	G	T	M	NON_SYNONYMOUS_CODING	tolerated	0.68	TRPV1 ortholog	ENSSSCG00000017863		0.773	present in all pools	rs329194122
chr12_51547841_A_G	chr12	51547841	A	G	L	SYNONYMOUS_CODING			TRPV1 ortholog	ENSSSCG00000017863		0.755	present in all pools	rs320294738
chr12_51555334_G_A	chr12	51555334	G	A	L	SYNONYMOUS_CODING			TRPV1 ortholog	ENSSSCG00000017863		0.029	F2_high, F2_low
chr12_51555420_G_A	chr12	51555420	G	A	L	SYNONYMOUS_CODING			TRPV1 ortholog	ENSSSCG00000017863		0.053	Pietrain 1, Asian, Landrace 2	rs335863739
chr12_51557137_G_A	chr12	51557137	G	A	L	SYNONYMOUS_CODING			TRPV1 ortholog	ENSSSCG00000017863		0.034	Large White 1, Landrace 1, Large White 2, F2_high, F2_low	rs327163132
chr12_51557152_C_T	chr12	51557152	C	T	L	SYNONYMOUS_CODING			TRPV1 ortholog	ENSSSCG00000017863		0.572	present in all pools	rs333749424
chr12_51557167_G_T	chr12	51557167	G	T	L	SYNONYMOUS_CODING			TRPV1 ortholog	ENSSSCG00000017863		0.017	Asian, F2_high, F2_low	rs345709531
chr12_51557176_G_A	chr12	51557176	G	A	L	SYNONYMOUS_CODING			TRPV1 ortholog	ENSSSCG00000017863		0.022	Asian	rs328373376
chr12_51558437_A_G	chr12	51558437	A	G	L	SYNONYMOUS_CODING			TRPV1 ortholog	ENSSSCG00000017863		0.729	present in all pools	rs331614480
chr12_51558588_G_A	chr12	51558588	G	A	M	NON_SYNONYMOUS_CODING	deleterious	0	TRPV1 ortholog	ENSSSCG00000017863		0.005155	Asian
chr12_51558590_A_G	chr12	51558590	A	G	L	SYNONYMOUS_CODING			TRPV1 ortholog	ENSSSCG00000017863		0.73	present in all pools	rs338242251
chr12_51558707_C_A	chr12	51558707	C	A	L	SYNONYMOUS_CODING			TRPV1 ortholog	ENSSSCG00000017863		0.544	Duroc 1, Large White 1, Landrace 1, Pietrain 1, Mallorcan Black, Iberian, Wild boar, Mangalitza, Bazna, Large White 2, Landrace 2, Duroc 2, Pietrain 2, F2_high, F2_low	rs319679953
chr12_51558942_G_A	chr12	51558942	G	A	L	SYNONYMOUS_CODING			TRPV1 ortholog	ENSSSCG00000017863		0.019	Asian
chr12_51558954_A_G	chr12	51558954	A	G	L	SYNONYMOUS_CODING			TRPV1 ortholog	ENSSSCG00000017863		0.136	Duroc 1, Large White 1, Landrace 1, Pietrain 1, Mallorcan Black, Wild boar, Bazna, Asian, Large White 2, Landrace 2, Duroc 2, Pietrain 2, F2_high, F2_low	rs338758636
chr12_51558972_G_A	chr12	51558972	G	A	L	SYNONYMOUS_CODING			TRPV1 ortholog	ENSSSCG00000017863		0.02	Bazna, Asian	rs325028029
chr12_51558999_T_G	chr12	51558999	T	G	L	SYNONYMOUS_CODING			TRPV1 ortholog	ENSSSCG00000017863		0.019	Duroc 1, Duroc 2, Pietrain 2	rs334377607
chr12_51559698_C_T	chr12	51559698	C	T	L	SYNONYMOUS_CODING			TRPV1 ortholog	ENSSSCG00000017863		0.26	Duroc 1, Large White 1, Landrace 1, Pietrain 1, Mallorcan Black, Wild boar, Mangalitza, Bazna, Asian, Large White 2, Landrace 2, Duroc 2, Pietrain 2, F2_high, F2_low	rs331050660
chr12_51559737_A_G	chr12	51559737	A	G	L	SYNONYMOUS_CODING			TRPV1 ortholog	ENSSSCG00000017863		0.017	Duroc 1, Duroc 2, Pietrain 2	rs322569301
chr12_51559752_C_T	chr12	51559752	C	T	L	SYNONYMOUS_CODING			TRPV1 ortholog	ENSSSCG00000017863		0.005155	Landrace 1	rs336635724
chr12_51559755_G_A	chr12	51559755	G	A	L	SYNONYMOUS_CODING			TRPV1 ortholog	ENSSSCG00000017863		0.003436	Landrace 1	rs340472897
chr12_51560569_G_A	chr12	51560569	G	A	L	SYNONYMOUS_CODING			TRPV1 ortholog	ENSSSCG00000017863		0.227	Duroc 1, Large White 1, Landrace 1, Pietrain 1, Mangalitza, Bazna, Asian, Large White 2, Landrace 2, Duroc 2, Pietrain 2, F2_high, F2_low	rs334882712
chr12_51560599_C_G	chr12	51560599	C	G	L	SYNONYMOUS_CODING			TRPV1 ortholog	ENSSSCG00000017863		0.017	Mallorcan Black, Wild boar, Large White 2	rs343954506
chr12_51560635_G_A	chr12	51560635	G	A	L	SYNONYMOUS_CODING			TRPV1 ortholog	ENSSSCG00000017863		0.017	Mallorcan Black, Wild boar	rs322150370
chr12_51560702_A_G	chr12	51560702	A	G	M	NON_SYNONYMOUS_CODING	tolerated	1	TRPV1 ortholog	ENSSSCG00000017863		0.029	Bazna, Asian, F2_high, F2_low	rs335966173
chr12_51560716_G_A	chr12	51560716	G	A	L	SYNONYMOUS_CODING			TRPV1 ortholog	ENSSSCG00000017863		0.06	Duroc 1, Large White 1, Landrace 1, Mangalitza, Bazna, Asian, Large White 2, Landrace 2, Pietrain 2	rs326436939
chr12_51560737_T_C	chr12	51560737	T	C	L	SYNONYMOUS_CODING			TRPV1 ortholog	ENSSSCG00000017863		0.26	Duroc 1, Large White 1, Landrace 1, Pietrain 1, Mallorcan Black, Wild boar, Mangalitza, Bazna, Asian, Large White 2, Landrace 2, Duroc 2, Pietrain 2, F2_high, F2_low	rs335979631
chr12_51560770_A_G	chr12	51560770	A	G	L	SYNONYMOUS_CODING			TRPV1 ortholog	ENSSSCG00000017863		0.176	Duroc 1, Large White 1, Landrace 1, Pietrain 1, Mallorcan Black, Wild boar, Mangalitza, Bazna, Asian, Large White 2, Landrace 2, Pietrain 2, F2_high, F2_low	rs344470592
chr12_51560788_C_T	chr12	51560788	C	T	L	SYNONYMOUS_CODING			TRPV1 ortholog	ENSSSCG00000017863		0.005155	Mallorcan Black
chr12_51560796_C_A	chr12	51560796	C	A	M	NON_SYNONYMOUS_CODING	tolerated	0.35	TRPV1 ortholog	ENSSSCG00000017863		0.158	Duroc 1, Large White 1, Landrace 1, Pietrain 1, Mangalitza, Bazna, Asian, Large White 2, Landrace 2, Pietrain 2, F2_high, F2_low	rs327501044
chr12_51560817_T_C	chr12	51560817	T	C	M	NON_SYNONYMOUS_CODING	tolerated	0.1	TRPV1 ortholog	ENSSSCG00000017863		0.124	Duroc 1, Large White 1, Pietrain 1, Mallorcan Black, Wild boar, Large White 2, Landrace 2, Duroc 2, Pietrain 2	rs339428776
chr12_54281426_G_A	chr12	54281426	G	A	L	SYNONYMOUS_CODING			ARRB2	ENSSSCG00000017918		0.01	Asian	rs318409144
chr12_54281453_G_A	chr12	54281453	G	A	L	SYNONYMOUS_CODING			ARRB2	ENSSSCG00000017918		0.092	Landrace 1, Pietrain 1, Mangalitza, Bazna, Asian, Large White 2, Landrace 2, F2_high, F2_low	rs331865146
chr12_54281477_G_A	chr12	54281477	G	A	L	SYNONYMOUS_CODING			ARRB2	ENSSSCG00000017918		0.062	Landrace 1, Pietrain 1, Mangalitza, Bazna, Asian, Large White 2, Landrace 2, F2_high, F2_low	rs344150787
chr12_54281794_C_T	chr12	54281794	C	T	L	SYNONYMOUS_CODING			ARRB2	ENSSSCG00000017918		0.003436	Wild boar
chr12_54282086_A_C	chr12	54282086	A	C	H	SPLICE_SITE_DONOR			ARRB2	ENSSSCG00000017918		0.023	Duroc 1, Landrace 1, Pietrain 1, Mallorcan Black, Iberian, Wild boar, Mangalitza, Bazna, Large White 2, Landrace 2, Duroc 2, Pietrain 2, F2_high, F2_low
chr12_54282935_C_T	chr12	54282935	C	T	M	NON_SYNONYMOUS_CODING	tolerated	1	ARRB2	ENSSSCG00000017918		0.146	Duroc 1, Large White 1, Landrace 1, Mallorcan Black, Wild boar, Large White 2, Duroc 2, Pietrain 2, F2_high, F2_low	rs329370661
chr12_54282972_C_G	chr12	54282972	C	G	L	SYNONYMOUS_CODING			ARRB2	ENSSSCG00000017918		0.095	Large White 1, Pietrain 1, Asian, Large White 2, Pietrain 2, F2_high, F2_low	rs81217161
chr12_54283648_G_A	chr12	54283648	G	A	L	SYNONYMOUS_CODING			ARRB2	ENSSSCG00000017918		0.001718	Wild boar
chr12_54283886_C_T	chr12	54283886	C	T	L	SYNONYMOUS_CODING			ARRB2	ENSSSCG00000017918		0.015	Wild boar
chr12_54283904_G_A	chr12	54283904	G	A	L	SYNONYMOUS_CODING			ARRB2	ENSSSCG00000017918		0.06	Mallorcan Black, Iberian, Wild boar, Pietrain 2	rs335332153
chr12_54283976_G_T	chr12	54283976	G	T	L	SYNONYMOUS_CODING			ARRB2	ENSSSCG00000017918		0.001718	Wild boar
chr12_54285135_G_A	chr12	54285135	G	A	L	SYNONYMOUS_CODING			ARRB2	ENSSSCG00000017918		0.003436	Landrace 1, Asian
chr12_62594159_A_G	chr12	62594159	A	G	H	START_LOST			ALDH3A2	ENSSSCG00000018041	dopamine/norepinephrine	0.008591	Asian
chr12_62594210_C_T	chr12	62594210	C	T	L	SYNONYMOUS_CODING			ALDH3A2	ENSSSCG00000018041	dopamine/norepinephrine	0.006873	Asian
chr12_62594896_A_G	chr12	62594896	A	G	L	SYNONYMOUS_CODING			ALDH3A2	ENSSSCG00000018041	dopamine/norepinephrine	0.008591	Asian	rs331590024
chr12_62596316_T_C	chr12	62596316	T	C	L	SYNONYMOUS_CODING			ALDH3A2	ENSSSCG00000018041	dopamine/norepinephrine	0.01	Asian
chr12_62596325_T_C	chr12	62596325	T	C	L	SYNONYMOUS_CODING			ALDH3A2	ENSSSCG00000018041	dopamine/norepinephrine	0.81	present in all pools	rs326618012
chr12_62596388_G_A	chr12	62596388	G	A	L	SYNONYMOUS_CODING			ALDH3A2	ENSSSCG00000018041	dopamine/norepinephrine	0.001718	Asian
chr12_62597532_G_A	chr12	62597532	G	A	L	SYNONYMOUS_CODING			ALDH3A2	ENSSSCG00000018041	dopamine/norepinephrine	0.015	Asian	rs344409253
chr12_62597572_G_A	chr12	62597572	G	A	M	NON_SYNONYMOUS_CODING	tolerated	1	ALDH3A2	ENSSSCG00000018041	dopamine/norepinephrine	0.001718	Asian
chr12_62597597_A_G	chr12	62597597	A	G	M	NON_SYNONYMOUS_CODING	tolerated	0.31	ALDH3A2	ENSSSCG00000018041	dopamine/norepinephrine	0.225	Duroc 1, Large White 1, Landrace 1, Pietrain 1, Mallorcan Black, Wild boar, Mangalitza, Bazna, Asian, Large White 2, Landrace 2, Duroc 2, Pietrain 2, F2_high, F2_low	rs323531168
chr12_62597615_T_C	chr12	62597615	T	C	M	NON_SYNONYMOUS_CODING	deleterious	0.04	ALDH3A2	ENSSSCG00000018041	dopamine/norepinephrine	0.289	Large White 1, Landrace 1, Pietrain 1, Mallorcan Black, Iberian, Wild boar, Mangalitza, Bazna, Asian, Large White 2, Landrace 2, Duroc 2, Pietrain 2, F2_high	rs329457385
chr12_62599402_T_C	chr12	62599402	T	C	L	SYNONYMOUS_CODING			ALDH3A2	ENSSSCG00000018041	dopamine/norepinephrine	0.006873	Asian	rs333690821
chr12_62599420_G_A	chr12	62599420	G	A	L	SYNONYMOUS_CODING			ALDH3A2	ENSSSCG00000018041	dopamine/norepinephrine	0.001718	Asian
chr12_62599468_T_C	chr12	62599468	T	C	L	SYNONYMOUS_CODING			ALDH3A2	ENSSSCG00000018041	dopamine/norepinephrine	0.428	present in all pools	rs342534937
chr12_62600579_A_G	chr12	62600579	A	G	M	NON_SYNONYMOUS_CODING	deleterious	0.05	ALDH3A2	ENSSSCG00000018041	dopamine/norepinephrine	0.142	Duroc 1, Large White 1, Landrace 1, Pietrain 1, Mallorcan Black, Wild boar, Mangalitza, Bazna, Asian, Large White 2, Landrace 2, Duroc 2, Pietrain 2, F2_high, F2_low	rs324781899
chr12_62600630_G_A	chr12	62600630	G	A	M	NON_SYNONYMOUS_CODING	tolerated	1	ALDH3A2	ENSSSCG00000018041	dopamine/norepinephrine	0.147	Duroc 1, Large White 1, Landrace 1, Pietrain 1, Mallorcan Black, Wild boar, Mangalitza, Bazna, Asian, Large White 2, Landrace 2, Duroc 2, Pietrain 2, F2_high, F2_low	rs334041590
chr12_62601953_G_A	chr12	62601953	G	A	M	NON_SYNONYMOUS_CODING	tolerated	0.76	ALDH3A2	ENSSSCG00000018041	dopamine/norepinephrine	0.204	Duroc 1, Large White 1, Landrace 1, Pietrain 1, Mallorcan Black, Iberian, Mangalitza, Asian, Large White 2, Landrace 2, Duroc 2, Pietrain 2, F2_high, F2_low	rs322938413
chr12_62601964_G_A	chr12	62601964	G	A	M	NON_SYNONYMOUS_CODING	tolerated	0.07	ALDH3A2	ENSSSCG00000018041	dopamine/norepinephrine	0.122	Duroc 1, Large White 1, Landrace 1, Pietrain 1, Mallorcan Black, Iberian, Mangalitza, Large White 2, Landrace 2, Duroc 2, Pietrain 2	rs332473804
chr12_62604028_A_G	chr12	62604028	A	G	M	NON_SYNONYMOUS_CODING	tolerated	0.14	ALDH3A2	ENSSSCG00000018041	dopamine/norepinephrine	0.064	Pietrain 1, Asian, Large White 2, Pietrain 2, F2_high, F2_low	rs324913993
chr12_62604108_G_A	chr12	62604108	G	A	M	NON_SYNONYMOUS_CODING	tolerated	0.37	ALDH3A2	ENSSSCG00000018041	dopamine/norepinephrine	0.034	Duroc 1, Asian, Duroc 2	rs331375297
chr12_62604132_G_A	chr12	62604132	G	A	M	NON_SYNONYMOUS_CODING	tolerated	0.16	ALDH3A2	ENSSSCG00000018041	dopamine/norepinephrine	0.014	Asian	rs339762470
chr12_62605071_G_A	chr12	62605071	G	A	L	SYNONYMOUS_CODING			ALDH3A2	ENSSSCG00000018041	dopamine/norepinephrine	0.003436	Landrace 1
chr12_62638778_C_G	chr12	62638778	C	G	M	NON_SYNONYMOUS_CODING	deleterious	0.02	ALDH3A1	ENSSSCG00000018044	dopamine/norepinephrine	0.001718	Pietrain 2
chr12_62638779_G_A	chr12	62638779	G	A	L	SYNONYMOUS_CODING			ALDH3A1	ENSSSCG00000018044	dopamine/norepinephrine	0.005155	Large White 1, Mangalitza, Pietrain 2
chr12_62638780_G_A	chr12	62638780	G	A	M	NON_SYNONYMOUS_CODING	tolerated	0.39	ALDH3A1	ENSSSCG00000018044	dopamine/norepinephrine	0.015	Duroc 1, Large White 1, Pietrain 1, Wild boar, Mangalitza, Large White 2, Landrace 2, Pietrain 2
chr12_62638786_A_G	chr12	62638786	A	G	M	NON_SYNONYMOUS_CODING	deleterious	0.01	ALDH3A1	ENSSSCG00000018044	dopamine/norepinephrine	0.012	Duroc 1, Asian, Large White 2, Landrace 2, Pietrain 2, F2_high, F2_low
chr12_62638787_A_T	chr12	62638787	A	T	M	NON_SYNONYMOUS_CODING	tolerated	0.08	ALDH3A1	ENSSSCG00000018044	dopamine/norepinephrine	0.001718	Landrace 1
chr12_62638788_A_G	chr12	62638788	A	G	L	SYNONYMOUS_CODING			ALDH3A1	ENSSSCG00000018044	dopamine/norepinephrine	0.085	Duroc 1, Large White 1, Landrace 1, Pietrain 1, Mallorcan Black, Mangalitza, Bazna, Asian, Large White 2, Landrace 2, Duroc 2, Pietrain 2, F2_high, F2_low
chr12_62638790_C_G,A	chr12	62638790	C	G,A	M	NON_SYNONYMOUS_CODING	deleterious	0.03	ALDH3A1	ENSSSCG00000018044	dopamine/norepinephrine	0.188,0.029	present in all pools	rs339301692
chr12_62638792_G_A	chr12	62638792	G	A	M	NON_SYNONYMOUS_CODING	deleterious	0.05	ALDH3A1	ENSSSCG00000018044	dopamine/norepinephrine	0.005155	Pietrain 1, Asian, Pietrain 2
chr12_62638794_G_A	chr12	62638794	G	A	L	SYNONYMOUS_CODING			ALDH3A1	ENSSSCG00000018044	dopamine/norepinephrine	0.001718	Asian
chr12_62638905_A_G	chr12	62638905	A	G	M	NON_SYNONYMOUS_CODING	deleterious	0.02	ALDH3A1	ENSSSCG00000018044	dopamine/norepinephrine	0.005155	Asian, F2_high	rs327276387
chr12_62638943_ACGGTG_A	chr12	62638943	ACGGTG	A	H	FRAME_SHIFT			ALDH3A1	ENSSSCG00000018044	dopamine/norepinephrine	0.201	Large White 1, Landrace 1, Pietrain 1, Large White 2, Landrace 2, F2_high, F2_low
chr12_62638950_C_T	chr12	62638950	C	T	M	NON_SYNONYMOUS_CODING	tolerated	0.33	ALDH3A1	ENSSSCG00000018044	dopamine/norepinephrine	0.052	Duroc 1, Landrace 1, Pietrain 1, Mallorcan Black, Asian, Large White 2, Landrace 2, Duroc 2, Pietrain 2, F2_high, F2_low	rs337052670
chr12_62638962_T_C	chr12	62638962	T	C	M	NON_SYNONYMOUS_CODING	deleterious	0.05	ALDH3A1	ENSSSCG00000018044	dopamine/norepinephrine	0.036	Duroc 1, Landrace 1, Pietrain 1, Mallorcan Black, Asian, Large White 2, Landrace 2, Pietrain 2, F2_high, F2_low	rs321543612
chr12_62638964_C_T	chr12	62638964	C	T	H	SPLICE_SITE_ACCEPTOR			ALDH3A1	ENSSSCG00000018044	dopamine/norepinephrine	0.024	Large White 1, Pietrain 1, Mangalitza, Large White 2, Pietrain 2	rs327473426
chr12_62640170_G_A	chr12	62640170	G	A	L	SYNONYMOUS_CODING			ALDH3A1	ENSSSCG00000018044	dopamine/norepinephrine	0.074	Landrace 1, Pietrain 1, Mallorcan Black, Iberian, Wild boar, Asian, Large White 2, Landrace 2, Pietrain 2, F2_high, F2_low	rs340221178
chr12_62640290_G_A	chr12	62640290	G	A	L	SYNONYMOUS_CODING			ALDH3A1	ENSSSCG00000018044	dopamine/norepinephrine	0.105	Duroc 1, Large White 1, Landrace 1, Pietrain 1, Mangalitza, Bazna, Asian, Large White 2, Landrace 2, Duroc 2, Pietrain 2, F2_high, F2_low	rs321882671
chr12_62640664_G_C	chr12	62640664	G	C	L	SYNONYMOUS_CODING			ALDH3A1	ENSSSCG00000018044	dopamine/norepinephrine	0.01	Asian, F2_high	rs343504044
chr12_62640705_C_T	chr12	62640705	C	T	M	NON_SYNONYMOUS_CODING	tolerated	0.05	ALDH3A1	ENSSSCG00000018044	dopamine/norepinephrine	0.001718	Mallorcan Black
chr12_62640730_G_A	chr12	62640730	G	A	L	SYNONYMOUS_CODING			ALDH3A1	ENSSSCG00000018044	dopamine/norepinephrine	0.038	Asian
chr12_62640732_C_T	chr12	62640732	C	T	M	NON_SYNONYMOUS_CODING	tolerated	0.52	ALDH3A1	ENSSSCG00000018044	dopamine/norepinephrine	0.006873	Wild boar, Pietrain 2
chr12_62640749_A_C	chr12	62640749	A	C	M	NON_SYNONYMOUS_CODING	deleterious	0.01	ALDH3A1	ENSSSCG00000018044	dopamine/norepinephrine	0.001718	Pietrain 1
chr12_62641345_G_T	chr12	62641345	G	T	M	NON_SYNONYMOUS_CODING	deleterious	0.03	ALDH3A1	ENSSSCG00000018044	dopamine/norepinephrine	0.008591	Asian
chr12_62641572_G_T	chr12	62641572	G	T	M	NON_SYNONYMOUS_CODING	tolerated	1	ALDH3A1	ENSSSCG00000018044	dopamine/norepinephrine	0.077	Duroc 1, Asian, Duroc 2, F2_high, F2_low	rs345502709
chr12_62641574_G_C	chr12	62641574	G	C	M	NON_SYNONYMOUS_CODING	deleterious	0.05	ALDH3A1	ENSSSCG00000018044	dopamine/norepinephrine	0.001718	Wild boar
chr12_62641677_G_A	chr12	62641677	G	A	M	NON_SYNONYMOUS_CODING	tolerated	0.26	ALDH3A1	ENSSSCG00000018044	dopamine/norepinephrine	0.001718	Asian
chr12_62642125_C_T	chr12	62642125	C	T	L	SYNONYMOUS_CODING			ALDH3A1	ENSSSCG00000018044	dopamine/norepinephrine	0.141	Duroc 1, Large White 1, Landrace 1, Pietrain 1, Mallorcan Black, Mangalitza, Bazna, Asian, Large White 2, Landrace 2, Duroc 2, Pietrain 2, F2_high, F2_low	rs81312480
chr12_62642149_G_A	chr12	62642149	G	A	L	SYNONYMOUS_CODING			ALDH3A1	ENSSSCG00000018044	dopamine/norepinephrine	0.103	Duroc 1, Large White 1, Pietrain 1, Iberian, Mangalitza, Bazna, Large White 2, Duroc 2, Pietrain 2, F2_high, F2_low	rs337308576
chr12_62642841_C_T	chr12	62642841	C	T	M	NON_SYNONYMOUS_CODING	deleterious	0.03	ALDH3A1	ENSSSCG00000018044	dopamine/norepinephrine	0.008591	Mangalitza
chr12_62642856_C_T	chr12	62642856	C	T	M	NON_SYNONYMOUS_CODING	tolerated	0.48	ALDH3A1	ENSSSCG00000018044	dopamine/norepinephrine	0.025	Large White 1, Landrace 1, Bazna, Large White 2	rs324550389
chr12_62643013_G_A	chr12	62643013	G	A	L	SYNONYMOUS_CODING			ALDH3A1	ENSSSCG00000018044	dopamine/norepinephrine	0.005155	Asian	rs333811882
chr12_62643861_C_A	chr12	62643861	C	A	M	NON_SYNONYMOUS_CODING	tolerated	0.15	ALDH3A1	ENSSSCG00000018044	dopamine/norepinephrine	0.105	Landrace 1, Pietrain 1, Mallorcan Black, Wild boar, Asian, Large White 2, Landrace 2, Pietrain 2	rs335629362
chr12_62643894_G_A	chr12	62643894	G	A	L	SYNONYMOUS_CODING			ALDH3A1	ENSSSCG00000018044	dopamine/norepinephrine	0.014	Duroc 2, F2_high
chr12_62643963_G_A	chr12	62643963	G	A	L	SYNONYMOUS_CODING			ALDH3A1	ENSSSCG00000018044	dopamine/norepinephrine	0.026	Large White 1, Pietrain 1, Mangalitza, Large White 2, Pietrain 2	rs345995199
chr12_62643972_G_A	chr12	62643972	G	A	L	SYNONYMOUS_CODING			ALDH3A1	ENSSSCG00000018044	dopamine/norepinephrine	0.026	Large White 1, Pietrain 1, Mangalitza, Large White 2, Pietrain 2	rs326018011
chr12_62645457_G_A	chr12	62645457	G	A	M	NON_SYNONYMOUS_CODING	tolerated	0.31	ALDH3A1	ENSSSCG00000018044	dopamine/norepinephrine	0.006873	Mallorcan Black
chr12_62645473_C_T	chr12	62645473	C	T	L	SYNONYMOUS_CODING			ALDH3A1	ENSSSCG00000018044	dopamine/norepinephrine	0.078	Duroc 1, Large White 1, Pietrain 1, Iberian, Mangalitza, Bazna, Asian, Duroc 2, Pietrain 2, F2_high, F2_low	rs336246776
chr12_62645545_G_A	chr12	62645545	G	A	L	SYNONYMOUS_CODING			ALDH3A1	ENSSSCG00000018044	dopamine/norepinephrine	0.35	Duroc 1, Large White 1, Landrace 1, Pietrain 1, Mallorcan Black, Iberian, Wild boar, Mangalitza, Bazna, Large White 2, Landrace 2, Duroc 2, Pietrain 2, F2_high, F2_low	rs345108818
chr12_62645583_C_T	chr12	62645583	C	T	M	NON_SYNONYMOUS_CODING	tolerated	0.2	ALDH3A1	ENSSSCG00000018044	dopamine/norepinephrine	0.001718	Duroc 1
chr12_62645593_A_G	chr12	62645593	A	G	L	SYNONYMOUS_CODING			ALDH3A1	ENSSSCG00000018044	dopamine/norepinephrine	0.003436	Asian	rs335657906
chr13_28610517_G_A	chr13	28610517	G	A	L	SYNONYMOUS_CODING			CCK	ENSSSCG00000011277		0.006536	Bazna, Asian, Large White 2, F2_high
chr13_28614043_G_A	chr13	28614043	G	A	L	SYNONYMOUS_CODING			CCK	ENSSSCG00000011277		0.07	Duroc 1, Large White 1, Landrace 1, Pietrain 1, Mallorcan Black, Asian, Landrace 2, Duroc 2, Pietrain 2, F2_high, F2_low	rs81218303
chr13_37132896_C_T	chr13	37132896	C	T	M	NON_SYNONYMOUS_CODING	tolerated	0.13	GRM2	ENSSSCG00000011423	glutamate receptor	0.001718	F2_high
chr13_37132963_C_A	chr13	37132963	C	A	L	SYNONYMOUS_CODING			GRM2	ENSSSCG00000011423	glutamate receptor	0.041	Asian, F2_high, F2_low	rs322677882
chr13_37135467_G_A	chr13	37135467	G	A	M	NON_SYNONYMOUS_CODING	deleterious	0	GRM2	ENSSSCG00000011423	glutamate receptor	0.001718	Pietrain 2
chr13_37135676_C_T	chr13	37135676	C	T	L	SYNONYMOUS_CODING			GRM2	ENSSSCG00000011423	glutamate receptor	0.005155	Wild boar
chr13_37135837_C_T	chr13	37135837	C	T	M	NON_SYNONYMOUS_CODING	tolerated	0.38	GRM2	ENSSSCG00000011423	glutamate receptor	0.001718	Pietrain 2
chr13_37136008_G_A	chr13	37136008	G	A	M	NON_SYNONYMOUS_CODING	tolerated	0.7	GRM2	ENSSSCG00000011423	glutamate receptor	0.001718	Wild boar
chr13_37136300_T_C	chr13	37136300	T	C	L	SYNONYMOUS_CODING			GRM2	ENSSSCG00000011423	glutamate receptor	0.292	Large White 1, Landrace 1, Pietrain 1, Mallorcan Black, Wild boar, Mangalitza, Bazna, Asian, Large White 2, Landrace 2, Pietrain 2, F2_high, F2_low	rs321138596
chr13_37136736_G_T	chr13	37136736	G	T	H	SPLICE_SITE_ACCEPTOR			GRM2	ENSSSCG00000011423	glutamate receptor	0.001718	Wild boar
chr13_37136742_G_T	chr13	37136742	G	T	L	SYNONYMOUS_CODING			GRM2	ENSSSCG00000011423	glutamate receptor	0.014	Large White 1, Landrace 1, Pietrain 1, Large White 2, Landrace 2, Pietrain 2, F2_low
chr13_37136743_T_G	chr13	37136743	T	G	M	NON_SYNONYMOUS_CODING	deleterious	0	GRM2	ENSSSCG00000011423	glutamate receptor	0.001718	Pietrain 1
chr13_37136744_G_A,T	chr13	37136744	G	A,T	M	NON_SYNONYMOUS_CODING	deleterious	0	GRM2	ENSSSCG00000011423	glutamate receptor	0.234,0.021	Large White 1, Landrace 1, Pietrain 1, Mallorcan Black, Wild boar, Mangalitza, Bazna, Asian, Large White 2, Landrace 2, Pietrain 2, F2_high, F2_low	rs328975855
chr13_37136744_G_A,T	chr13	37136744	G	A,T	H	STOP_GAINED			GRM2	ENSSSCG00000011423	glutamate receptor	0.234,0.021	Large White 1, Landrace 1, Pietrain 1, Mallorcan Black, Wild boar, Mangalitza, Bazna, Asian, Large White 2, Landrace 2, Pietrain 2, F2_high, F2_low	rs328975855
chr13_37136745_G_T	chr13	37136745	G	T	M	NON_SYNONYMOUS_CODING	deleterious	0	GRM2	ENSSSCG00000011423	glutamate receptor	0.028	Large White 1, Landrace 1, Pietrain 1, Mallorcan Black, Mangalitza, Bazna, Large White 2, Landrace 2, Pietrain 2, F2_low
chr13_37136746_G_T	chr13	37136746	G	T	H	SPLICE_SITE_DONOR			GRM2	ENSSSCG00000011423	glutamate receptor	0.033	Duroc 1, Large White 1, Landrace 1, Pietrain 1, Mallorcan Black, Wild boar, Mangalitza, Bazna, Large White 2, Landrace 2, Pietrain 2, F2_low
chr13_37136747_T_G	chr13	37136747	T	G	H	SPLICE_SITE_DONOR			GRM2	ENSSSCG00000011423	glutamate receptor	0.003436	Pietrain 1, Duroc 2
chr13_37137597_G_T	chr13	37137597	G	T	M	NON_SYNONYMOUS_CODING	deleterious	0	GRM2	ENSSSCG00000011423	glutamate receptor	0.005155	Mangalitza, Asian
chr13_37137598_T_G	chr13	37137598	T	G	M	NON_SYNONYMOUS_CODING	deleterious	0	GRM2	ENSSSCG00000011423	glutamate receptor	0.014	Mangalitza, Asian
chr13_37137599_G_T	chr13	37137599	G	T	H	STOP_GAINED			GRM2	ENSSSCG00000011423	glutamate receptor	0.015	Mangalitza, Asian
chr13_37137600_GA_G	chr13	37137600	GA	G	H	FRAME_SHIFT			GRM2	ENSSSCG00000011423	glutamate receptor	1	present in all pools
chr13_37137601_A_G	chr13	37137601	A	G	L	SYNONYMOUS_CODING			GRM2	ENSSSCG00000011423	glutamate receptor	1	Mangalitza, Asian
chr13_37137722_C_T	chr13	37137722	C	T	L	SYNONYMOUS_CODING			GRM2	ENSSSCG00000011423	glutamate receptor	0.003436	Landrace 1
chr13_37137737_G_A	chr13	37137737	G	A	L	SYNONYMOUS_CODING			GRM2	ENSSSCG00000011423	glutamate receptor	0.045	Asian, F2_high, F2_low
chr13_37137843_G_A	chr13	37137843	G	A	M	NON_SYNONYMOUS_CODING	tolerated	0.52	GRM2	ENSSSCG00000011423	glutamate receptor	0.005155	Wild boar
chr13_37138078_T_C	chr13	37138078	T	C	M	NON_SYNONYMOUS_CODING	tolerated	0.15	GRM2	ENSSSCG00000011423	glutamate receptor	0.093	Large White 1, Landrace 1, Pietrain 1, Mallorcan Black, Mangalitza, Asian, Large White 2, Pietrain 2, F2_high, F2_low	rs334632744
chr13_37138230_A_G	chr13	37138230	A	G	M	NON_SYNONYMOUS_CODING	tolerated	0.19	GRM2	ENSSSCG00000011423	glutamate receptor	0.006873	Wild boar
chr13_70867242_G_A	chr13	70867242	G	A	L	SYNONYMOUS_CODING			GRM7	ENSSSCG00000023891	glutamate receptor	0.084	Large White 1, Landrace 1, Mallorcan Black, Asian, Large White 2, Pietrain 2, F2_high, F2_low	rs328794013
chr13_70899647_T_C	chr13	70899647	T	C	L	SYNONYMOUS_CODING			GRM7	ENSSSCG00000023891	glutamate receptor	0.006873	Asian
chr13_70906881_C_T	chr13	70906881	C	T	L	SYNONYMOUS_CODING			GRM7	ENSSSCG00000023891	glutamate receptor	0.008591	Iberian
chr13_70906917_C_T	chr13	70906917	C	T	L	SYNONYMOUS_CODING			GRM7	ENSSSCG00000023891	glutamate receptor	0.005155	Wild boar
chr13_70907016_T_C	chr13	70907016	T	C	L	SYNONYMOUS_CODING			GRM7	ENSSSCG00000023891	glutamate receptor	0.086	Large White 1, Landrace 1, Mallorcan Black, Asian, Large White 2, Pietrain 2, F2_high, F2_low	rs325356339
chr13_71007761_A_T	chr13	71007761	A	T	M	NON_SYNONYMOUS_CODING	tolerated	0.09	GRM7	ENSSSCG00000023891	glutamate receptor	0.033	Bazna	rs320977715
chr13_71007827_C_T	chr13	71007827	C	T	M	NON_SYNONYMOUS_CODING	tolerated	0.5	GRM7	ENSSSCG00000023891	glutamate receptor	0.026	Duroc 1, Mallorcan Black, Duroc 2, Pietrain 2	rs329135686
chr13_71008002_C_T	chr13	71008002	C	T	L	SYNONYMOUS_CODING			GRM7	ENSSSCG00000023891	glutamate receptor	0.182	Duroc 1, Large White 1, Landrace 1, Pietrain 1, Asian, Large White 2, Landrace 2, Duroc 2, Pietrain 2, F2_high, F2_low	rs45433852
chr13_72419905_C_T	chr13	72419905	C	T	L	SYNONYMOUS_CODING			OXTR	ENSSSCG00000021585		0.208	Duroc 1, Landrace 1, Pietrain 1, Bazna, Asian, Large White 2, Landrace 2, Duroc 2, Pietrain 2, F2_high, F2_low	rs343062836
chr13_72419959_A_G	chr13	72419959	A	G	L	SYNONYMOUS_CODING			OXTR	ENSSSCG00000021585		0.688	present in all pools	rs322878377
chr13_72433863_C_T	chr13	72433863	C	T	L	SYNONYMOUS_CODING			OXTR	ENSSSCG00000021585		0.086	Large White 1, Landrace 1, Mallorcan Black, Large White 2, Pietrain 2, F2_high, F2_low	rs345319668
chr13_72434061_C_T	chr13	72434061	C	T	L	SYNONYMOUS_CODING			OXTR	ENSSSCG00000021585		0.221	Duroc 1, Large White 1, Landrace 1, Pietrain 1, Mallorcan Black, Wild boar, Mangalitza, Bazna, Large White 2, Landrace 2, Duroc 2, Pietrain 2	rs334004594
chr13_72434253_C_A	chr13	72434253	C	A	L	SYNONYMOUS_CODING			OXTR	ENSSSCG00000021585		0.105	Large White 1, Pietrain 1, Wild boar, Mangalitza, Bazna, Large White 2, Duroc 2, Pietrain 2, F2_high	rs81219069
chr13_72434325_C_G	chr13	72434325	C	G	L	SYNONYMOUS_CODING			OXTR	ENSSSCG00000021585		0.003436	Asian	rs325459062
chr13_72434694_G_A	chr13	72434694	G	A	L	SYNONYMOUS_CODING			OXTR	ENSSSCG00000021585		0.031	Asian	rs337697525
chr13_72434745_C_T	chr13	72434745	C	T	L	SYNONYMOUS_CODING			OXTR	ENSSSCG00000021585		0.053	Duroc 1, Landrace 1, Asian, Landrace 2, Duroc 2
chr13_73475691_C_T	chr13	73475691	C	T	L	SYNONYMOUS_CODING			GHRL	ENSSSCG00000011568	ghrelin/obestatin prepropeptide	0.086	Large White 1, Landrace 1, Mallorcan Black, Large White 2, Pietrain 2, F2_high, F2_low	rs196949743
chr13_73475725_A_G	chr13	73475725	A	G	M	NON_SYNONYMOUS_CODING	tolerated	0.92	GHRL	ENSSSCG00000011568	ghrelin/obestatin prepropeptide	0.006873	Wild boar, Mangalitza	rs323043367
chr13_73479052_C_T	chr13	73479052	C	T	L	SYNONYMOUS_CODING			GHRL	ENSSSCG00000011568	ghrelin/obestatin prepropeptide	0.031	Asian	rs321852335
chr13_73479153_A_C	chr13	73479153	A	C	M	NON_SYNONYMOUS_CODING	tolerated	0.13	GHRL	ENSSSCG00000011568	ghrelin/obestatin prepropeptide	0.654	present in all pools	rs333061567
chr13_74627441_G_A	chr13	74627441	G	A	L	SYNONYMOUS_CODING			HRH1	ENSSSCG00000011576	other hormone, growth factors, and their receptors	0.001718	Wild boar
chr13_74627464_C_T	chr13	74627464	C	T	M	NON_SYNONYMOUS_CODING	deleterious	0.04	HRH1	ENSSSCG00000011576	other hormone, growth factors, and their receptors	0.012	Mallorcan Black
chr13_74627948_G_A	chr13	74627948	G	A	L	SYNONYMOUS_CODING			HRH1	ENSSSCG00000011576	other hormone, growth factors, and their receptors	0.006873	Pietrain 2
chr13_74628093_G_A	chr13	74628093	G	A	M	NON_SYNONYMOUS_CODING	tolerated	0.43	HRH1	ENSSSCG00000011576	other hormone, growth factors, and their receptors	0.582	Duroc 1, Large White 1, Landrace 1, Pietrain 1, Mallorcan Black, Iberian, Wild boar, Mangalitza, Bazna, Large White 2, Landrace 2, Duroc 2, Pietrain 2, F2_high, F2_low	rs346003470
chr13_74628230_T_G	chr13	74628230	T	G	M	NON_SYNONYMOUS_CODING	tolerated	0.89	HRH1	ENSSSCG00000011576	other hormone, growth factors, and their receptors	0.008591	Asian
chr13_74628238_G_A	chr13	74628238	G	A	M	NON_SYNONYMOUS_CODING	tolerated	0.76	HRH1	ENSSSCG00000011576	other hormone, growth factors, and their receptors	0.014	Wild boar, Pietrain 2
chr13_74628260_T_C	chr13	74628260	T	C	L	SYNONYMOUS_CODING			HRH1	ENSSSCG00000011576	other hormone, growth factors, and their receptors	0.006873	Mallorcan Black, Wild boar	rs327882884
chr13_74628321_C_T	chr13	74628321	C	T	M	NON_SYNONYMOUS_CODING	tolerated	0.54	HRH1	ENSSSCG00000011576	other hormone, growth factors, and their receptors	0.003436	Landrace 2
chr13_74628452_A_T	chr13	74628452	A	T	L	SYNONYMOUS_CODING			HRH1	ENSSSCG00000011576	other hormone, growth factors, and their receptors	0.006873	Mallorcan Black, Wild boar	rs343136928
chr13_74628596_C_A	chr13	74628596	C	A	L	SYNONYMOUS_CODING			HRH1	ENSSSCG00000011576	other hormone, growth factors, and their receptors	0.008591	Mallorcan Black, Wild boar	rs327368123
chr13_74628611_A_G	chr13	74628611	A	G	L	SYNONYMOUS_CODING			HRH1	ENSSSCG00000011576	other hormone, growth factors, and their receptors	0.552	Duroc 1, Large White 1, Landrace 1, Pietrain 1, Mallorcan Black, Iberian, Wild boar, Mangalitza, Bazna, Large White 2, Landrace 2, Duroc 2, Pietrain 2, F2_high, F2_low	rs338975538
chr13_103911634_C_T	chr13	103911634	C	T	M	NON_SYNONYMOUS_CODING	deleterious	0.02	CASR paralog	ENSSSCG00000011724		0.062	Landrace 1, Pietrain 1, Landrace 2	rs321718453
chr13_103911672_A_T	chr13	103911672	A	T	L	SYNONYMOUS_CODING			CASR paralog	ENSSSCG00000011724		0.006873	Pietrain 2
chr13_103911720_A_C	chr13	103911720	A	C	M	NON_SYNONYMOUS_CODING	tolerated	0.07	CASR paralog	ENSSSCG00000011724		0.001718	Wild boar
chr13_103911750_A_G	chr13	103911750	A	G	L	SYNONYMOUS_CODING			CASR paralog	ENSSSCG00000011724		0.9	present in all pools	rs331458928
chr13_103911919_C_T	chr13	103911919	C	T	M	NON_SYNONYMOUS_CODING	deleterious	0.01	CASR paralog	ENSSSCG00000011724		0.012	Mangalitza, Asian, F2_high, F2_low	rs341205197
chr13_103911997_C_T	chr13	103911997	C	T	M	NON_SYNONYMOUS_CODING	deleterious	0.03	CASR paralog	ENSSSCG00000011724		0.243	Duroc 1, Large White 1, Landrace 1, Pietrain 1, Iberian, Bazna, Asian, Large White 2, Landrace 2, Duroc 2, Pietrain 2, F2_high, F2_low	rs333696556
chr13_103911998_G_A	chr13	103911998	G	A	L	SYNONYMOUS_CODING			CASR paralog	ENSSSCG00000011724		0.024	Wild boar	rs345759357
chr13_103912014_A_G	chr13	103912014	A	G	M	NON_SYNONYMOUS_CODING	deleterious	0	CASR paralog	ENSSSCG00000011724		0.012	Mangalitza, Asian, F2_high, F2_low	rs324293690
chr13_103912108_G_A	chr13	103912108	G	A	M	NON_SYNONYMOUS_CODING	deleterious	0.01	CASR paralog	ENSSSCG00000011724		0.001718	Wild boar
chr13_103912314_T_A	chr13	103912314	T	A	M	NON_SYNONYMOUS_CODING	deleterious	0	CASR paralog	ENSSSCG00000011724		0.062	Landrace 1, Pietrain 1, Landrace 2	rs333627150
chr13_103917063_C_A	chr13	103917063	C	A	M	NON_SYNONYMOUS_CODING	tolerated	0.86	CASR paralog	ENSSSCG00000011724		0.348	Duroc 1, Large White 1, Landrace 1, Pietrain 1, Iberian, Wild boar, Mangalitza, Bazna, Asian, Large White 2, Landrace 2, Duroc 2, Pietrain 2, F2_high, F2_low	rs343025417
chr13_103917138_A_G	chr13	103917138	A	G	M	NON_SYNONYMOUS_CODING	deleterious	0.04	CASR paralog	ENSSSCG00000011724		0.019	Duroc 1, Duroc 2, Pietrain 2
chr13_103917139_T_C	chr13	103917139	T	C	L	SYNONYMOUS_CODING			CASR paralog	ENSSSCG00000011724		0.058	Landrace 1, Pietrain 1, Landrace 2	rs336180701
chr13_103924471_G_C	chr13	103924471	G	C	M	NON_SYNONYMOUS_CODING	deleterious	0.03	CASR paralog	ENSSSCG00000011724		0.245	Duroc 1, Large White 1, Landrace 1, Pietrain 1, Iberian, Bazna, Asian, Large White 2, Landrace 2, Duroc 2, Pietrain 2, F2_high, F2_low	rs339827297
chr13_103924485_A_G	chr13	103924485	A	G	L	SYNONYMOUS_CODING			CASR paralog	ENSSSCG00000011724		0.314	Duroc 1, Large White 1, Landrace 1, Pietrain 1, Iberian, Wild boar, Mangalitza, Bazna, Asian, Large White 2, Landrace 2, Duroc 2, Pietrain 2, F2_high, F2_low	rs322969061
chr13_103924490_G_A	chr13	103924490	G	A	M	NON_SYNONYMOUS_CODING	tolerated	0.12	CASR paralog	ENSSSCG00000011724		0.24	Duroc 1, Large White 1, Landrace 1, Pietrain 1, Iberian, Bazna, Asian, Large White 2, Landrace 2, Duroc 2, Pietrain 2, F2_high, F2_low	rs332489671
chr13_103926390_G_A	chr13	103926390	G	A	L	SYNONYMOUS_CODING			CASR paralog	ENSSSCG00000011724		0.265	Duroc 1, Large White 1, Landrace 1, Pietrain 1, Iberian, Bazna, Asian, Large White 2, Landrace 2, Duroc 2, Pietrain 2, F2_high, F2_low	rs327044990
chr13_103926525_T_C	chr13	103926525	T	C	L	SYNONYMOUS_CODING			CASR paralog	ENSSSCG00000011724		0.327	Duroc 1, Large White 1, Landrace 1, Pietrain 1, Iberian, Wild boar, Mangalitza, Bazna, Asian, Large White 2, Landrace 2, Duroc 2, Pietrain 2, F2_high, F2_low	rs336939391
chr13_103926656_C_T	chr13	103926656	C	T	M	NON_SYNONYMOUS_CODING	deleterious	0	CASR paralog	ENSSSCG00000011724		0.008591	Wild boar	rs321503732
chr13_103926781_G_A	chr13	103926781	G	A	M	NON_SYNONYMOUS_CODING	deleterious	0.03	CASR paralog	ENSSSCG00000011724		0.25	Duroc 1, Large White 1, Landrace 1, Pietrain 1, Iberian, Bazna, Asian, Large White 2, Landrace 2, Duroc 2, Pietrain 2, F2_high, F2_low	rs330969694
chr13_103926840_C_T	chr13	103926840	C	T	L	SYNONYMOUS_CODING			CASR paralog	ENSSSCG00000011724		0.012	Mangalitza, Asian, F2_high, F2_low	rs337445514
chr13_103926981_G_A	chr13	103926981	G	A	L	SYNONYMOUS_CODING			CASR paralog	ENSSSCG00000011724		0.006873	Mangalitza, Asian, F2_high, F2_low	rs319391816
chr13_103927005_C_A	chr13	103927005	C	A	H	STOP_GAINED			CASR paralog	ENSSSCG00000011724		0.058	Landrace 1, Pietrain 1, Wild boar, Landrace 2	rs328933927
chr13_103927010_T_C	chr13	103927010	T	C	M	NON_SYNONYMOUS_CODING	tolerated	1	CASR paralog	ENSSSCG00000011724		0.006873	Mangalitza, Asian, F2_high, F2_low	rs344633403
chr13_103927062_AT_A	chr13	103927062	AT	A	H	FRAME_SHIFT			CASR paralog	ENSSSCG00000011724		0.163	Landrace 1, Iberian, Asian, Landrace 2, Pietrain 2
chr13_103927094_C_T	chr13	103927094	C	T	L	SYNONYMOUS_CODING			CASR paralog	ENSSSCG00000011724		0.222	Duroc 1, Large White 1, Landrace 1, Pietrain 1, Iberian, Bazna, Asian, Large White 2, Landrace 2, Duroc 2, Pietrain 2, F2_high, F2_low	rs323850879
chr13_103927097_G_T	chr13	103927097	G	T	L	SYNONYMOUS_CODING			CASR paralog	ENSSSCG00000011724		0.003436	F2_high, F2_low	rs338152906
chr13_103927118_G_A	chr13	103927118	G	A	L	SYNONYMOUS_CODING			CASR paralog	ENSSSCG00000011724		0.296	Duroc 1, Large White 1, Landrace 1, Pietrain 1, Iberian, Wild boar, Bazna, Asian, Large White 2, Landrace 2, Duroc 2, Pietrain 2, F2_high, F2_low	rs324484880
chr13_103927159_G_A	chr13	103927159	G	A	M	NON_SYNONYMOUS_CODING	deleterious	0	CASR paralog	ENSSSCG00000011724		0.008591	Mangalitza, F2_high, F2_low	rs333810224
chr13_103927186_T_G	chr13	103927186	T	G	M	NON_SYNONYMOUS_CODING	tolerated	1	CASR paralog	ENSSSCG00000011724		0.008591	Mangalitza, Asian, F2_high, F2_low	rs343818245
chr13_103927201_C_T	chr13	103927201	C	T	M	NON_SYNONYMOUS_CODING	tolerated	0.54	CASR paralog	ENSSSCG00000011724		0.008591	Mangalitza, Asian, F2_high, F2_low	rs322574354
chr13_121521823_G_A	chr13	121521823	G	A	L	SYNONYMOUS_CODING			NLGN1	ENSSSCG00000011756		0.165	Landrace 1, Mangalitza, Bazna, Asian, Landrace 2, F2_high, F2_low	rs320611992
chr13_121522483_G_T	chr13	121522483	G	T	L	SYNONYMOUS_CODING			NLGN1	ENSSSCG00000011756		0.162	Landrace 1, Mangalitza, Bazna, Asian, Landrace 2, F2_high, F2_low	rs329784678
chr13_121524159_C_T	chr13	121524159	C	T	L	SYNONYMOUS_CODING			NLGN1	ENSSSCG00000011756		0.092	Landrace 1, Mangalitza, Bazna, Asian, Landrace 2, F2_high, F2_low	rs335517978
chr13_131404278_T_A	chr13	131404278	T	A	M	NON_SYNONYMOUS_CODING	tolerated	0.39	HTR3C	ENSSSCG00000024689	Serotonin	0.103	Duroc 1, Landrace 1, Mallorcan Black, Asian, Landrace 2, Duroc 2, F2_high, F2_low	rs339943755
chr13_131405627_A_C	chr13	131405627	A	C	M	NON_SYNONYMOUS_CODING	tolerated	0.14	HTR3C	ENSSSCG00000024689	Serotonin	0.003436	Asian
chr13_131405659_T_G	chr13	131405659	T	G	M	NON_SYNONYMOUS_CODING	deleterious	0.01	HTR3C	ENSSSCG00000024689	Serotonin	0.051	Wild boar, Mangalitza, Bazna	rs336708608
chr13_131408488_C_T	chr13	131408488	C	T	L	SYNONYMOUS_CODING			HTR3C	ENSSSCG00000024689	Serotonin	0.011	Mangalitza, Bazna	rs328791743
chr13_131409035_G_A	chr13	131409035	G	A	L	SYNONYMOUS_CODING			HTR3C	ENSSSCG00000024689	Serotonin	0.079	Duroc 1, Large White 1, Wild boar, Large White 2, Duroc 2, Pietrain 2, F2_high, F2_low	rs327477069
chr13_131409089_C_T	chr13	131409089	C	T	L	SYNONYMOUS_CODING			HTR3C	ENSSSCG00000024689	Serotonin	0.031	Duroc 1, Duroc 2, Pietrain 2, F2_high	rs338601145
chr13_131409110_C_T	chr13	131409110	C	T	L	SYNONYMOUS_CODING			HTR3C	ENSSSCG00000024689	Serotonin	0.034	Duroc 1, Duroc 2, Pietrain 2, F2_high	rs318703950
chr13_131409460_A_T	chr13	131409460	A	T	M	NON_SYNONYMOUS_CODING	tolerated	1	HTR3C	ENSSSCG00000024689	Serotonin	0.001718	Landrace 2
chr13_131409476_G_A	chr13	131409476	G	A	M	NON_SYNONYMOUS_CODING	tolerated	0.53	HTR3C	ENSSSCG00000024689	Serotonin	0.054	Wild boar, Mangalitza, Bazna, Large White 2, Landrace 2
chr13_131409536_G_A	chr13	131409536	G	A	M	NON_SYNONYMOUS_CODING	tolerated	0.09	HTR3C	ENSSSCG00000024689	Serotonin	0.107	Landrace 1, Pietrain 1, Iberian, Wild boar, Mangalitza, Large White 2, Landrace 2, Pietrain 2, F2_high, F2_low	rs340822348
chr13_131426601_A_G	chr13	131426601	A	G	M	NON_SYNONYMOUS_CODING	tolerated	0.38	HTR3C	ENSSSCG00000024689	Serotonin	0.181	Duroc 1, Landrace 1, Mallorcan Black, Wild boar, Mangalitza, Bazna, Asian, Landrace 2, Duroc 2, F2_high, F2_low	rs327991710
chr13_131426742_T_TTGGCACC	chr13	131426742	T	TTGGCACC	H	FRAME_SHIFT			HTR3C	ENSSSCG00000024689	Serotonin	0.074	Asian
chr13_147907971_G_A	chr13	147907971	G	A	L	SYNONYMOUS_CODING			CASR	ENSSSCG00000011878	glutamate receptor	0.355	Duroc 1, Large White 1, Landrace 1, Pietrain 1, Mallorcan Black, Iberian, Wild boar, Mangalitza, Bazna, Asian, Large White 2, Landrace 2, Duroc 2, Pietrain 2	rs322121540
chr13_147908091_G_T	chr13	147908091	G	T	L	SYNONYMOUS_CODING			CASR	ENSSSCG00000011878	glutamate receptor	0.35	Duroc 1, Large White 1, Landrace 1, Pietrain 1, Mallorcan Black, Iberian, Wild boar, Mangalitza, Bazna, Large White 2, Landrace 2, Duroc 2, Pietrain 2	rs334164850
chr13_147908124_C_T	chr13	147908124	C	T	L	SYNONYMOUS_CODING			CASR	ENSSSCG00000011878	glutamate receptor	0.342	Duroc 1, Large White 1, Landrace 1, Pietrain 1, Mallorcan Black, Iberian, Wild boar, Mangalitza, Bazna, Large White 2, Landrace 2, Duroc 2, Pietrain 2	rs344684457
chr13_147908193_G_C	chr13	147908193	G	C	L	SYNONYMOUS_CODING			CASR	ENSSSCG00000011878	glutamate receptor	0.045	Asian, F2_high, F2_low	rs328591826
chr13_147908208_T_C	chr13	147908208	T	C	L	SYNONYMOUS_CODING			CASR	ENSSSCG00000011878	glutamate receptor	0.459	present in all pools	rs332225412
chr13_147908265_G_A	chr13	147908265	G	A	L	SYNONYMOUS_CODING			CASR	ENSSSCG00000011878	glutamate receptor	0.346	Duroc 1, Large White 1, Landrace 1, Pietrain 1, Mallorcan Black, Iberian, Wild boar, Mangalitza, Bazna, Asian, Large White 2, Landrace 2, Duroc 2, Pietrain 2	rs342274103
chr13_147908313_T_C	chr13	147908313	T	C	L	SYNONYMOUS_CODING			CASR	ENSSSCG00000011878	glutamate receptor	0.431	present in all pools	rs326986525
chr13_147908448_G_A	chr13	147908448	G	A	L	SYNONYMOUS_CODING			CASR	ENSSSCG00000011878	glutamate receptor	0.001718	Wild boar
chr13_147908868_A_G	chr13	147908868	A	G	L	SYNONYMOUS_CODING			CASR	ENSSSCG00000011878	glutamate receptor	0.567	present in all pools	rs337203245
chr13_147908994_C_A	chr13	147908994	C	A	L	SYNONYMOUS_CODING			CASR	ENSSSCG00000011878	glutamate receptor	0.043	Asian, F2_high, F2_low	rs321726882
chr13_147909072_G_A	chr13	147909072	G	A	L	SYNONYMOUS_CODING			CASR	ENSSSCG00000011878	glutamate receptor	0.363	Duroc 1, Large White 1, Landrace 1, Pietrain 1, Mallorcan Black, Iberian, Wild boar, Mangalitza, Bazna, Large White 2, Landrace 2, Duroc 2, Pietrain 2, F2_high, F2_low	rs325866979
chr13_147909126_C_G	chr13	147909126	C	G	L	SYNONYMOUS_CODING			CASR	ENSSSCG00000011878	glutamate receptor	0.041	Asian, F2_high, F2_low	rs339763873
chr13_147909129_C_T	chr13	147909129	C	T	L	SYNONYMOUS_CODING			CASR	ENSSSCG00000011878	glutamate receptor	0.143	Large White 1, Landrace 1, Pietrain 1, Iberian, Wild boar, Asian, Landrace 2, Pietrain 2, F2_high, F2_low	rs81448440
chr13_147909135_C_T	chr13	147909135	C	T	L	SYNONYMOUS_CODING			CASR	ENSSSCG00000011878	glutamate receptor	0.359	Duroc 1, Large White 1, Landrace 1, Pietrain 1, Mallorcan Black, Iberian, Wild boar, Mangalitza, Bazna, Large White 2, Landrace 2, Duroc 2, Pietrain 2, F2_high, F2_low	rs81448439
chr13_147909189_G_A	chr13	147909189	G	A	L	SYNONYMOUS_CODING			CASR	ENSSSCG00000011878	glutamate receptor	0.034	Asian, F2_high, F2_low	rs339406864
chr13_147909231_G_A	chr13	147909231	G	A	L	SYNONYMOUS_CODING			CASR	ENSSSCG00000011878	glutamate receptor	0.35	Duroc 1, Large White 1, Landrace 1, Pietrain 1, Mallorcan Black, Iberian, Wild boar, Mangalitza, Bazna, Asian, Large White 2, Landrace 2, Duroc 2, Pietrain 2	rs319532263
chr13_147909339_G_A	chr13	147909339	G	A	L	SYNONYMOUS_CODING			CASR	ENSSSCG00000011878	glutamate receptor	0.355	Duroc 1, Large White 1, Landrace 1, Pietrain 1, Mallorcan Black, Iberian, Wild boar, Mangalitza, Bazna, Large White 2, Landrace 2, Duroc 2, Pietrain 2, F2_high, F2_low	rs81209275
chr13_147909411_G_A	chr13	147909411	G	A	L	SYNONYMOUS_CODING			CASR	ENSSSCG00000011878	glutamate receptor	0.404	present in all pools	rs340697944
chr13_147909438_G_A	chr13	147909438	G	A	L	SYNONYMOUS_CODING			CASR	ENSSSCG00000011878	glutamate receptor	0.346	Duroc 1, Large White 1, Landrace 1, Pietrain 1, Mallorcan Black, Iberian, Wild boar, Mangalitza, Bazna, Large White 2, Landrace 2, Duroc 2, Pietrain 2, F2_high, F2_low	rs322326599
chr13_147916189_G_C	chr13	147916189	G	C	M	NON_SYNONYMOUS_CODING	tolerated	0.89	CASR	ENSSSCG00000011878	glutamate receptor	0.021	Large White 1, Pietrain 1
chr13_147932032_G_A	chr13	147932032	G	A	L	SYNONYMOUS_CODING			CASR	ENSSSCG00000011878	glutamate receptor	0.006873	Asian, F2_high, F2_low
chr13_147932061_C_T	chr13	147932061	C	T	M	NON_SYNONYMOUS_CODING	deleterious	0.01	CASR	ENSSSCG00000011878	glutamate receptor	0.001718	Pietrain 1
chr13_147932113_G_A	chr13	147932113	G	A	L	SYNONYMOUS_CODING			CASR	ENSSSCG00000011878	glutamate receptor	0.003436	Asian
chr13_149301812_A_G	chr13	149301812	A	G	L	SYNONYMOUS_CODING			GPR156	ENSSSCG00000011888	glutamate receptor	0.026	Asian	rs325530645
chr13_149301820_G_T	chr13	149301820	G	T	M	NON_SYNONYMOUS_CODING	deleterious	0	GPR156	ENSSSCG00000011888	glutamate receptor	0.127	Large White 1, Landrace 1, Pietrain 1, Bazna, Large White 2, Landrace 2, Pietrain 2	rs336110259
chr13_149302115_C_A	chr13	149302115	C	A	M	NON_SYNONYMOUS_CODING	deleterious	0.01	GPR156	ENSSSCG00000011888	glutamate receptor	0.379	Duroc 1, Large White 1, Landrace 1, Pietrain 1, Mallorcan Black, Iberian, Wild boar, Mangalitza, Bazna, Large White 2, Landrace 2, Duroc 2, Pietrain 2, F2_high, F2_low	rs327866901
chr13_149342780_G_A	chr13	149342780	G	A	L	SYNONYMOUS_CODING			GPR156	ENSSSCG00000011888	glutamate receptor	0.008591	Asian, F2_high, F2_low
chr13_149343079_G_A	chr13	149343079	G	A	L	SYNONYMOUS_CODING			GPR156	ENSSSCG00000011888	glutamate receptor	0.596	present in all pools	rs339502519
chr13_149343106_C_T	chr13	149343106	C	T	L	SYNONYMOUS_CODING			GPR156	ENSSSCG00000011888	glutamate receptor	0.017	Wild boar	rs319253226
chr13_149352648_G_A	chr13	149352648	G	A	M	NON_SYNONYMOUS_CODING	tolerated	1	GPR156	ENSSSCG00000011888	glutamate receptor	0.012	Asian, F2_high, F2_low
chr13_149364853_T_C	chr13	149364853	T	C	L	SYNONYMOUS_CODING			GPR156	ENSSSCG00000011888	glutamate receptor	0.137	Duroc 1, Large White 1, Landrace 1, Pietrain 1, Mallorcan Black, Iberian, Asian, Large White 2, Landrace 2, Duroc 2, Pietrain 2, F2_high, F2_low
chr13_149364854_C_A	chr13	149364854	C	A	M	NON_SYNONYMOUS_CODING	tolerated	0.84	GPR156	ENSSSCG00000011888	glutamate receptor	0.125	Duroc 1, Large White 1, Landrace 1, Pietrain 1, Mallorcan Black, Iberian, Asian, Large White 2, Landrace 2, Duroc 2, Pietrain 2, F2_high, F2_low
chr13_149364862_C_A	chr13	149364862	C	A	M	NON_SYNONYMOUS_CODING	tolerated	0.32	GPR156	ENSSSCG00000011888	glutamate receptor	0.029	Asian, F2_high, F2_low
chr13_149364932_G_A	chr13	149364932	G	A	M	NON_SYNONYMOUS_CODING	tolerated	0.12	GPR156	ENSSSCG00000011888	glutamate receptor	0.003436	Wild boar
chr13_149364999_G_A	chr13	149364999	G	A	M	NON_SYNONYMOUS_CODING	tolerated	1	GPR156	ENSSSCG00000011888	glutamate receptor	0.117	Duroc 1, Large White 1, Landrace 1, Pietrain 1, Mallorcan Black, Iberian, Asian, Large White 2, Landrace 2, Duroc 2, Pietrain 2, F2_high, F2_low	rs334401570
chr13_149365030_G_T	chr13	149365030	G	T	M	NON_SYNONYMOUS_CODING	tolerated	0.08	GPR156	ENSSSCG00000011888	glutamate receptor	0.001718	Mallorcan Black
chr13_149365040_A_G	chr13	149365040	A	G	M	NON_SYNONYMOUS_CODING	tolerated	0.23	GPR156	ENSSSCG00000011888	glutamate receptor	0.008591	Asian, F2_high, F2_low
chr13_149365063_C_G	chr13	149365063	C	G	M	NON_SYNONYMOUS_CODING	tolerated	0.4	GPR156	ENSSSCG00000011888	glutamate receptor	0.012	Asian, F2_high, F2_low	rs344997351
chr13_149365127_A_G	chr13	149365127	A	G	M	NON_SYNONYMOUS_CODING	tolerated	0.21	GPR156	ENSSSCG00000011888	glutamate receptor	0.146	Duroc 1, Large White 1, Landrace 1, Pietrain 1, Mallorcan Black, Iberian, Asian, Large White 2, Landrace 2, Duroc 2, Pietrain 2, F2_high, F2_low	rs321657398
chr13_149365215_G_C	chr13	149365215	G	C	M	NON_SYNONYMOUS_CODING	tolerated	0.35	GPR156	ENSSSCG00000011888	glutamate receptor	0.141	Duroc 1, Large White 1, Landrace 1, Pietrain 1, Mallorcan Black, Iberian, Asian, Large White 2, Landrace 2, Duroc 2, Pietrain 2, F2_high, F2_low	rs332983850
chr13_149365363_T_G	chr13	149365363	T	G	L	SYNONYMOUS_CODING			GPR156	ENSSSCG00000011888	glutamate receptor	0.036	Asian, F2_high, F2_low	rs343029260
chr13_149365378_T_C	chr13	149365378	T	C	L	SYNONYMOUS_CODING			GPR156	ENSSSCG00000011888	glutamate receptor	0.079	Duroc 1, Large White 1, Landrace 1, Pietrain 1, Mallorcan Black, Iberian, Large White 2, Landrace 2, Duroc 2, Pietrain 2	rs328239296
chr13_149365453_T_C	chr13	149365453	T	C	L	SYNONYMOUS_CODING			GPR156	ENSSSCG00000011888	glutamate receptor	0.868	present in all pools	rs339220038
chr13_149365475_A_C	chr13	149365475	A	C	L	SYNONYMOUS_CODING			GPR156	ENSSSCG00000011888	glutamate receptor	0.058	Duroc 1, Large White 1, Landrace 1, Pietrain 1, Mallorcan Black, Iberian, Asian, Large White 2, Landrace 2, Duroc 2, Pietrain 2, F2_high, F2_low	rs343477615
chr13_149365479_G_A	chr13	149365479	G	A	M	NON_SYNONYMOUS_CODING	deleterious	0.04	GPR156	ENSSSCG00000011888	glutamate receptor	0.001718	Asian	rs327246682
chr13_149365491_G_A	chr13	149365491	G	A	M	NON_SYNONYMOUS_CODING	tolerated	0.21	GPR156	ENSSSCG00000011888	glutamate receptor	0.026	Asian	rs337044756
chr13_149365499_G_T	chr13	149365499	G	T	M	NON_SYNONYMOUS_CODING	tolerated	0.91	GPR156	ENSSSCG00000011888	glutamate receptor	0.112	Duroc 1, Large White 1, Landrace 1, Pietrain 1, Mallorcan Black, Iberian, Asian, Large White 2, Landrace 2, Duroc 2, Pietrain 2, F2_high, F2_low	rs321443858
chr13_149365501_A_G	chr13	149365501	A	G	L	SYNONYMOUS_CODING			GPR156	ENSSSCG00000011888	glutamate receptor	0.112	Duroc 1, Large White 1, Landrace 1, Pietrain 1, Mallorcan Black, Iberian, Asian, Large White 2, Landrace 2, Duroc 2, Pietrain 2, F2_high, F2_low	rs329024131
chr13_149365510_A_G	chr13	149365510	A	G	L	SYNONYMOUS_CODING			GPR156	ENSSSCG00000011888	glutamate receptor	0.113	Duroc 1, Large White 1, Landrace 1, Pietrain 1, Mallorcan Black, Iberian, Asian, Large White 2, Landrace 2, Duroc 2, Pietrain 2, F2_high, F2_low	rs336725881
chr13_149365597_C_A	chr13	149365597	C	A	M	NON_SYNONYMOUS_CODING	tolerated	0.24	GPR156	ENSSSCG00000011888	glutamate receptor	0.098	Duroc 1, Large White 1, Landrace 1, Pietrain 1, Mallorcan Black, Iberian, Asian, Large White 2, Landrace 2, Duroc 2, Pietrain 2, F2_high, F2_low	rs320371915
chr13_149365638_G_A	chr13	149365638	G	A	M	NON_SYNONYMOUS_CODING	tolerated	0.38	GPR156	ENSSSCG00000011888	glutamate receptor	0.01	Asian, F2_high, F2_low
chr13_149365688_G_A	chr13	149365688	G	A	M	NON_SYNONYMOUS_CODING	tolerated	0.32	GPR156	ENSSSCG00000011888	glutamate receptor	0.036	Asian, F2_high, F2_low	rs331555729
chr13_149365713_G_A	chr13	149365713	G	A	M	NON_SYNONYMOUS_CODING	tolerated	0.61	GPR156	ENSSSCG00000011888	glutamate receptor	0.036	Asian, F2_high, F2_low	rs342031328
chr13_149365780_C_T	chr13	149365780	C	T	L	SYNONYMOUS_CODING			GPR156	ENSSSCG00000011888	glutamate receptor	0.003436	Large White 2, F2_low
chr13_149365819_T_C	chr13	149365819	T	C	L	SYNONYMOUS_CODING			GPR156	ENSSSCG00000011888	glutamate receptor	0.136	Duroc 1, Large White 1, Landrace 1, Pietrain 1, Mallorcan Black, Iberian, Asian, Large White 2, Landrace 2, Duroc 2, Pietrain 2, F2_high, F2_low	rs81448491
chr13_149365880_C_A	chr13	149365880	C	A	M	NON_SYNONYMOUS_CODING	deleterious	0.04	GPR156	ENSSSCG00000011888	glutamate receptor	0.1	Duroc 1, Large White 1, Landrace 1, Pietrain 1, Mallorcan Black, Iberian, Asian, Large White 2, Landrace 2, Duroc 2, Pietrain 2, F2_high, F2_low	rs81448492
chr13_149365996_C_T	chr13	149365996	C	T	L	SYNONYMOUS_CODING			GPR156	ENSSSCG00000011888	glutamate receptor	0.001718	Asian	rs340500347
chr13_149366020_G_A	chr13	149366020	G	A	L	SYNONYMOUS_CODING			GPR156	ENSSSCG00000011888	glutamate receptor	0.592	present in all pools	rs332926416
chr13_149366062_C_T	chr13	149366062	C	T	L	SYNONYMOUS_CODING			GPR156	ENSSSCG00000011888	glutamate receptor	0.00817	Bazna
chr13_155334189_T_G	chr13	155334189	T	G	M	NON_SYNONYMOUS_CODING	tolerated	0.45	DRD3 ortholog	ENSSSCG00000011911	dopamine	0.174	Duroc 1, Large White 1, Mallorcan Black, Asian, Large White 2, Duroc 2, Pietrain 2, F2_high, F2_low	rs333427890
chr13_155334242_C_G	chr13	155334242	C	G	M	NON_SYNONYMOUS_CODING	tolerated	0.3	DRD3 ortholog	ENSSSCG00000011911	dopamine	0.001718	Wild boar	rs345451369
chr13_155335478_G_A	chr13	155335478	G	A	L	SYNONYMOUS_CODING			DRD3 ortholog	ENSSSCG00000011911	dopamine	0.18	Large White 1, Landrace 1, Pietrain 1, Mallorcan Black, Iberian, Wild boar, Mangalitza, Large White 2, Landrace 2, Pietrain 2, F2_high, F2_low	rs318428188
chr13_155354263_G_A	chr13	155354263	G	A	L	SYNONYMOUS_CODING			DRD3 ortholog	ENSSSCG00000011911	dopamine	0.088	Duroc 1, Large White 1, Mallorcan Black, Asian, Duroc 2	rs322867926
chr13_155367611_C_T	chr13	155367611	C	T	L	SYNONYMOUS_CODING			DRD3 ortholog	ENSSSCG00000011911	dopamine	0.005155	Asian
chr13_178816096_G_A	chr13	178816096	G	A	L	SYNONYMOUS_CODING			HTR1F	ENSSSCG00000030227	Serotonin	0.053	Asian, Large White 2	rs330115500
chr13_178816110_T_C	chr13	178816110	T	C	M	NON_SYNONYMOUS_CODING	tolerated	0.53	HTR1F	ENSSSCG00000030227	Serotonin	0.024	Landrace 1, Large White 2, F2_high, F2_low	rs340911930
chr13_178816168_T_G	chr13	178816168	T	G	L	SYNONYMOUS_CODING			HTR1F	ENSSSCG00000030227	Serotonin	0.024	Landrace 1, Large White 2, F2_high, F2_low
chr13_178816471_T_C	chr13	178816471	T	C	L	SYNONYMOUS_CODING			HTR1F	ENSSSCG00000030227	Serotonin	0.083	Landrace 1, Bazna, Asian, Large White 2, F2_high, F2_low	rs324910933
chr13_178816482_G_A	chr13	178816482	G	A	L	SYNONYMOUS_CODING			HTR1F	ENSSSCG00000030227	Serotonin	0.001718	Wild boar
chr13_178816623_G_T	chr13	178816623	G	T	M	NON_SYNONYMOUS_CODING	tolerated	0.06	HTR1F	ENSSSCG00000030227	Serotonin	0.167	Duroc 1, Large White 1, Landrace 1, Pietrain 1, Mallorcan Black, Mangalitza, Bazna, Large White 2, Landrace 2, Duroc 2, Pietrain 2, F2_high, F2_low	rs332575672
chr13_178816757_T_C	chr13	178816757	T	C	M	NON_SYNONYMOUS_CODING	tolerated	1	HTR1F	ENSSSCG00000030227	Serotonin	0.453	present in all pools	rs324303045
chr13_178816760_G_A	chr13	178816760	G	A	M	NON_SYNONYMOUS_CODING	tolerated	1	HTR1F	ENSSSCG00000030227	Serotonin	0.001718	Asian
chr13_178817062_G_C	chr13	178817062	G	C	L	SYNONYMOUS_CODING			HTR1F	ENSSSCG00000030227	Serotonin	0.039	Bazna, Asian	rs336412642
chr13_203411542_C_T	chr13	203411542	C	T	L	SYNONYMOUS_CODING			GRIK1	ENSSSCG00000025119	glutamate receptor	0.005155	Asian	rs332219215
chr13_203412188_T_A	chr13	203412188	T	A	H	SPLICE_SITE_ACCEPTOR			GRIK1	ENSSSCG00000025119	glutamate receptor	0.005769	Duroc 1, Pietrain 1, Duroc 2
chr13_203430775_C_T	chr13	203430775	C	T	L	SYNONYMOUS_CODING			GRIK1	ENSSSCG00000025119	glutamate receptor	0.405	Duroc 1, Large White 1, Landrace 1, Pietrain 1, Mallorcan Black, Iberian, Wild boar, Bazna, Asian, Large White 2, Landrace 2, Duroc 2, Pietrain 2, F2_high, F2_low	rs328338998
chr13_203430796_T_C	chr13	203430796	T	C	L	SYNONYMOUS_CODING			GRIK1	ENSSSCG00000025119	glutamate receptor	0.748	present in all pools	rs337601970
chr13_203524003_C_T	chr13	203524003	C	T	L	SYNONYMOUS_CODING			GRIK1	ENSSSCG00000025119	glutamate receptor	0.021	Duroc 1, Large White 1, Asian, Large White 2, Duroc 2, F2_high	rs321429155
chr13_203585050_G_A	chr13	203585050	G	A	L	SYNONYMOUS_CODING			GRIK1	ENSSSCG00000025119	glutamate receptor	0.012	Asian	rs326837491
chr13_203627655_C_T	chr13	203627655	C	T	L	SYNONYMOUS_CODING			GRIK1	ENSSSCG00000025119	glutamate receptor	0.168	Duroc 1, Large White 1, Landrace 1, Pietrain 1, Asian, Large White 2, Landrace 2, Duroc 2, Pietrain 2, F2_high, F2_low	rs320846585
chr13_203627664_C_T	chr13	203627664	C	T	L	SYNONYMOUS_CODING			GRIK1	ENSSSCG00000025119	glutamate receptor	0.046	Asian, Large White 2	rs330317017
chr13_203627717_C_T	chr13	203627717	C	T	M	NON_SYNONYMOUS_CODING	tolerated	0.36	GRIK1	ENSSSCG00000025119	glutamate receptor	0.001718	Asian
chr13_203627721_G_A	chr13	203627721	G	A	L	SYNONYMOUS_CODING			GRIK1	ENSSSCG00000025119	glutamate receptor	0.057	Large White 1, Landrace 1, Pietrain 1, Mallorcan Black, Iberian, Wild boar, Large White 2, Landrace 2	rs339234950
chr13_203627751_G_A	chr13	203627751	G	A	L	SYNONYMOUS_CODING			GRIK1	ENSSSCG00000025119	glutamate receptor	0.101	Large White 1, Landrace 1, Pietrain 1, Mallorcan Black, Iberian, Wild boar, Asian, Large White 2, Landrace 2	rs324913387
chr13_203632060_T_C	chr13	203632060	T	C	M	NON_SYNONYMOUS_CODING	tolerated	0.54	GRIK1	ENSSSCG00000025119	glutamate receptor	0.001718	Wild boar
chr14_4279321_C_T	chr14	4279321	C	T	L	SYNONYMOUS_CODING			SLC18A1	ENSSSCG00000009601	Serotonin	0.105	Landrace 1, Pietrain 1, Mallorcan Black, Iberian, Wild boar, Mangalitza, Bazna, Large White 2, Landrace 2, Pietrain 2	rs323064068
chr14_4279329_G_T	chr14	4279329	G	T	M	NON_SYNONYMOUS_CODING	tolerated	0.27	SLC18A1	ENSSSCG00000009601	Serotonin	0.065	Landrace 1, Pietrain 1, Asian, Large White 2, Landrace 2, Pietrain 2, F2_high, F2_low
chr14_4279330_G_A	chr14	4279330	G	A	L	SYNONYMOUS_CODING			SLC18A1	ENSSSCG00000009601	Serotonin	0.069	Landrace 1, Pietrain 1, Asian, Large White 2, Landrace 2, Pietrain 2, F2_high, F2_low
chr14_4279336_C_T	chr14	4279336	C	T	L	SYNONYMOUS_CODING			SLC18A1	ENSSSCG00000009601	Serotonin	0.065	Landrace 1, Pietrain 1, Asian, Large White 2, Landrace 2, Pietrain 2, F2_high, F2_low	rs332691120
chr14_4279345_A_G	chr14	4279345	A	G	L	SYNONYMOUS_CODING			SLC18A1	ENSSSCG00000009601	Serotonin	0.206	Duroc 1, Landrace 1, Pietrain 1, Mallorcan Black, Iberian, Asian, Large White 2, Landrace 2, Duroc 2, Pietrain 2, F2_high, F2_low	rs346336989
chr14_4280899_G_A	chr14	4280899	G	A	L	SYNONYMOUS_CODING			SLC18A1	ENSSSCG00000009601	Serotonin	0.019	Asian	rs344085264
chr14_4281010_G_A	chr14	4281010	G	A	L	SYNONYMOUS_CODING			SLC18A1	ENSSSCG00000009601	Serotonin	0.053	Landrace 1, Iberian, Asian, Landrace 2	rs326111079
chr14_4281028_T_C	chr14	4281028	T	C	L	SYNONYMOUS_CODING			SLC18A1	ENSSSCG00000009601	Serotonin	0.124	Landrace 1, Pietrain 1, Mallorcan Black, Iberian, Wild boar, Mangalitza, Bazna, Large White 2, Landrace 2, Pietrain 2	rs335677537
chr14_4281653_A_C	chr14	4281653	A	C	L	SYNONYMOUS_CODING			SLC18A1	ENSSSCG00000009601	Serotonin	0.088	Landrace 1, Pietrain 1, Iberian, Asian, Large White 2, Landrace 2, Pietrain 2	rs327979551
chr14_4294392_T_G	chr14	4294392	T	G	M	NON_SYNONYMOUS_CODING	deleterious	0.04	SLC18A1	ENSSSCG00000009601	Serotonin	0.001718	Asian	rs340041240
chr14_4294713_C_G	chr14	4294713	C	G	L	SYNONYMOUS_CODING			SLC18A1	ENSSSCG00000009601	Serotonin	0.101	Iberian, Wild boar, Mangalitza, Bazna, Asian, Large White 2	rs332220126
chr14_4294734_G_A	chr14	4294734	G	A	L	SYNONYMOUS_CODING			SLC18A1	ENSSSCG00000009601	Serotonin	0.034	Asian	rs344323018
chr14_4294740_G_A	chr14	4294740	G	A	L	SYNONYMOUS_CODING			SLC18A1	ENSSSCG00000009601	Serotonin	0.036	Asian	rs327154780
chr14_4296806_C_A	chr14	4296806	C	A	L	SYNONYMOUS_CODING			SLC18A1	ENSSSCG00000009601	Serotonin	0.001718	Wild boar
chr14_4296883_G_A	chr14	4296883	G	A	L	SYNONYMOUS_CODING			SLC18A1	ENSSSCG00000009601	Serotonin	0.005155	Pietrain 1, Pietrain 2	rs340432651
chr14_4296887_T_C	chr14	4296887	T	C	L	SYNONYMOUS_CODING			SLC18A1	ENSSSCG00000009601	Serotonin	0.172	Duroc 1, Landrace 1, Pietrain 1, Mallorcan Black, Iberian, Wild boar, Mangalitza, Bazna, Asian, Large White 2, Landrace 2, Duroc 2, Pietrain 2	rs322319051
chr14_4298099_G_C	chr14	4298099	G	C	L	SYNONYMOUS_CODING			SLC18A1	ENSSSCG00000009601	Serotonin	0.118	Duroc 1, Landrace 1, Pietrain 1, Mallorcan Black, Iberian, Wild boar, Mangalitza, Bazna, Asian, Large White 2, Landrace 2, Pietrain 2	rs323458933
chr14_4304394_G_A	chr14	4304394	G	A	L	SYNONYMOUS_CODING			SLC18A1	ENSSSCG00000009601	Serotonin	0.052	Landrace 1, Iberian, Wild boar, Mangalitza, Bazna, Asian, Landrace 2	rs336596678
chr14_4304491_G_A	chr14	4304491	G	A	M	NON_SYNONYMOUS_CODING	tolerated	0.07	SLC18A1	ENSSSCG00000009601	Serotonin	0.017	Asian
chr14_4304519_T_C	chr14	4304519	T	C	M	NON_SYNONYMOUS_CODING	tolerated	0.42	SLC18A1	ENSSSCG00000009601	Serotonin	0.059	Landrace 1, Pietrain 1, Iberian, Wild boar, Mangalitza, Bazna, Asian, Landrace 2, Pietrain 2, F2_high	rs340892989
chr14_4304537_T_C,G	chr14	4304537	T	C,G	M	NON_SYNONYMOUS_CODING	tolerated	0.62	SLC18A1	ENSSSCG00000009601	Serotonin	0.039,0.015	Landrace 1, Pietrain 1, Iberian, Wild boar, Mangalitza, Bazna, Asian, Landrace 2, Pietrain 2, F2_high	rs323923930
chr14_4304547_G_GT	chr14	4304547	G	GT	H	SPLICE_SITE_DONOR / acceptor			SLC18A1	ENSSSCG00000009601	Serotonin	0.167	present in all pools
chr14_24390454_A_G	chr14	24390454	A	G	L	SYNONYMOUS_CODING			P2RX2	ENSSSCG00000009735		0.227	Duroc 1, Large White 1, Mangalitza, Asian, Large White 2, Landrace 2, Duroc 2, Pietrain 2, F2_high, F2_low	rs324278003
chr14_24390556_G_T	chr14	24390556	G	T	L	SYNONYMOUS_CODING			P2RX2	ENSSSCG00000009735		0.001718	Wild boar
chr14_24391149_C_A	chr14	24391149	C	A	L	SYNONYMOUS_CODING			P2RX2	ENSSSCG00000009735		0.005155	Asian	rs327867046
chr14_24391483_C_G	chr14	24391483	C	G	L	SYNONYMOUS_CODING			P2RX2	ENSSSCG00000009735		0.005155	Asian	rs336795442
chr14_24391508_G_C	chr14	24391508	G	C	M	NON_SYNONYMOUS_CODING	tolerated	0.1	P2RX2	ENSSSCG00000009735		0.025	Duroc 1, Bazna, Pietrain 2	rs319699401
chr14_24391546_A_G	chr14	24391546	A	G	L	SYNONYMOUS_CODING			P2RX2	ENSSSCG00000009735		0.188	Duroc 1, Large White 1, Landrace 1, Pietrain 1, Bazna, Asian, Large White 2, Landrace 2, Pietrain 2, F2_high, F2_low	rs329281644
chr14_24391812_C_G	chr14	24391812	C	G	L	SYNONYMOUS_CODING			P2RX2	ENSSSCG00000009735		0.168	Duroc 1, Large White 1, Landrace 1, Mangalitza, Asian, Large White 2, Landrace 2, Pietrain 2, F2_high, F2_low	rs320611653
chr14_24391950_T_C	chr14	24391950	T	C	L	SYNONYMOUS_CODING			P2RX2	ENSSSCG00000009735		0.742	present in all pools	rs325113497
chr14_24391971_C_T	chr14	24391971	C	T	L	SYNONYMOUS_CODING			P2RX2	ENSSSCG00000009735		0.752	present in all pools	rs334509439
chr14_24392072_C_T	chr14	24392072	C	T	M	NON_SYNONYMOUS_CODING	deleterious	0	P2RX2	ENSSSCG00000009735		0.001718	Wild boar
chr14_24392073_G_A	chr14	24392073	G	A	L	SYNONYMOUS_CODING			P2RX2	ENSSSCG00000009735		0.119	Duroc 1, Large White 1, Asian, Large White 2, Landrace 2, Pietrain 2, F2_high, F2_low	rs339485263
chr14_24392865_C_T	chr14	24392865	C	T	L	SYNONYMOUS_CODING			P2RX2	ENSSSCG00000009735		0.005155	Large White 2
chr14_24392871_C_T	chr14	24392871	C	T	L	SYNONYMOUS_CODING			P2RX2	ENSSSCG00000009735		0.12	Duroc 1, Large White 1, Asian, Large White 2, Landrace 2, Duroc 2, Pietrain 2, F2_high, F2_low	rs341414661
chr14_24392872_C_G	chr14	24392872	C	G	M	NON_SYNONYMOUS_CODING	deleterious	0	P2RX2	ENSSSCG00000009735		0.001718	Wild boar
chr14_24392913_C_T	chr14	24392913	C	T	L	SYNONYMOUS_CODING			P2RX2	ENSSSCG00000009735		0.064	Large White 1, Landrace 1, Mangalitza, Large White 2, F2_high, F2_low	rs320686155
chr14_24392916_T_G	chr14	24392916	T	G	L	SYNONYMOUS_CODING			P2RX2	ENSSSCG00000009735		0.122	Duroc 1, Large White 1, Asian, Large White 2, Landrace 2, Duroc 2, Pietrain 2, F2_high, F2_low	rs329919969
chr14_33282764_A_G	chr14	33282764	A	G	L	SYNONYMOUS_CODING			P2X7R	ENSSSCG00000009817		0.04	Asian, F2_high, F2_low	rs323444034
chr14_33283124_C_G	chr14	33283124	C	G	L	SYNONYMOUS_CODING			P2X7R	ENSSSCG00000009817		0.012	Wild boar
chr14_33287196_G_A	chr14	33287196	G	A	M	NON_SYNONYMOUS_CODING	tolerated	0.13	P2X7R	ENSSSCG00000009817		0.017	Asian	rs322315403
chr14_33289288_A_G	chr14	33289288	A	G	M	NON_SYNONYMOUS_CODING	tolerated	0.6	P2X7R	ENSSSCG00000009817		0.056	Landrace 1, Pietrain 1, Bazna, Large White 2, Landrace 2, Pietrain 2	rs318719277
chr14_33289293_A_G	chr14	33289293	A	G	L	SYNONYMOUS_CODING			P2X7R	ENSSSCG00000009817		0.516	present in all pools	rs332631772
chr14_33289410_G_A	chr14	33289410	G	A	L	SYNONYMOUS_CODING			P2X7R	ENSSSCG00000009817		0.034	Duroc 1, F2_high, F2_low	rs341553905
chr14_33300823_G_A	chr14	33300823	G	A	L	SYNONYMOUS_CODING			P2X7R	ENSSSCG00000009817		0.265	Duroc 1, Large White 1, Landrace 1, Pietrain 1, Mallorcan Black, Iberian, Mangalitza, Bazna, Asian, Large White 2, Landrace 2, Duroc 2, Pietrain 2, F2_high, F2_low	rs324735184
chr14_33300829_C_T	chr14	33300829	C	T	L	SYNONYMOUS_CODING			P2X7R	ENSSSCG00000009817		0.194	Duroc 1, Large White 1, Landrace 1, Pietrain 1, Mallorcan Black, Iberian, Mangalitza, Asian, Large White 2, Landrace 2, Duroc 2, Pietrain 2, F2_high, F2_low	rs330934023
chr14_33313417_G_A	chr14	33313417	G	A	L	SYNONYMOUS_CODING			P2X7R	ENSSSCG00000009817		0.053	Asian, F2_high, F2_low	rs323037310
chr14_42379317_T_C	chr14	42379317	T	C	M	NON_SYNONYMOUS_CODING	tolerated	0.14	ALDH2	ENSSSCG00000009889	dopamine/norepinephrine	0.096	Duroc 1, Landrace 1, Bazna, Large White 2, Landrace 2, Duroc 2, F2_high, F2_low	rs320621677
chr14_42395404_C_T	chr14	42395404	C	T	L	SYNONYMOUS_CODING			ALDH2	ENSSSCG00000009889	dopamine/norepinephrine	0.087	Duroc 1, Iberian, Wild boar, Mangalitza, Bazna, Duroc 2	rs344286559
chr14_42395516_C_A,T	chr14	42395516	C	A,T	H	SPLICE_SITE_ACCEPTOR			ALDH2	ENSSSCG00000009889	dopamine/norepinephrine	0.018,3.268e-03	Duroc 1, Landrace 1, Mallorcan Black, Wild boar, Mangalitza, Bazna, Asian, Large White 2, Landrace 2, Duroc 2, F2_high
chr14_42395517_T_A,C	chr14	42395517	T	A,C	H	SPLICE_SITE_ACCEPTOR			ALDH2	ENSSSCG00000009889	dopamine/norepinephrine	0.015,0.011	Duroc 1, Landrace 1, Mallorcan Black, Wild boar, Mangalitza, Bazna, Asian, Large White 2, Landrace 2, Duroc 2, Pietrain 2, F2_high, F2_low
chr14_54542101_G_A	chr14	54542101	G	A	L	SYNONYMOUS_CODING			SLC25A1	ENSSSCG00000010116		0.001718	Mallorcan Black
chr14_54542466_G_A	chr14	54542466	G	A	L	SYNONYMOUS_CODING			SLC25A1	ENSSSCG00000010116		0.282	Duroc 1, Large White 1, Landrace 1, Pietrain 1, Mallorcan Black, Iberian, Wild boar, Mangalitza, Large White 2, Landrace 2, Duroc 2, Pietrain 2, F2_high	rs319425619
chr14_54543061_G_A	chr14	54543061	G	A	M	NON_SYNONYMOUS_CODING	deleterious	0	SLC25A1	ENSSSCG00000010116		0.003436	Wild boar, Duroc 2
chr14_54543619_G_A	chr14	54543619	G	A	L	SYNONYMOUS_CODING			SLC25A1	ENSSSCG00000010116		0.211	Duroc 1, Large White 1, Landrace 1, Pietrain 1, Mallorcan Black, Wild boar, Mangalitza, Bazna, Large White 2, Landrace 2, Duroc 2, Pietrain 2, F2_high, F2_low	rs342347802
chr14_54544339_C_T	chr14	54544339	C	T	M	NON_SYNONYMOUS_CODING	tolerated	0.09	SLC25A1	ENSSSCG00000010116		0.001718	Iberian
chr14_54544348_C_T	chr14	54544348	C	T	M	NON_SYNONYMOUS_CODING	tolerated	0.58	SLC25A1	ENSSSCG00000010116		0.001634	Bazna
chr14_55035174_G_A	chr14	55035174	G	A	L	SYNONYMOUS_CODING			COMT	ENSSSCG00000010132	dopamine/norepinephrine	0.006873	Duroc 1	rs318694700
chr14_55036020_C_A	chr14	55036020	C	A	M	NON_SYNONYMOUS_CODING	tolerated	0.29	COMT	ENSSSCG00000010132	dopamine/norepinephrine	0.072	Large White 1, Wild boar, Mangalitza, Large White 2, Pietrain 2, F2_high, F2_low	rs80958321
chr14_55036534_T_C	chr14	55036534	T	C	L	SYNONYMOUS_CODING			COMT	ENSSSCG00000010132	dopamine/norepinephrine	0.136	Large White 1, Pietrain 1, Wild boar, Mangalitza, Large White 2, Pietrain 2, F2_high, F2_low	rs80854767
chr14_63069514_G_A	chr14	63069514	G	A	L	SYNONYMOUS_CODING			DISC1 ortholog	ENSSSCG00000024955		0.033	Large White 1, Bazna, Asian, Large White 2, Landrace 2, F2_high	rs325564401
chr14_63086848_G_A	chr14	63086848	G	A	M	NON_SYNONYMOUS_CODING	tolerated	0.74	DISC1 ortholog	ENSSSCG00000024955		0.021	Duroc 1, Landrace 1	rs340526569
chr14_63086923_C_A	chr14	63086923	C	A	M	NON_SYNONYMOUS_CODING	deleterious	0.01	DISC1 ortholog	ENSSSCG00000024955		0.078	Large White 1, Bazna, Asian, Large White 2, Landrace 2, F2_high	rs321865659
chr14_63329756_C_T	chr14	63329756	C	T	M	NON_SYNONYMOUS_CODING	deleterious	0.04	DISC1	ENSSSCG00000010170		0.065	Duroc 1, Landrace 1, Bazna, Asian, Large White 2, Landrace 2, Duroc 2, Pietrain 2	rs342411164
chr14_63330017_C_G	chr14	63330017	C	G	M	NON_SYNONYMOUS_CODING	deleterious	0.01	DISC1	ENSSSCG00000010170		0.036	Large White 1, Landrace 1, Bazna, Asian, F2_high	rs337928271
chr14_63330035_G_A	chr14	63330035	G	A	L	SYNONYMOUS_CODING			DISC1	ENSSSCG00000010170		0.023	Landrace 1, Bazna	rs320837131
chr14_63330053_G_A	chr14	63330053	G	A	L	SYNONYMOUS_CODING			DISC1	ENSSSCG00000010170		0.025	Landrace 1, Bazna	rs331916407
chr14_63330178_C_T	chr14	63330178	C	T	M	NON_SYNONYMOUS_CODING	deleterious	0.05	DISC1	ENSSSCG00000010170		0.014	Large White 1, Asian, F2_high	rs336155885
chr14_63330203_C_T	chr14	63330203	C	T	L	SYNONYMOUS_CODING			DISC1	ENSSSCG00000010170		0.04	Large White 1, Landrace 1, Wild boar, Mangalitza, Large White 2	rs319737651
chr14_63330225_C_G	chr14	63330225	C	G	M	NON_SYNONYMOUS_CODING	tolerated	0.15	DISC1	ENSSSCG00000010170		0.036	Large White 1, Landrace 1, Bazna, Asian, F2_high	rs331027401
chr14_63330266_T_C	chr14	63330266	T	C	L	SYNONYMOUS_CODING			DISC1	ENSSSCG00000010170		0.051	Large White 1, Landrace 1, Bazna, Asian, Large White 2, Landrace 2, F2_high	rs344834159
chr14_63338965_C_T	chr14	63338965	C	T	L	SYNONYMOUS_CODING			DISC1	ENSSSCG00000010170		0.627	present in all pools	rs340439867
chr14_63339001_C_T	chr14	63339001	C	T	L	SYNONYMOUS_CODING			DISC1	ENSSSCG00000010170		0.01	Iberian, Wild boar
chr14_63339017_C_T	chr14	63339017	C	T	M	NON_SYNONYMOUS_CODING	tolerated	0.73	DISC1	ENSSSCG00000010170		0.074	Large White 1, Landrace 1, Pietrain 1, Mangalitza, Large White 2, Landrace 2	rs323927440
chr14_63339025_C_T	chr14	63339025	C	T	L	SYNONYMOUS_CODING			DISC1	ENSSSCG00000010170		0.534	Duroc 1, Large White 1, Landrace 1, Pietrain 1, Mallorcan Black, Iberian, Wild boar, Mangalitza, Bazna, Asian, Large White 2, Landrace 2, Duroc 2, Pietrain 2, F2_high	rs332321997
chr14_63339033_C_T	chr14	63339033	C	T	M	NON_SYNONYMOUS_CODING	deleterious	0.03	DISC1	ENSSSCG00000010170		0.631	present in all pools	rs339476258
chr14_63365963_T_G	chr14	63365963	T	G	M	NON_SYNONYMOUS_CODING	tolerated	1	DISC1	ENSSSCG00000010170		0.337	Duroc 1, Large White 1, Landrace 1, Pietrain 1, Mangalitza, Bazna, Asian, Large White 2, Landrace 2, Duroc 2, Pietrain 2, F2_high, F2_low	rs332282164
chr14_63365966_C_T	chr14	63365966	C	T	M	NON_SYNONYMOUS_CODING	tolerated	0.49	DISC1	ENSSSCG00000010170		0.006873	Asian
chr14_63365967_G_A	chr14	63365967	G	A	L	SYNONYMOUS_CODING			DISC1	ENSSSCG00000010170		0.036	Asian	rs345766210
chr14_63365980_C_A	chr14	63365980	C	A	M	NON_SYNONYMOUS_CODING	deleterious	0	DISC1	ENSSSCG00000010170		0.081	Large White 1, Landrace 1, Pietrain 1, Mangalitza, Large White 2, Landrace 2	rs326958384
chr14_63365983_C_A	chr14	63365983	C	A	M	NON_SYNONYMOUS_CODING	deleterious	0	DISC1	ENSSSCG00000010170		0.001718	F2_high
chr14_63386111_G_C	chr14	63386111	G	C	L	SYNONYMOUS_CODING			DISC1	ENSSSCG00000010170		0.16	Duroc 1, Asian, Large White 2, Landrace 2, Duroc 2, Pietrain 2, F2_high, F2_low	rs342316978
chr14_63386126_C_T	chr14	63386126	C	T	L	SYNONYMOUS_CODING			DISC1	ENSSSCG00000010170		0.005155	Duroc 1
chr14_63386153_C_T	chr14	63386153	C	T	L	SYNONYMOUS_CODING			DISC1	ENSSSCG00000010170		0.072	Asian, Large White 2, Landrace 2, F2_high, F2_low
chr14_63386190_G_A	chr14	63386190	G	A	M	NON_SYNONYMOUS_CODING	tolerated	0.59	DISC1	ENSSSCG00000010170		0.005155	Duroc 1	rs321952981
chr14_63386195_A_G	chr14	63386195	A	G	L	SYNONYMOUS_CODING			DISC1	ENSSSCG00000010170		0.151	Duroc 1, Asian, Large White 2, Landrace 2, Duroc 2, Pietrain 2, F2_high, F2_low	rs334587405
chr14_63440112_G_A	chr14	63440112	G	A	M	NON_SYNONYMOUS_CODING	tolerated	0.6	DISC1	ENSSSCG00000010170		0.19	Duroc 1, Large White 1, Landrace 1, Pietrain 1, Mangalitza, Bazna, Large White 2, Landrace 2, Duroc 2, Pietrain 2, F2_high, F2_low	rs321190829
chr14_63440212_T_C	chr14	63440212	T	C	L	SYNONYMOUS_CODING			DISC1	ENSSSCG00000010170		0.26	Duroc 1, Large White 1, Landrace 1, Pietrain 1, Mallorcan Black, Iberian, Wild boar, Mangalitza, Bazna, Asian, Large White 2, Landrace 2, Duroc 2, F2_high, F2_low	rs339125202
chr14_63440222_T_C	chr14	63440222	T	C	M	NON_SYNONYMOUS_CODING	tolerated	0.54	DISC1	ENSSSCG00000010170		0.42	present in all pools	rs318630995
chr14_63440277_C_T	chr14	63440277	C	T	M	NON_SYNONYMOUS_CODING	tolerated	0.41	DISC1	ENSSSCG00000010170		0.005155	Duroc 1
chr14_63440318_C_T	chr14	63440318	C	T	M	NON_SYNONYMOUS_CODING	tolerated	0.07	DISC1	ENSSSCG00000010170		0.255	Duroc 1, Large White 1, Landrace 1, Pietrain 1, Mallorcan Black, Iberian, Wild boar, Mangalitza, Bazna, Asian, Large White 2, Landrace 2, Duroc 2, F2_high, F2_low	rs331618342
chr14_63440493_G_T	chr14	63440493	G	T	M	NON_SYNONYMOUS_CODING	tolerated	0.21	DISC1	ENSSSCG00000010170		0.003436	Landrace 2
chr14_63440525_C_T	chr14	63440525	C	T	M	NON_SYNONYMOUS_CODING	tolerated	1	DISC1	ENSSSCG00000010170		0.005155	Landrace 2
chr14_63440629_T_G	chr14	63440629	T	G	L	SYNONYMOUS_CODING			DISC1	ENSSSCG00000010170		0.008591	Duroc 1, Landrace 2
chr14_63440632_C_T	chr14	63440632	C	T	L	SYNONYMOUS_CODING			DISC1	ENSSSCG00000010170		0.019	Asian
chr14_63440695_G_C	chr14	63440695	G	C	L	SYNONYMOUS_CODING			DISC1	ENSSSCG00000010170		0.003436	Mangalitza
chr14_63440716_T_C	chr14	63440716	T	C	L	SYNONYMOUS_CODING			DISC1	ENSSSCG00000010170		0.203	Duroc 1, Large White 1, Landrace 1, Pietrain 1, Mallorcan Black, Iberian, Wild boar, Mangalitza, Bazna, Asian, Large White 2, Landrace 2, Duroc 2, F2_high, F2_low	rs329950347
chr14_63440737_T_C	chr14	63440737	T	C	L	SYNONYMOUS_CODING			DISC1	ENSSSCG00000010170		0.441	present in all pools	rs342529780
chr14_63440754_G_A	chr14	63440754	G	A	L	SYNONYMOUS_CODING			DISC1	ENSSSCG00000010170		0.208	Duroc 1, Large White 1, Landrace 1, Pietrain 1, Mallorcan Black, Iberian, Wild boar, Mangalitza, Bazna, Asian, Large White 2, Landrace 2, Duroc 2, F2_high, F2_low	rs324377962
chr14_63440768_A_G	chr14	63440768	A	G	M	NON_SYNONYMOUS_CODING	tolerated	0.56	DISC1	ENSSSCG00000010170		0.508	present in all pools	rs333708302
chr14_63440815_G_A	chr14	63440815	G	A	L	SYNONYMOUS_CODING			DISC1	ENSSSCG00000010170		0.199	Duroc 1, Large White 1, Landrace 1, Pietrain 1, Mallorcan Black, Iberian, Wild boar, Mangalitza, Bazna, Asian, Large White 2, Landrace 2, Duroc 2, F2_high, F2_low	rs342065862
chr14_63440818_C_T	chr14	63440818	C	T	L	SYNONYMOUS_CODING			DISC1	ENSSSCG00000010170		0.062	Asian, Large White 2, Landrace 2, F2_high, F2_low	rs325131893
chr14_63440822_G_C	chr14	63440822	G	C	M	NON_SYNONYMOUS_CODING	tolerated	0.64	DISC1	ENSSSCG00000010170		0.001718	Duroc 1
chr14_63440849_C_T	chr14	63440849	C	T	M	NON_SYNONYMOUS_CODING	tolerated	0.14	DISC1	ENSSSCG00000010170		0.005155	Duroc 1, Landrace 2
chr14_63440863_T_C	chr14	63440863	T	C	L	SYNONYMOUS_CODING			DISC1	ENSSSCG00000010170		0.183	Duroc 1, Large White 1, Landrace 1, Pietrain 1, Mallorcan Black, Iberian, Wild boar, Mangalitza, Bazna, Asian, Large White 2, Landrace 2, Duroc 2, F2_high, F2_low	rs334368163
chr14_63440915_C_T	chr14	63440915	C	T	M	NON_SYNONYMOUS_CODING	tolerated	0.4	DISC1	ENSSSCG00000010170		0.168	Duroc 1, Large White 1, Landrace 1, Pietrain 1, Mallorcan Black, Iberian, Wild boar, Mangalitza, Bazna, Asian, Large White 2, Landrace 2, Duroc 2, F2_high, F2_low	rs345980502
chr14_63440943_A_G	chr14	63440943	A	G	M	NON_SYNONYMOUS_CODING	tolerated	1	DISC1	ENSSSCG00000010170		0.172	Duroc 1, Large White 1, Landrace 1, Pietrain 1, Mallorcan Black, Iberian, Wild boar, Mangalitza, Bazna, Asian, Large White 2, Landrace 2, Duroc 2, F2_high, F2_low	rs326054030
chr14_63440949_C_T	chr14	63440949	C	T	M	NON_SYNONYMOUS_CODING	tolerated	0.23	DISC1	ENSSSCG00000010170		0.027	Duroc 1, Duroc 2, Pietrain 2	rs336928098
chr14_63440998_A_C	chr14	63440998	A	C	L	SYNONYMOUS_CODING			DISC1	ENSSSCG00000010170		0.342	present in all pools	rs346235763
chr14_63441014_G_C	chr14	63441014	G	C	M	NON_SYNONYMOUS_CODING	tolerated	0.23	DISC1	ENSSSCG00000010170		0.001718	Asian
chr14_63441015_A_C	chr14	63441015	A	C	M	NON_SYNONYMOUS_CODING	tolerated	0.33	DISC1	ENSSSCG00000010170		0.003436	Asian, F2_high
chr14_63441016_C_T	chr14	63441016	C	T	L	SYNONYMOUS_CODING			DISC1	ENSSSCG00000010170		0.008591	Pietrain 1, Mangalitza, Asian, Large White 2, F2_high
chr14_63441026_G_A	chr14	63441026	G	A	M	NON_SYNONYMOUS_CODING	tolerated	0.21	DISC1	ENSSSCG00000010170		0.07	Large White 1, Landrace 1, Pietrain 1, Mallorcan Black, Iberian, Wild boar, Mangalitza, Bazna, Asian, Large White 2, Duroc 2, F2_high, F2_low	rs327071706
chr14_93398721_C_G	chr14	93398721	C	G	L	SYNONYMOUS_CODING			GRID1	ENSSSCG00000010352	glutamate receptor	0.008591	Asian, Large White 2	rs335136924
chr14_93407829_G_A	chr14	93407829	G	A	L	SYNONYMOUS_CODING			GRID1	ENSSSCG00000010352	glutamate receptor	0.1	Large White 1, Landrace 1, Bazna, Large White 2, Landrace 2, Duroc 2, Pietrain 2, F2_high, F2_low	rs333022723
chr14_93407937_T_C	chr14	93407937	T	C	L	SYNONYMOUS_CODING			GRID1	ENSSSCG00000010352	glutamate receptor	0.008591	Asian, Large White 2
chr14_93415534_C_T	chr14	93415534	C	T	M	NON_SYNONYMOUS_CODING	deleterious	0	GRID1	ENSSSCG00000010352	glutamate receptor	0.012	Iberian, Wild boar
chr14_93415560_G_A	chr14	93415560	G	A	M	NON_SYNONYMOUS_CODING	tolerated	0.44	GRID1	ENSSSCG00000010352	glutamate receptor	0.001718	Asian
chr14_93445958_G_A	chr14	93445958	G	A	L	SYNONYMOUS_CODING			GRID1	ENSSSCG00000010352	glutamate receptor	0.041	Large White 1, Mallorcan Black, Wild boar, Large White 2, F2_high, F2_low
chr14_93446000_A_G	chr14	93446000	A	G	L	SYNONYMOUS_CODING			GRID1	ENSSSCG00000010352	glutamate receptor	0.01	Iberian, Wild boar	rs328506669
chr14_93529839_A_G	chr14	93529839	A	G	L	SYNONYMOUS_CODING			GRID1 ortholog	ENSSSCG00000026950	glutamate receptor	0.221	Large White 1, Landrace 1, Pietrain 1, Iberian, Wild boar, Bazna, Asian, Large White 2, Landrace 2, Duroc 2, Pietrain 2, F2_high, F2_low	rs328442150
chr14_93529887_G_A	chr14	93529887	G	A	L	SYNONYMOUS_CODING			GRID1 ortholog	ENSSSCG00000026950	glutamate receptor	0.012	Iberian, Wild boar
chr14_93529988_C_T	chr14	93529988	C	T	M	NON_SYNONYMOUS_CODING	tolerated	1	GRID1 ortholog	ENSSSCG00000026950	glutamate receptor	0.006873	Wild boar
chr14_93530061_G_A	chr14	93530061	G	A	L	SYNONYMOUS_CODING			GRID1 ortholog	ENSSSCG00000026950	glutamate receptor	0.008591	Iberian, Wild boar
chr14_93530106_C_T	chr14	93530106	C	T	L	SYNONYMOUS_CODING			GRID1 ortholog	ENSSSCG00000026950	glutamate receptor	0.105	Landrace 1, Pietrain 1, Iberian, Wild boar, Bazna, Asian, Large White 2, Landrace 2, F2_high	rs344502070
chr14_111565396_G_A	chr14	111565396	G	A	M	NON_SYNONYMOUS_CODING	deleterious	0	HTR7	ENSSSCG00000010459	Serotonin	0.005155	Wild boar	rs326978680
chr14_111565493_C_T	chr14	111565493	C	T	L	SYNONYMOUS_CODING			HTR7	ENSSSCG00000010459	Serotonin	0.003436	Wild boar
chr14_111565508_G_A	chr14	111565508	G	A	L	SYNONYMOUS_CODING			HTR7	ENSSSCG00000010459	Serotonin	0.003436	Large White 2
chr14_111565682_G_T	chr14	111565682	G	T	L	SYNONYMOUS_CODING			HTR7	ENSSSCG00000010459	Serotonin	0.115	Duroc 1, Large White 1, Landrace 1, Mallorcan Black, Wild boar, Large White 2, Landrace 2, Duroc 2, Pietrain 2, F2_high, F2_low	rs338695469
chr14_111659617_G_A	chr14	111659617	G	A	L	SYNONYMOUS_CODING			HTR7	ENSSSCG00000010459	Serotonin	0.232	Duroc 1, Large White 1, Landrace 1, Pietrain 1, Mallorcan Black, Iberian, Wild boar, Mangalitza, Bazna, Asian, Large White 2, Duroc 2, Pietrain 2, F2_high, F2_low	rs80800917
chr14_114743616_G_C	chr14	114743616	G	C	M	NON_SYNONYMOUS_CODING	tolerated	0.23	GPR120	ENSSSCG00000010478	fat	0.008591	Wild boar
chr14_114743623_G_C	chr14	114743623	G	C	L	SYNONYMOUS_CODING			GPR120	ENSSSCG00000010478	fat	0.444	present in all pools	rs335415655
chr14_114743688_G_C	chr14	114743688	G	C	M	NON_SYNONYMOUS_CODING	tolerated	0.08	GPR120	ENSSSCG00000010478	fat	0.005155	Large White 2
chr14_114753087_G_C	chr14	114753087	G	C	L	SYNONYMOUS_CODING			GPR120	ENSSSCG00000010478	fat	0.005155	Duroc 1, Duroc 2
chr14_114764865_G_A	chr14	114764865	G	A	L	SYNONYMOUS_CODING			GPR120	ENSSSCG00000010478	fat	0.201	present in all pools	rs343994284
chr14_114765026_T_A	chr14	114765026	T	A	M	NON_SYNONYMOUS_CODING	deleterious	0.01	GPR120	ENSSSCG00000010478	fat	0.001718	Landrace 1	rs326700146
chr14_116812737_G_A	chr14	116812737	G	A	L	SYNONYMOUS_CODING			ALDH18A1	ENSSSCG00000010495	dopamine/norepinephrine	0.022	F2_high, F2_low	rs330370436
chr14_116812765_T_G	chr14	116812765	T	G	M	NON_SYNONYMOUS_CODING	tolerated	0.16	ALDH18A1	ENSSSCG00000010495	dopamine/norepinephrine	0.01	Wild boar
chr14_116826824_C_T	chr14	116826824	C	T	L	SYNONYMOUS_CODING			ALDH18A1	ENSSSCG00000010495	dopamine/norepinephrine	0.006873	Pietrain 1, Pietrain 2	rs340362392
chr14_116829991_C_T	chr14	116829991	C	T	M	NON_SYNONYMOUS_CODING	tolerated	0.46	ALDH18A1	ENSSSCG00000010495	dopamine/norepinephrine	0.01	Iberian
chr14_116829992_G_T	chr14	116829992	G	T	L	SYNONYMOUS_CODING			ALDH18A1	ENSSSCG00000010495	dopamine/norepinephrine	0.024	F2_high, F2_low	rs322873462
chr14_116833116_C_T	chr14	116833116	C	T	M	NON_SYNONYMOUS_CODING	deleterious	0	ALDH18A1	ENSSSCG00000010495	dopamine/norepinephrine	0.001718	Landrace 2
chr14_116851411_A_G	chr14	116851411	A	G	L	SYNONYMOUS_CODING			ALDH18A1	ENSSSCG00000010495	dopamine/norepinephrine	0.27	Duroc 1, Large White 1, Landrace 1, Pietrain 1, Mallorcan Black, Iberian, Wild boar, Mangalitza, Bazna, Large White 2, Landrace 2, Duroc 2, Pietrain 2, F2_high, F2_low	rs327281756
chr14_132404052_T_C	chr14	132404052	T	C	L	SYNONYMOUS_CODING			ADRA2A	ENSSSCG00000010629	norepinephrine	0.041	Duroc 1, Landrace 1, Bazna, Landrace 2, Duroc 2	rs338086450
chr14_132404283_T_C	chr14	132404283	T	C	L	SYNONYMOUS_CODING			ADRA2A	ENSSSCG00000010629	norepinephrine	0.041	Duroc 1, Landrace 1, Bazna, Landrace 2, Duroc 2	rs319827872
chr14_132404961_C_T	chr14	132404961	C	T	L	SYNONYMOUS_CODING			ADRA2A	ENSSSCG00000010629	norepinephrine	0.005155	Wild boar	rs342158854
chr14_135521003_C_A	chr14	135521003	C	A	L	SYNONYMOUS_CODING			ADRB1	ENSSSCG00000010647	norepinephrine	0.008591	Pietrain 1, Pietrain 2	rs340019926
chr14_135521081_G_A	chr14	135521081	G	A	L	SYNONYMOUS_CODING			ADRB1	ENSSSCG00000010647	norepinephrine	0.065	Duroc 1, Pietrain 1, Asian, Large White 2, Pietrain 2	rs323837472
chr14_135521434_G_A	chr14	135521434	G	A	M	NON_SYNONYMOUS_CODING	tolerated	0.53	ADRB1	ENSSSCG00000010647	norepinephrine	0.001718	Large White 2
chr14_135521499_G_T	chr14	135521499	G	T	M	NON_SYNONYMOUS_CODING	tolerated	0.75	ADRB1	ENSSSCG00000010647	norepinephrine	0.012	Asian
chr14_135521591_C_T	chr14	135521591	C	T	L	SYNONYMOUS_CODING			ADRB1	ENSSSCG00000010647	norepinephrine	0.019	F2_high, F2_low
chr14_135521621_A_G	chr14	135521621	A	G	L	SYNONYMOUS_CODING			ADRB1	ENSSSCG00000010647	norepinephrine	0.158	Duroc 1, Large White 1, Landrace 1, Pietrain 1, Iberian, Wild boar, Asian, Large White 2, Pietrain 2, F2_high, F2_low	rs334963108
chr14_135522007_G_C	chr14	135522007	G	C	M	NON_SYNONYMOUS_CODING	tolerated	0.38	ADRB1	ENSSSCG00000010647	norepinephrine	0.156	Duroc 1, Large White 1, Landrace 1, Pietrain 1, Iberian, Wild boar, Asian, Large White 2, F2_high, F2_low	rs325770305
chr15_55482176_T_TA	chr15	55482176	T	TA	H	FRAME_SHIFT			ADRB3	ENSSSCG00000015821	norepinephrine	0.038	Duroc 1, Asian, Duroc 2
chr15_55482879_G_A	chr15	55482879	G	A	L	SYNONYMOUS_CODING			ADRB3	ENSSSCG00000015821	norepinephrine	0.005155	Wild boar
chr15_55482881_T_C	chr15	55482881	T	C	M	NON_SYNONYMOUS_CODING	tolerated	1	ADRB3	ENSSSCG00000015821	norepinephrine	0.168	Duroc 1, Asian, Landrace 2, Duroc 2, Pietrain 2	rs196955144
chr15_55482910_G_A	chr15	55482910	G	A	M	NON_SYNONYMOUS_CODING	tolerated	0.12	ADRB3	ENSSSCG00000015821	norepinephrine	0.046	Duroc 1, Large White 1, Landrace 1, Landrace 2, Duroc 2	rs196950326
chr15_55482913_T_G	chr15	55482913	T	G	M	NON_SYNONYMOUS_CODING	tolerated	0.27	ADRB3	ENSSSCG00000015821	norepinephrine	0.02	Duroc 1, Large White 1, Landrace 1, Pietrain 1, Mallorcan Black, Wild boar, Bazna, Asian, Pietrain 2, F2_high, F2_low
chr15_55482978_G_C	chr15	55482978	G	C	L	SYNONYMOUS_CODING			ADRB3	ENSSSCG00000015821	norepinephrine	0.172	Duroc 1, Asian, Landrace 2, Duroc 2, Pietrain 2	rs196957876
chr15_55483005_A_G	chr15	55483005	A	G	L	SYNONYMOUS_CODING			ADRB3	ENSSSCG00000015821	norepinephrine	0.17	Duroc 1, Asian, Landrace 2, Duroc 2, Pietrain 2	rs196954579
chr15_55483072_A_C	chr15	55483072	A	C	M	NON_SYNONYMOUS_CODING	deleterious	0	ADRB3	ENSSSCG00000015821	norepinephrine	0.016	Landrace 1, Mangalitza, Bazna, Landrace 2
chr15_55483094_C_T	chr15	55483094	C	T	M	NON_SYNONYMOUS_CODING	tolerated	0.2	ADRB3	ENSSSCG00000015821	norepinephrine	0.001718	Landrace 2
chr15_55483101_G_C	chr15	55483101	G	C	L	SYNONYMOUS_CODING			ADRB3	ENSSSCG00000015821	norepinephrine	0.162	Duroc 1, Asian, Landrace 2, Duroc 2, Pietrain 2	rs196949688
chr15_55483224_C_T	chr15	55483224	C	T	L	SYNONYMOUS_CODING			ADRB3	ENSSSCG00000015821	norepinephrine	0.081	Large White 1, Landrace 1, Iberian, Wild boar, Mangalitza, Pietrain 2	rs196958751
chr15_55483345_C_T	chr15	55483345	C	T	M	NON_SYNONYMOUS_CODING	tolerated	0.06	ADRB3	ENSSSCG00000015821	norepinephrine	0.008591	Asian
chr15_55483482_G_A	chr15	55483482	G	A	L	SYNONYMOUS_CODING			ADRB3	ENSSSCG00000015821	norepinephrine	0.021	F2_high, F2_low
chr15_55483572_G_C	chr15	55483572	G	C	L	SYNONYMOUS_CODING			ADRB3	ENSSSCG00000015821	norepinephrine	0.008591	Asian	rs337008155
chr15_55483641_G_C	chr15	55483641	G	C	L	SYNONYMOUS_CODING			ADRB3	ENSSSCG00000015821	norepinephrine	0.001718	Wild boar
chr15_55483707_G_A	chr15	55483707	G	A	L	SYNONYMOUS_CODING			ADRB3	ENSSSCG00000015821	norepinephrine	0.012	Asian	rs318875596
chr15_55483794_C_A	chr15	55483794	C	A	L	SYNONYMOUS_CODING			ADRB3	ENSSSCG00000015821	norepinephrine	0.008591	Asian	rs328547955
chr15_55483818_C_T	chr15	55483818	C	T	L	SYNONYMOUS_CODING			ADRB3	ENSSSCG00000015821	norepinephrine	0.155	Duroc 1, Asian, Landrace 2, Duroc 2, Pietrain 2	rs196951731
chr15_55483833_A_G	chr15	55483833	A	G	L	SYNONYMOUS_CODING			ADRB3	ENSSSCG00000015821	norepinephrine	0.158	Duroc 1, Asian, Landrace 2, Duroc 2, Pietrain 2	rs196950020
chr15_55483982_G_A	chr15	55483982	G	A	M	NON_SYNONYMOUS_CODING	tolerated	0.41	ADRB3	ENSSSCG00000015821	norepinephrine	0.05	F2_high, F2_low
chr15_55484002_T_G	chr15	55484002	T	G	M	NON_SYNONYMOUS_CODING	tolerated	1	ADRB3	ENSSSCG00000015821	norepinephrine	0.222	Duroc 1, Asian, Landrace 2, Duroc 2, Pietrain 2, F2_high, F2_low	rs329399221
chr15_55484049_G_A	chr15	55484049	G	A	L	SYNONYMOUS_CODING			ADRB3	ENSSSCG00000015821	norepinephrine	0.163	Duroc 1, Asian, Landrace 2, Duroc 2, Pietrain 2	rs196956588
chr15_76297259_C_A	chr15	76297259	C	A	M	NON_SYNONYMOUS_CODING	deleterious	0	GCG	ENSSSCG00000015895		0.005155	Mangalitza, Asian, Landrace 2
chr15_76297376_C_G	chr15	76297376	C	G	L	SYNONYMOUS_CODING			GCG	ENSSSCG00000015895		0.139	Large White 1, Landrace 1, Pietrain 1, Mallorcan Black, Asian, Large White 2, Duroc 2, Pietrain 2, F2_high, F2_low	rs327048868
chr15_76298893_A_T	chr15	76298893	A	T	M	NON_SYNONYMOUS_CODING	tolerated	1	GCG	ENSSSCG00000015895		1	present in all pools	rs332631978
chr15_76298901_T_A	chr15	76298901	T	A	L	SYNONYMOUS_CODING			GCG	ENSSSCG00000015895		1	present in all pools	rs339903148
chr15_76298937_T_C	chr15	76298937	T	C	L	SYNONYMOUS_CODING			GCG	ENSSSCG00000015895		0.003436	Duroc 1, Iberian
chr15_145562397_A_G	chr15	145562397	A	G	L	SYNONYMOUS_CODING			HTR2B	ENSSSCG00000016273	Serotonin	0.137	Large White 1, Landrace 1, Pietrain 1, Mallorcan Black, Mangalitza, Bazna, Large White 2, Landrace 2, Pietrain 2, F2_high, F2_low	rs328436220
chr15_145562403_G_A	chr15	145562403	G	A	L	SYNONYMOUS_CODING			HTR2B	ENSSSCG00000016273	Serotonin	0.003436	Wild boar, Large White 2
chr15_145562675_T_G	chr15	145562675	T	G	M	NON_SYNONYMOUS_CODING	tolerated	0.96	HTR2B	ENSSSCG00000016273	Serotonin	0.045	Large White 1, Landrace 1, Mallorcan Black, Asian, Large White 2, Landrace 2, Pietrain 2	rs337292863
chr15_145562810_G_C	chr15	145562810	G	C	M	NON_SYNONYMOUS_CODING	tolerated	0.25	HTR2B	ENSSSCG00000016273	Serotonin	0.052	Wild boar, Asian, F2_high, F2_low	rs319227746
chr15_145567376_G_C	chr15	145567376	G	C	M	NON_SYNONYMOUS_CODING	deleterious	0	HTR2B	ENSSSCG00000016273	Serotonin	0.019	Asian
chr15_145575949_A_G	chr15	145575949	A	G	L	SYNONYMOUS_CODING			HTR2B	ENSSSCG00000016273	Serotonin	0.112	Duroc 1, Large White 1, Landrace 1, Mallorcan Black, Wild boar, Asian, Large White 2, Landrace 2, Duroc 2, Pietrain 2, F2_high, F2_low	rs334973026
chr15_145576157_A_G	chr15	145576157	A	G	M	NON_SYNONYMOUS_CODING	tolerated	0.09	HTR2B	ENSSSCG00000016273	Serotonin	0.033	F2_high, F2_low
chr16_45548628_G_A	chr16	45548628	G	A	H	STOP_GAINED			HTR1A	ENSSSCG00000016940	Serotonin_likely	0.014	Asian
chr16_45548656_C_T	chr16	45548656	C	T	L	SYNONYMOUS_CODING			HTR1A	ENSSSCG00000016940	Serotonin_likely	0.04	Landrace 1, Pietrain 1, Iberian, Wild boar, Mangalitza, Landrace 2, F2_high	rs328880993
chr16_45548712_G_A	chr16	45548712	G	A	L	SYNONYMOUS_CODING			HTR1A	ENSSSCG00000016940	Serotonin_likely	0.038	Landrace 1, Pietrain 1, Iberian, Wild boar, Mangalitza, Landrace 2, F2_high	rs341578110
chr16_45548743_G_A	chr16	45548743	G	A	L	SYNONYMOUS_CODING			HTR1A	ENSSSCG00000016940	Serotonin_likely	0.325	Duroc 1, Large White 1, Landrace 1, Pietrain 1, Mallorcan Black, Iberian, Wild boar, Mangalitza, Bazna, Large White 2, Landrace 2, Duroc 2, Pietrain 2, F2_high, F2_low	rs325349892
chr16_45549013_G_A	chr16	45549013	G	A	L	SYNONYMOUS_CODING			HTR1A	ENSSSCG00000016940	Serotonin_likely	0.033	Bazna, Asian, Large White 2	rs331817499
chr16_45549043_C_T	chr16	45549043	C	T	L	SYNONYMOUS_CODING			HTR1A	ENSSSCG00000016940	Serotonin_likely	0.307	Duroc 1, Large White 1, Landrace 1, Pietrain 1, Mallorcan Black, Iberian, Wild boar, Mangalitza, Bazna, Large White 2, Landrace 2, Duroc 2, Pietrain 2, F2_high, F2_low	rs340701195
chr16_45549138_T_C	chr16	45549138	T	C	M	NON_SYNONYMOUS_CODING	tolerated	0.41	HTR1A	ENSSSCG00000016940	Serotonin_likely	0.008591	Mangalitza, Landrace 2, F2_high	rs322385372
chr16_45549153_C_T	chr16	45549153	C	T	M	NON_SYNONYMOUS_CODING	tolerated	0.3	HTR1A	ENSSSCG00000016940	Serotonin_likely	0.008591	Wild boar
chr16_45549168_G_A	chr16	45549168	G	A	M	NON_SYNONYMOUS_CODING	tolerated	0.7	HTR1A	ENSSSCG00000016940	Serotonin_likely	0.043	Landrace 1, Pietrain 1, Iberian, Wild boar, Mangalitza, Landrace 2, F2_high	rs335499158
chr16_45549193_C_A	chr16	45549193	C	A	L	SYNONYMOUS_CODING			HTR1A	ENSSSCG00000016940	Serotonin_likely	0.019	Asian	rs343994242
chr16_45549481_G_A	chr16	45549481	G	A	L	SYNONYMOUS_CODING			HTR1A	ENSSSCG00000016940	Serotonin_likely	0.003436	Wild boar
chr16_45549661_C_G	chr16	45549661	C	G	L	SYNONYMOUS_CODING			HTR1A	ENSSSCG00000016940	Serotonin_likely	0.05	Landrace 1, Pietrain 1, Iberian, Wild boar, Mangalitza, Landrace 2, F2_high	rs323381441
chr16_45549727_C_A	chr16	45549727	C	A	L	SYNONYMOUS_CODING			HTR1A	ENSSSCG00000016940	Serotonin_likely	0.042	Landrace 1, Bazna, Asian, Landrace 2, F2_low
chr16_49212505_T_G	chr16	49212505	T	G	M	NON_SYNONYMOUS_CODING	tolerated	0.27	CD180 / LY64	ENSSSCG00000016957		0.181	Duroc 1, Large White 1, Landrace 1, Pietrain 1, Mallorcan Black, Wild boar, Bazna, Asian, Large White 2, Landrace 2, Pietrain 2, F2_high, F2_low	rs343561639
chr16_53334954_C_T	chr16	53334954	C	T	L	START_GAINED			DRD1	ENSSSCG00000029037	dopamine	0.003436	Large White 1
chr16_57482672_G_A	chr16	57482672	G	A	M	NON_SYNONYMOUS_CODING	deleterious	0	GABRP	ENSSSCG00000021902	glutamate receptor	0.006873	Iberian, Pietrain 2, F2_high, F2_low
chr16_57482701_G_A	chr16	57482701	G	A	L	SYNONYMOUS_CODING			GABRP	ENSSSCG00000021902	glutamate receptor	0.008591	Wild boar	rs322023893
chr16_57483336_A_G	chr16	57483336	A	G	L	SYNONYMOUS_CODING			GABRP	ENSSSCG00000021902	glutamate receptor	0.053	Asian, F2_high, F2_low	rs327253471
chr16_57483423_T_C	chr16	57483423	T	C	L	SYNONYMOUS_CODING			GABRP	ENSSSCG00000021902	glutamate receptor	0.132	Asian, Large White 2, F2_high, F2_low	rs336080372
chr16_57488090_T_C	chr16	57488090	T	C	L	SYNONYMOUS_CODING			GABRP	ENSSSCG00000021902	glutamate receptor	0.005155	Asian	rs342506712
chr16_57490106_G_A	chr16	57490106	G	A	L	SYNONYMOUS_CODING			GABRP	ENSSSCG00000021902	glutamate receptor	0.036	Asian	rs338886447
chr16_57490115_G_A	chr16	57490115	G	A	L	SYNONYMOUS_CODING			GABRP	ENSSSCG00000021902	glutamate receptor	0.008591	Asian	rs323883145
chr16_57490141_C_T	chr16	57490141	C	T	M	NON_SYNONYMOUS_CODING	deleterious	0.02	GABRP	ENSSSCG00000021902	glutamate receptor	0.003436	Iberian
chr16_57490142_G_A	chr16	57490142	G	A	L	SYNONYMOUS_CODING			GABRP	ENSSSCG00000021902	glutamate receptor	0.036	Asian	rs334725392
chr16_57490259_C_T	chr16	57490259	C	T	L	SYNONYMOUS_CODING			GABRP	ENSSSCG00000021902	glutamate receptor	0.132	Asian, Large White 2, F2_high, F2_low	rs342042647
chr16_57491080_C_T	chr16	57491080	C	T	L	SYNONYMOUS_CODING			GABRP	ENSSSCG00000021902	glutamate receptor	0.036	Asian	rs331713025
chr16_57495191_G_A	chr16	57495191	G	A	L	SYNONYMOUS_CODING			GABRP	ENSSSCG00000021902	glutamate receptor	0.027	Asian, F2_high, F2_low	rs323683532
chr16_57495747_G_T	chr16	57495747	G	T	L	SYNONYMOUS_CODING			GABRP	ENSSSCG00000021902	glutamate receptor	0.005155	Asian	rs319576335
chr16_66519268_A_G	chr16	66519268	A	G	L	SYNONYMOUS_CODING			GABRG2	ENSSSCG00000017025	glutamate receptor	0.221	Duroc 1, Large White 1, Landrace 1, Pietrain 1, Mallorcan Black, Iberian, Wild boar, Mangalitza, Bazna, Large White 2, Duroc 2, Pietrain 2, F2_high, F2_low	rs330300387
chr16_66519280_C_G	chr16	66519280	C	G	L	SYNONYMOUS_CODING			GABRG2	ENSSSCG00000017025	glutamate receptor	0.217	Duroc 1, Large White 1, Landrace 1, Pietrain 1, Mallorcan Black, Iberian, Wild boar, Mangalitza, Bazna, Large White 2, Duroc 2, Pietrain 2, F2_high, F2_low	rs343919571
chr16_66530753_G_A	chr16	66530753	G	A	L	SYNONYMOUS_CODING			GABRG2	ENSSSCG00000017025	glutamate receptor	0.008591	Duroc 1, Duroc 2, Pietrain 2	rs335776301
chr16_66579130_G_A	chr16	66579130	G	A	L	SYNONYMOUS_CODING			GABRG2	ENSSSCG00000017025	glutamate receptor	0.06	Large White 1, Landrace 1, Landrace 2, Pietrain 2, F2_high, F2_low	rs331292948
chr16_66579199_T_C	chr16	66579199	T	C	L	SYNONYMOUS_CODING			GABRG2	ENSSSCG00000017025	glutamate receptor	0.001718	Landrace 2
chr16_66589021_A_T	chr16	66589021	A	T	L	SYNONYMOUS_CODING			GABRG2	ENSSSCG00000017025	glutamate receptor	0.027	Landrace 1, Landrace 2	rs327129435
chr16_66618438_C_A,T	chr16	66618438	C	A,T	H	START_LOST			GABRG2	ENSSSCG00000017025	glutamate receptor	1.718e-03,1.718e-03	Iberian
chr16_66618439_A_AT,ATT	chr16	66618439	A	AT,ATT	H	FRAME_SHIFT			GABRG2	ENSSSCG00000017025	glutamate receptor	0.040,7.194e-03	Duroc 1, Pietrain 1, Asian, Duroc 2, Pietrain 2, F2_high, F2_low
chr16_66618439_A_T	chr16	66618439	A	T	H	START_LOST			GABRG2	ENSSSCG00000017025	glutamate receptor	0.009091	Duroc 1, Iberian, Duroc 2
chr16_66819297_C_T	chr16	66819297	C	T	L	SYNONYMOUS_CODING			GABRA1 ortholog	ENSSSCG00000017026	glutamate receptor	0.055	Duroc 1, Pietrain 1, Iberian, Landrace 2, Duroc 2, Pietrain 2, F2_high	rs338270271
chr16_66819438_C_T	chr16	66819438	C	T	L	SYNONYMOUS_CODING			GABRA1 ortholog	ENSSSCG00000017026	glutamate receptor	0.058	Duroc 1, Pietrain 1, Iberian, Landrace 2, Duroc 2, Pietrain 2, F2_high	rs341602991
chr16_66819555_A_G	chr16	66819555	A	G	L	SYNONYMOUS_CODING			GABRA1 ortholog	ENSSSCG00000017026	glutamate receptor	0.168	Large White 1, Landrace 1, Asian, Large White 2, Landrace 2, Pietrain 2, F2_high, F2_low	rs326839579
chr16_66864585_G_A	chr16	66864585	G	A	L	SYNONYMOUS_CODING			GABRA1 ortholog	ENSSSCG00000017026	glutamate receptor	0.036	Asian, Large White 2	rs345060100
chr16_66995611_TAGCTGC_T	chr16	66995611	TAGCTGC	T	M	CODON_DELETION			GABRA1 ortholog	ENSSSCG00000023661	glutamate receptor	0.224	Asian, Landrace 2, Pietrain 2
chr16_67000989_C_T	chr16	67000989	C	T	L	SYNONYMOUS_CODING			GABRA1 ortholog	ENSSSCG00000023661	glutamate receptor	0.319	Duroc 1, Pietrain 1, Mallorcan Black, Iberian, Wild boar, Bazna, Asian, Large White 2, Landrace 2, Duroc 2, F2_high, F2_low
chr16_67001010_G_T	chr16	67001010	G	T	M	NON_SYNONYMOUS_CODING	tolerated	0.79	GABRA1 ortholog	ENSSSCG00000023661	glutamate receptor	0.001718	F2_low
chr16_67084473_G_A	chr16	67084473	G	A	M	NON_SYNONYMOUS_CODING	tolerated	0.36	GABRA6	ENSSSCG00000017027	glutamate receptor	0.033	Asian, F2_high, F2_low	rs331295444
chr16_67089383_T_C	chr16	67089383	T	C	L	SYNONYMOUS_CODING			GABRA6	ENSSSCG00000017027	glutamate receptor	0.024	Asian, Large White 2, Landrace 2	rs321847291
chr16_67091390_A_T	chr16	67091390	A	T	M	NON_SYNONYMOUS_CODING	tolerated	0.47	GABRA6	ENSSSCG00000017027	glutamate receptor	0.026	Asian, Large White 2, Landrace 2	rs335718085
chr16_67091394_T_C	chr16	67091394	T	C	M	NON_SYNONYMOUS_CODING	tolerated	0.62	GABRA6	ENSSSCG00000017027	glutamate receptor	0.12	Duroc 1, Large White 1, Landrace 1, Pietrain 1, Iberian, Asian, Landrace 2, Duroc 2, Pietrain 2, F2_high, F2_low	rs319703835
chr16_67093801_C_T	chr16	67093801	C	T	L	SYNONYMOUS_CODING			GABRA6	ENSSSCG00000017027	glutamate receptor	0.208	Large White 1, Landrace 1, Pietrain 1, Mallorcan Black, Wild boar, Mangalitza, Bazna, Large White 2, Duroc 2, Pietrain 2, F2_high, F2_low	rs336366772
chr16_67093810_A_C	chr16	67093810	A	C	L	SYNONYMOUS_CODING			GABRA6	ENSSSCG00000017027	glutamate receptor	0.003436	Asian
chr16_67093821_A_G	chr16	67093821	A	G	M	NON_SYNONYMOUS_CODING	tolerated	0.23	GABRA6	ENSSSCG00000017027	glutamate receptor	0.003436	Asian
chr16_67093835_G_A	chr16	67093835	G	A	M	NON_SYNONYMOUS_CODING	deleterious	0	GABRA6	ENSSSCG00000017027	glutamate receptor	0.001718	Duroc 2
chr16_67093897_G_A	chr16	67093897	G	A	L	SYNONYMOUS_CODING			GABRA6	ENSSSCG00000017027	glutamate receptor	0.003436	F2_high	rs345501555
chr16_67095440_A_C	chr16	67095440	A	C	L	SYNONYMOUS_CODING			GABRA6	ENSSSCG00000017027	glutamate receptor	0.088	Duroc 1, Large White 1, Landrace 1, Pietrain 1, Iberian, Asian, Landrace 2, Duroc 2, Pietrain 2, F2_high	rs330660055
chr16_67096515_G_A	chr16	67096515	G	A	L	SYNONYMOUS_CODING			GABRA6	ENSSSCG00000017027	glutamate receptor	0.196	Duroc 1, Large White 1, Landrace 1, Pietrain 1, Mallorcan Black, Iberian, Wild boar, Mangalitza, Bazna, Asian, Large White 2, Landrace 2, Duroc 2, Pietrain 2, F2_high	rs319649245
chr16_67096578_C_T	chr16	67096578	C	T	L	SYNONYMOUS_CODING			GABRA6	ENSSSCG00000017027	glutamate receptor	0.33	present in all pools	rs330757475
chr16_67096617_A_T	chr16	67096617	A	T	M	NON_SYNONYMOUS_CODING	deleterious	0.02	GABRA6	ENSSSCG00000017027	glutamate receptor	0.026	Asian, Large White 2
chr16_67096704_G_A	chr16	67096704	G	A	L	SYNONYMOUS_CODING			GABRA6	ENSSSCG00000017027	glutamate receptor	0.005155	Mallorcan Black
chr16_67409442_C_T	chr16	67409442	C	T	L	SYNONYMOUS_CODING			GABRB2	ENSSSCG00000017029	glutamate receptor	0.006873	Landrace 1
chr16_67411501_A_G	chr16	67411501	A	G	L	SYNONYMOUS_CODING			GABRB2	ENSSSCG00000017029	glutamate receptor	0.021	Asian	rs324960513
chr16_67415024_A_G	chr16	67415024	A	G	L	SYNONYMOUS_CODING			GABRB2	ENSSSCG00000017029	glutamate receptor	0.074	Duroc 1, Large White 1, Pietrain 1, Iberian, Asian, Duroc 2, Pietrain 2, F2_high	rs319591159
chr16_69039792_G_A	chr16	69039792	G	A	L	SYNONYMOUS_CODING			ADRA1B	ENSSSCG00000017041	Norepinephrine	0.014	Asian, Large White 2
chr16_69039855_C_T	chr16	69039855	C	T	L	SYNONYMOUS_CODING			ADRA1B	ENSSSCG00000017041	Norepinephrine	0.005155	Asian	rs338865561
chr16_69040083_T_C	chr16	69040083	T	C	L	SYNONYMOUS_CODING			ADRA1B	ENSSSCG00000017041	Norepinephrine	0.203	Duroc 1, Large White 1, Landrace 1, Pietrain 1, Mallorcan Black, Iberian, Wild boar, Asian, Large White 2, Landrace 2, Duroc 2, Pietrain 2, F2_high, F2_low	rs319945455
chr16_69040128_C_T	chr16	69040128	C	T	L	SYNONYMOUS_CODING			ADRA1B	ENSSSCG00000017041	Norepinephrine	0.058	Duroc 1, Large White 1, Pietrain 1, Asian, Large White 2, Duroc 2, F2_high	rs331087342
chr16_69040149_G_A	chr16	69040149	G	A	L	SYNONYMOUS_CODING			ADRA1B	ENSSSCG00000017041	Norepinephrine	0.05	Duroc 1, Large White 1, Pietrain 1, Asian, Large White 2, Duroc 2, F2_high
chr16_69040152_A_G	chr16	69040152	A	G	L	SYNONYMOUS_CODING			ADRA1B	ENSSSCG00000017041	Norepinephrine	0.077	Duroc 1, Large White 1, Pietrain 1, Wild boar, Asian, Large White 2, Duroc 2, F2_high
chr16_69091056_G_A	chr16	69091056	G	A	L	SYNONYMOUS_CODING			ADRA1B	ENSSSCG00000017041	Norepinephrine	0.001718	Pietrain 2
chr16_69091230_C_T	chr16	69091230	C	T	L	SYNONYMOUS_CODING			ADRA1B	ENSSSCG00000017041	Norepinephrine	0.151	Duroc 1, Large White 1, Landrace 1, Mallorcan Black, Iberian, Wild boar, Asian, Large White 2, Landrace 2, Duroc 2, Pietrain 2, F2_high, F2_low	rs345815300
chr16_69091275_T_C	chr16	69091275	T	C	L	SYNONYMOUS_CODING			ADRA1B	ENSSSCG00000017041	Norepinephrine	0.259	Duroc 1, Large White 1, Landrace 1, Pietrain 1, Mallorcan Black, Iberian, Wild boar, Asian, Large White 2, Landrace 2, Duroc 2, Pietrain 2, F2_high, F2_low	rs327098180
chr16_69091431_C_G	chr16	69091431	C	G	L	SYNONYMOUS_CODING			ADRA1B	ENSSSCG00000017041	Norepinephrine	0.021	Asian	rs337456977
chr16_69092034_T_C	chr16	69092034	T	C	L	START_GAINED			ADRA1B	ENSSSCG00000017041	Norepinephrine	0.254	Duroc 1, Large White 1, Landrace 1, Pietrain 1, Mallorcan Black, Iberian, Wild boar, Asian, Large White 2, Landrace 2, Duroc 2, Pietrain 2, F2_high, F2_low	rs326197229
chr16_85861940_C_T	chr16	85861940	C	T	L	SYNONYMOUS_CODING			SLC6A3	ENSSSCG00000017121	dopamine	0.017	Asian	rs322346220
chr16_85862003_C_G	chr16	85862003	C	G	L	SYNONYMOUS_CODING			SLC6A3	ENSSSCG00000017121	dopamine	0.017	Asian	rs330225169
chr16_85862054_C_T	chr16	85862054	C	T	L	SYNONYMOUS_CODING			SLC6A3	ENSSSCG00000017121	dopamine	0.017	Asian	rs341145198
chr16_85868426_T_G	chr16	85868426	T	G	M	NON_SYNONYMOUS_CODING	deleterious	0	SLC6A3	ENSSSCG00000017121	dopamine	0.998	present in all pools
chr16_85870325_T_C	chr16	85870325	T	C	H	SPLICE_SITE_ACCEPTOR			SLC6A3	ENSSSCG00000017121	dopamine	0.022	Duroc 1, Large White 1, Landrace 1, Pietrain 1, Mallorcan Black, Iberian, Wild boar, Large White 2, Landrace 2, Pietrain 2, F2_high, F2_low
chr16_85870331_A_C	chr16	85870331	A	C	M	NON_SYNONYMOUS_CODING	tolerated	0.16	SLC6A3	ENSSSCG00000017121	dopamine	0.036	Duroc 1, Large White 1, Landrace 1, Pietrain 1, Mallorcan Black, Iberian, Wild boar, Large White 2, Landrace 2, Duroc 2, Pietrain 2, F2_high, F2_low
chr16_85870340_G_C	chr16	85870340	G	C	M	NON_SYNONYMOUS_CODING	deleterious	0.01	SLC6A3	ENSSSCG00000017121	dopamine	0.001718	Iberian
chr16_85870354_AGGGCCGAGGT_A	chr16	85870354	AGGGCCGAGGT	A	H	FRAME_SHIFT / Splice site donor			SLC6A3	ENSSSCG00000017121	dopamine	0.027	Asian
chr16_85870361_A_T	chr16	85870361	A	T	M	NON_SYNONYMOUS_CODING	tolerated	0.08	SLC6A3	ENSSSCG00000017121	dopamine	0.001718	Pietrain 2
chr16_85870363_G_C	chr16	85870363	G	C	H	SPLICE_SITE_DONOR			SLC6A3	ENSSSCG00000017121	dopamine	0.001718	Pietrain 2
chr16_85870364_T_A	chr16	85870364	T	A	H	SPLICE_SITE_DONOR			SLC6A3	ENSSSCG00000017121	dopamine	0.001718	Pietrain 2
chr16_85870950_G_A	chr16	85870950	G	A	L	SYNONYMOUS_CODING			SLC6A3	ENSSSCG00000017121	dopamine	0.015	Iberian, Wild boar
chr16_85870959_C_T	chr16	85870959	C	T	L	SYNONYMOUS_CODING			SLC6A3	ENSSSCG00000017121	dopamine	0.093	Duroc 1, Mallorcan Black, Wild boar, Duroc 2	rs331760863
chr16_85875773_C_T	chr16	85875773	C	T	L	SYNONYMOUS_CODING			SLC6A3	ENSSSCG00000017121	dopamine	0.005155	Mangalitza
chr16_85876521_G_A	chr16	85876521	G	A	L	SYNONYMOUS_CODING			SLC6A3	ENSSSCG00000017121	dopamine	0.017	Pietrain 1, Asian, Pietrain 2, F2_high, F2_low	rs320946527
chr16_85879153_T_C	chr16	85879153	T	C	L	SYNONYMOUS_CODING			SLC6A3	ENSSSCG00000017121	dopamine	0.026	Asian	rs344926824
chr16_85879178_C_A	chr16	85879178	C	A	L	SYNONYMOUS_CODING			SLC6A3	ENSSSCG00000017121	dopamine	0.086	Duroc 1, Mallorcan Black, Wild boar, Duroc 2	rs325355021
chr16_85880322_C_T	chr16	85880322	C	T	L	SYNONYMOUS_CODING			SLC6A3	ENSSSCG00000017121	dopamine	0.019	Asian	rs341095056
chr17_35851578_C_T	chr17	35851578	C	T	L	START_GAINED			ADRA1D	ENSSSCG00000007139	norepinephrine	0.511	Duroc 1, Large White 1, Landrace 1, Pietrain 1, Mallorcan Black, Wild boar, Mangalitza, Bazna, Asian, Large White 2, Landrace 2, Duroc 2, Pietrain 2, F2_high, F2_low	rs337387346
chr17_35851629_C_T	chr17	35851629	C	T	L	START_GAINED			ADRA1D	ENSSSCG00000007139	norepinephrine	0.101	Large White 1, Pietrain 1, Mangalitza, Asian, Large White 2, F2_high, F2_low
chr17_35852135_G_T	chr17	35852135	G	T	L	SYNONYMOUS_CODING			ADRA1D	ENSSSCG00000007139	norepinephrine	0.551	present in all pools	rs341175109
chr17_35852504_A_G	chr17	35852504	A	G	L	SYNONYMOUS_CODING			ADRA1D	ENSSSCG00000007139	norepinephrine	0.001718	Wild boar
chr17_35852582_G_T	chr17	35852582	G	T	L	SYNONYMOUS_CODING			ADRA1D	ENSSSCG00000007139	norepinephrine	0.443	Duroc 1, Large White 1, Landrace 1, Pietrain 1, Mallorcan Black, Wild boar, Mangalitza, Bazna, Asian, Large White 2, Landrace 2, Duroc 2, Pietrain 2, F2_high, F2_low	rs320309537
chr17_35852630_G_A	chr17	35852630	G	A	L	SYNONYMOUS_CODING			ADRA1D	ENSSSCG00000007139	norepinephrine	0.552	present in all pools	rs330036527
chr17_35852656_C_A	chr17	35852656	C	A	M	NON_SYNONYMOUS_CODING	tolerated	0.11	ADRA1D	ENSSSCG00000007139	norepinephrine	0.01	Large White 1, Large White 2	rs342320909
chr17_35852727_G_C	chr17	35852727	G	C	M	NON_SYNONYMOUS_CODING	tolerated	0.42	ADRA1D	ENSSSCG00000007139	norepinephrine	0.074	Landrace 1, Pietrain 1, Mallorcan Black, Landrace 2, Pietrain 2	rs324769619
chr17_35852795_A_G	chr17	35852795	A	G	L	SYNONYMOUS_CODING			ADRA1D	ENSSSCG00000007139	norepinephrine	0.064	Duroc 1, Large White 1, Large White 2, Duroc 2, Pietrain 2	rs330853081
chr17_35870774_G_A	chr17	35870774	G	A	L	SYNONYMOUS_CODING			ADRA1D	ENSSSCG00000007139	norepinephrine	0.024	Wild boar	rs321198845
chr17_35870780_G_T	chr17	35870780	G	T	L	SYNONYMOUS_CODING			ADRA1D	ENSSSCG00000007139	norepinephrine	0.126	Landrace 1, Bazna, Asian, Large White 2, Landrace 2, Pietrain 2, F2_high, F2_low	rs330966368
chr17_35870817_C_T	chr17	35870817	C	T	L	SYNONYMOUS_CODING			ADRA1D	ENSSSCG00000007139	norepinephrine	0.001718	Wild boar
chr17_35870854_A_C	chr17	35870854	A	C	M	NON_SYNONYMOUS_CODING	deleterious	0	ADRA1D	ENSSSCG00000007139	norepinephrine	0.01	Duroc 1, Large White 1, Landrace 1, Iberian, Asian, F2_high
chr17_35870897_C_A	chr17	35870897	C	A	L	SYNONYMOUS_CODING			ADRA1D	ENSSSCG00000007139	norepinephrine	0.026	Asian	rs341002490
chr17_35871071_G_C	chr17	35871071	G	C	L	SYNONYMOUS_CODING			ADRA1D	ENSSSCG00000007139	norepinephrine	0.022	Wild boar
chr17_35871095_G_A	chr17	35871095	G	A	L	SYNONYMOUS_CODING			ADRA1D	ENSSSCG00000007139	norepinephrine	0.006873	Pietrain 1, Pietrain 2
chr17_35871218_A_G	chr17	35871218	A	G	L	SYNONYMOUS_CODING			ADRA1D	ENSSSCG00000007139	norepinephrine	0.333	Duroc 1, Large White 1, Landrace 1, Pietrain 1, Mallorcan Black, Wild boar, Mangalitza, Bazna, Asian, Large White 2, Landrace 2, Duroc 2, Pietrain 2, F2_high, F2_low	rs80805391
chr17_35871331_C_T	chr17	35871331	C	T	M	NON_SYNONYMOUS_CODING	deleterious	0.02	ADRA1D	ENSSSCG00000007139	norepinephrine	0.006873	Large White 2, Duroc 2, Pietrain 2, F2_high
chr17_36975999_T_C	chr17	36975999	T	C	M	NON_SYNONYMOUS_CODING	tolerated	1	OXT	ENSSSCG00000007164		0.136	Duroc 1, Large White 1, Pietrain 1, Mallorcan Black, Asian, Large White 2, Landrace 2, Duroc 2, Pietrain 2	rs335086766
chr17_36976028_G_A	chr17	36976028	G	A	L	SYNONYMOUS_CODING			OXT	ENSSSCG00000007164		0.086	F2_high, F2_low
chr17_36976034_C_A	chr17	36976034	C	A	L	SYNONYMOUS_CODING			OXT	ENSSSCG00000007164		0.079	Duroc 1, Pietrain 1, Iberian, Wild boar, Mangalitza, Duroc 2, Pietrain 2	rs343939631
chr17_36976088_G_A	chr17	36976088	G	A	L	SYNONYMOUS_CODING			OXT	ENSSSCG00000007164		0.082	Duroc 1, Pietrain 1, Iberian, Wild boar, Mangalitza, Duroc 2, Pietrain 2	rs325868471
chr17_36976139_G_A	chr17	36976139	G	A	L	SYNONYMOUS_CODING			OXT	ENSSSCG00000007164		0.062	Duroc 1, Pietrain 1, Iberian, Wild boar, Mangalitza, Duroc 2, Pietrain 2
chr17_36976556_C_T	chr17	36976556	C	T	M	NON_SYNONYMOUS_CODING	tolerated	0.45	OXT	ENSSSCG00000007164		0.012	Asian	rs344228778
chr17_36976584_G_A	chr17	36976584	G	A	L	SYNONYMOUS_CODING			OXT	ENSSSCG00000007164		0.034	Bazna, Large White 2
chr18_3151609_AG_A	chr18	3151609	AG	A	H	FRAME_SHIFT			HTR5A ortholog	ENSSSCG00000023549	Serotonin	0.998	present in all pools
chr18_3151649_G_T	chr18	3151649	G	T	M	NON_SYNONYMOUS_CODING	tolerated	0.22	HTR5A ortholog	ENSSSCG00000023549	Serotonin	0.001718	F2_low
chr18_3151651_A_G	chr18	3151651	A	G	M	NON_SYNONYMOUS_CODING	deleterious	0.02	HTR5A ortholog	ENSSSCG00000023549	Serotonin	0.001718	Wild boar
chr18_3151659_C_T	chr18	3151659	C	T	H	STOP_GAINED			HTR5A ortholog	ENSSSCG00000023549	Serotonin	0.727	present in all pools
chr18_3214905_C_T	chr18	3214905	C	T	L	SYNONYMOUS_CODING			HTR5A ortholog	ENSSSCG00000030573	Serotonin	0.003436	Asian
chr18_3214922_AC_A	chr18	3214922	AC	A	H	FRAME_SHIFT			HTR5A ortholog	ENSSSCG00000030573	Serotonin	0.997	present in all pools
chr18_3214945_G_A	chr18	3214945	G	A	M	NON_SYNONYMOUS_CODING	tolerated	1	HTR5A ortholog	ENSSSCG00000030573	Serotonin	0.997	present in all pools
chr18_3214963_A_G	chr18	3214963	A	G	M	NON_SYNONYMOUS_CODING	tolerated	0.73	HTR5A ortholog	ENSSSCG00000030573	Serotonin	0.003436	Asian
chr18_21201868_G_A	chr18	21201868	G	A	M	NON_SYNONYMOUS_CODING	tolerated	0.97	OB / LEP	ENSSSCG00000016588	appetite	0.021	Large White 1, Asian, F2_high, F2_low
chr18_21201876_C_T	chr18	21201876	C	T	L	SYNONYMOUS_CODING			OB / LEP	ENSSSCG00000016588	appetite	0.017	Asian
chr18_21201919_A_G	chr18	21201919	A	G	M	NON_SYNONYMOUS_CODING	deleterious	0.01	OB / LEP	ENSSSCG00000016588	appetite	0.003268	Bazna
chr18_21204377_T_C	chr18	21204377	T	C	L	SYNONYMOUS_CODING			OB / LEP	ENSSSCG00000016588	appetite	0.182	Duroc 1, Large White 1, Landrace 1, Pietrain 1, Mallorcan Black, Iberian, Wild boar, Asian, Large White 2, Duroc 2, Pietrain 2, F2_high, F2_low	rs45431504
chr18_21204563_G_A	chr18	21204563	G	A	M	NON_SYNONYMOUS_CODING	tolerated	0.45	OB / LEP	ENSSSCG00000016588	appetite	0.022	Landrace 1, Landrace 2, Pietrain 2
chr18_21204589_G_A	chr18	21204589	G	A	L	SYNONYMOUS_CODING			OB / LEP	ENSSSCG00000016588	appetite	0.031	Asian	rs45431505
chr18_21204625_G_T	chr18	21204625	G	T	L	SYNONYMOUS_CODING			OB / LEP	ENSSSCG00000016588	appetite	0.04	Large White 1, Asian, F2_high, F2_low	rs45431507
chr18_22610447_A_C	chr18	22610447	A	C	L	SYNONYMOUS_CODING			GRM8	ENSSSCG00000022865	glutamate receptor	0.003436	Wild boar
chr18_22610486_C_T	chr18	22610486	C	T	L	SYNONYMOUS_CODING			GRM8	ENSSSCG00000022865	glutamate receptor	0.273	Duroc 1, Large White 1, Landrace 1, Pietrain 1, Mallorcan Black, Iberian, Wild boar, Bazna, Large White 2, Landrace 2, Duroc 2, Pietrain 2, F2_high, F2_low	rs327863473
chr18_22977703_G_A	chr18	22977703	G	A	L	SYNONYMOUS_CODING			GRM8	ENSSSCG00000022865	glutamate receptor	0.041	Landrace 1, Mangalitza, Asian, Landrace 2	rs328588476
chr18_22977709_C_T	chr18	22977709	C	T	L	SYNONYMOUS_CODING			GRM8	ENSSSCG00000022865	glutamate receptor	0.04	Landrace 1, Mangalitza, Asian, Landrace 2	rs335293233
chr18_22977883_C_T	chr18	22977883	C	T	L	SYNONYMOUS_CODING			GRM8	ENSSSCG00000022865	glutamate receptor	0.126	Duroc 1, Large White 1, Pietrain 1, Mallorcan Black, Iberian, Mangalitza, Bazna, Large White 2, Duroc 2, F2_high, F2_low	rs325691834
chr18_22978047_C_T	chr18	22978047	C	T	M	NON_SYNONYMOUS_CODING	deleterious	0.02	GRM8	ENSSSCG00000022865	glutamate receptor	0.043	Duroc 1, Iberian, Duroc 2	rs336622677
chr18_22978333_T_C	chr18	22978333	T	C	L	SYNONYMOUS_CODING			GRM8	ENSSSCG00000022865	glutamate receptor	0.368	present in all pools	rs318477354
chr18_22978366_C_G	chr18	22978366	C	G	L	SYNONYMOUS_CODING			GRM8	ENSSSCG00000022865	glutamate receptor	0.247	Duroc 1, Large White 1, Landrace 1, Pietrain 1, Iberian, Wild boar, Mangalitza, Bazna, Asian, Large White 2, Landrace 2, Duroc 2, Pietrain 2, F2_high, F2_low	rs332565793
chr18_22978477_A_G	chr18	22978477	A	G	L	SYNONYMOUS_CODING			GRM8	ENSSSCG00000022865	glutamate receptor	0.046	Landrace 1, Mangalitza, Asian, Landrace 2	rs338301803
chr18_22978501_C_T	chr18	22978501	C	T	L	SYNONYMOUS_CODING			GRM8	ENSSSCG00000022865	glutamate receptor	0.18	Duroc 1, Large White 1, Landrace 1, Pietrain 1, Iberian, Wild boar, Mangalitza, Bazna, Large White 2, Landrace 2, Duroc 2, Pietrain 2, F2_high	rs319533386
chr18_46648726_G_A	chr18	46648726	G	A	M	NON_SYNONYMOUS_CODING	deleterious	0.03	CRHR2	ENSSSCG00000016675	other hormone, growth factors, and their receptors	0.131	Duroc 1, Large White 1, Landrace 1, Pietrain 1, Iberian, Wild boar, Mangalitza, Large White 2, Landrace 2, Duroc 2, Pietrain 2, F2_high, F2_low	rs346255492
chr18_46648817_C_A	chr18	46648817	C	A	M	NON_SYNONYMOUS_CODING	tolerated	1	CRHR2	ENSSSCG00000016675	other hormone, growth factors, and their receptors	0.029	F2_high, F2_low
chr18_46650961_C_T	chr18	46650961	C	T	M	NON_SYNONYMOUS_CODING	tolerated	0.23	CRHR2	ENSSSCG00000016675	other hormone, growth factors, and their receptors	0.001718	Asian
chr18_46651019_C_T	chr18	46651019	C	T	L	SYNONYMOUS_CODING			CRHR2	ENSSSCG00000016675	other hormone, growth factors, and their receptors	0.012	Wild boar	rs335311049
chr18_46651246_G_C	chr18	46651246	G	C	L	SYNONYMOUS_CODING			CRHR2	ENSSSCG00000016675	other hormone, growth factors, and their receptors	0.048	Asian, Landrace 2, F2_high, F2_low	rs318652074
chr18_52929875_C_T	chr18	52929875	C	T	L	SYNONYMOUS_CODING			NPY	ENSSSCG00000016718	appetite	0.017	Large White 1, Landrace 1, Landrace 2
chr18_52932070_G_A	chr18	52932070	G	A	L	SYNONYMOUS_CODING			NPY	ENSSSCG00000016718	appetite	0.232	Duroc 1, Large White 1, Landrace 1, Pietrain 1, Mallorcan Black, Wild boar, Mangalitza, Bazna, Large White 2, Landrace 2, Duroc 2, Pietrain 2, F2_high, F2_low	rs327570409
chr18_52936546_C_T	chr18	52936546	C	T	L	SYNONYMOUS_CODING			NPY	ENSSSCG00000016718	appetite	0.003436	Asian	rs333423237
chr2_272694_C_T	chr2	272694	C	T	L	SYNONYMOUS_CODING			DRD4	ENSSSCG00000012851	dopamine	0.015	F2_high, F2_low
chr2_272832_C_G	chr2	272832	C	G	L	SYNONYMOUS_CODING			DRD4	ENSSSCG00000012851	dopamine	0.088	Large White 1, Asian, Large White 2, F2_high, F2_low	rs341339495
chr2_273000_G_C	chr2	273000	G	C	L	SYNONYMOUS_CODING			DRD4	ENSSSCG00000012851	dopamine	0.234	Large White 1, Landrace 1, Mallorcan Black, Iberian, Wild boar, Mangalitza, Bazna, Large White 2, Landrace 2, Pietrain 2
chr2_273674_G_C	chr2	273674	G	C	M	NON_SYNONYMOUS_CODING	tolerated	0.85	DRD4	ENSSSCG00000012851	dopamine	0.111	Large White 1, Mallorcan Black, Iberian, Mangalitza, Bazna, Large White 2, Landrace 2, Pietrain 2	rs324702803
chr2_275648_A_C	chr2	275648	A	C	M	NON_SYNONYMOUS_CODING	tolerated	0.06	DRD4	ENSSSCG00000012851	dopamine	0.001718	Pietrain 2
chr2_275650_G_C	chr2	275650	G	C	L	SYNONYMOUS_CODING			DRD4	ENSSSCG00000012851	dopamine	0.015	Mallorcan Black, Iberian, Mangalitza, Asian, Large White 2, Landrace 2, Duroc 2, Pietrain 2, F2_high
chr2_3563364_G_A	chr2	3563364	G	A	L	SYNONYMOUS_CODING			ALDH3B2 ortholog	ENSSSCG00000026349	dopamine/norepinephrine_likely	0.113	Large White 1, Landrace 1, Pietrain 1, Mallorcan Black, Asian, Large White 2, Duroc 2, Pietrain 2, F2_high, F2_low	rs338161565
chr2_3563367_C_T	chr2	3563367	C	T	L	SYNONYMOUS_CODING			ALDH3B2 ortholog	ENSSSCG00000026349	dopamine/norepinephrine_likely	0.036	Pietrain 1, Pietrain 2	rs318444503
chr2_3563450_C_G	chr2	3563450	C	G	M	NON_SYNONYMOUS_CODING	tolerated	0.19	ALDH3B2 ortholog	ENSSSCG00000026349	dopamine/norepinephrine_likely	0.001718	Asian
chr2_3563453_G_T	chr2	3563453	G	T	M	NON_SYNONYMOUS_CODING	tolerated	0.1	ALDH3B2 ortholog	ENSSSCG00000026349	dopamine/norepinephrine_likely	0.003436	Asian	rs330431032
chr2_3564753_T_C	chr2	3564753	T	C	L	SYNONYMOUS_CODING			ALDH3B2 ortholog	ENSSSCG00000026349	dopamine/norepinephrine_likely	0.001718	Asian	rs343460803
chr2_3564756_G_T	chr2	3564756	G	T	L	SYNONYMOUS_CODING			ALDH3B2 ortholog	ENSSSCG00000026349	dopamine/norepinephrine_likely	0.001718	Asian	rs327340507
chr2_3564771_G_A	chr2	3564771	G	A	L	SYNONYMOUS_CODING			ALDH3B2 ortholog	ENSSSCG00000026349	dopamine/norepinephrine_likely	0.005155	Large White 2, Duroc 2, F2_high
chr2_3565450_C_T	chr2	3565450	C	T	M	NON_SYNONYMOUS_CODING	deleterious	0.03	ALDH3B2 ortholog	ENSSSCG00000026349	dopamine/norepinephrine_likely	0.001718	Asian	rs339196688
chr2_3566061_C_T	chr2	3566061	C	T	L	SYNONYMOUS_CODING			ALDH3B2 ortholog	ENSSSCG00000026349	dopamine/norepinephrine_likely	0.16	Large White 1, Landrace 1, Pietrain 1, Mallorcan Black, Asian, Large White 2, Duroc 2, Pietrain 2, F2_high, F2_low	rs323991216
chr2_3566101_T_C	chr2	3566101	T	C	M	NON_SYNONYMOUS_CODING	tolerated	0.72	ALDH3B2 ortholog	ENSSSCG00000026349	dopamine/norepinephrine_likely	0.027	Pietrain 1, Asian, Pietrain 2, F2_high, F2_low	rs335109372
chr2_3566130_C_T	chr2	3566130	C	T	L	SYNONYMOUS_CODING			ALDH3B2 ortholog	ENSSSCG00000026349	dopamine/norepinephrine_likely	0.026	Pietrain 1, Pietrain 2, F2_high, F2_low	rs343624139
chr2_3566136_G_T	chr2	3566136	G	T	M	NON_SYNONYMOUS_CODING	deleterious	0	ALDH3B2 ortholog	ENSSSCG00000026349	dopamine/norepinephrine_likely	0.041	Pietrain 1, Pietrain 2	rs327295575
chr2_3566386_C_CA	chr2	3566386	C	CA	H	SPLICE_SITE_ACCEPTOR			ALDH3B2 ortholog	ENSSSCG00000026349	dopamine/norepinephrine_likely	0.167	present in all pools
chr2_3566391_T_C	chr2	3566391	T	C	L	SYNONYMOUS_CODING			ALDH3B2 ortholog	ENSSSCG00000026349	dopamine/norepinephrine_likely	0.113	Large White 1, Landrace 1, Pietrain 1, Mallorcan Black, Asian, Large White 2, Pietrain 2, F2_high, F2_low
chr2_3566406_C_T	chr2	3566406	C	T	L	SYNONYMOUS_CODING			ALDH3B2 ortholog	ENSSSCG00000026349	dopamine/norepinephrine_likely	0.091	Large White 1, Landrace 1, Pietrain 1, Mallorcan Black, Asian, Large White 2, Pietrain 2, F2_high, F2_low	rs345737086
chr2_3566487_C_T	chr2	3566487	C	T	L	SYNONYMOUS_CODING			ALDH3B2 ortholog	ENSSSCG00000026349	dopamine/norepinephrine_likely	0.125	Large White 1, Landrace 1, Pietrain 1, Mallorcan Black, Asian, Large White 2, Duroc 2, Pietrain 2, F2_high, F2_low	rs325297968
chr2_3566521_A_C	chr2	3566521	A	C	M	NON_SYNONYMOUS_CODING	deleterious	0	ALDH3B2 ortholog	ENSSSCG00000026349	dopamine/norepinephrine_likely	0.358	present in all pools
chr2_3566523_C_T	chr2	3566523	C	T	L	SYNONYMOUS_CODING			ALDH3B2 ortholog	ENSSSCG00000026349	dopamine/norepinephrine_likely	0.356	present in all pools
chr2_3566528_G_A	chr2	3566528	G	A	M	NON_SYNONYMOUS_CODING	deleterious	0	ALDH3B2 ortholog	ENSSSCG00000026349	dopamine/norepinephrine_likely	0.005155	Duroc 1, Mallorcan Black, Duroc 2
chr2_3566574_A_G	chr2	3566574	A	G	L	SYNONYMOUS_CODING			ALDH3B2 ortholog	ENSSSCG00000026349	dopamine/norepinephrine_likely	0.017	Mallorcan Black, Asian, Pietrain 2
chr2_3566690_A_G	chr2	3566690	A	G	M	NON_SYNONYMOUS_CODING	tolerated	0.94	ALDH3B2 ortholog	ENSSSCG00000026349	dopamine/norepinephrine_likely	0.863	present in all pools
chr2_3566706_T_C	chr2	3566706	T	C	L	SYNONYMOUS_CODING			ALDH3B2 ortholog	ENSSSCG00000026349	dopamine/norepinephrine_likely	0.712	present in all pools
chr2_3567544_C_T	chr2	3567544	C	T	M	NON_SYNONYMOUS_CODING	deleterious	0	ALDH3B2 ortholog	ENSSSCG00000026349	dopamine/norepinephrine_likely	0.01	Pietrain 1, Wild boar
chr2_3567571_G_A	chr2	3567571	G	A	M	NON_SYNONYMOUS_CODING	tolerated	0.09	ALDH3B2 ortholog	ENSSSCG00000026349	dopamine/norepinephrine_likely	0.058	Asian, F2_high, F2_low	rs335496690
chr2_3568521_T_C	chr2	3568521	T	C	L	SYNONYMOUS_CODING			ALDH3B2 ortholog	ENSSSCG00000026349	dopamine/norepinephrine_likely	0.086	Large White 1, Landrace 1, Pietrain 1, Mallorcan Black, Asian, Large White 2, Duroc 2, Pietrain 2, F2_high, F2_low	rs344209789
chr2_35261510_G_A	chr2	35261510	G	A	M	NON_SYNONYMOUS_CODING	tolerated	0.21	BDNF	ENSSSCG00000013333	other hormone, growth factors, and their receptors	0.01	Asian	rs336814400
chr2_35261551_G_C	chr2	35261551	G	C	L	SYNONYMOUS_CODING			BDNF	ENSSSCG00000013333	other hormone, growth factors, and their receptors	0.041	Large White 1, Pietrain 1, Asian, Large White 2, Pietrain 2, F2_high, F2_low	rs318802038
chr2_35261605_C_G	chr2	35261605	C	G	M	NON_SYNONYMOUS_CODING	tolerated	1	BDNF	ENSSSCG00000013333	other hormone, growth factors, and their receptors	0.008591	Asian	rs331820818
chr2_35261781_A_C	chr2	35261781	A	C	M	NON_SYNONYMOUS_CODING	deleterious	0.02	BDNF	ENSSSCG00000013333	other hormone, growth factors, and their receptors	0.041	present in all pools
chr2_35261978_A_C	chr2	35261978	A	C	L	SYNONYMOUS_CODING			BDNF	ENSSSCG00000013333	other hormone, growth factors, and their receptors	0.033	Asian, F2_high, F2_low	rs329452959
chr2_44154470_C_T	chr2	44154470	C	T	M	NON_SYNONYMOUS_CODING	tolerated	0.25	TPH1	ENSSSCG00000013372	Serotonin	0.005155	Large White 2
chr2_44167878_T_C	chr2	44167878	T	C	L	SYNONYMOUS_CODING			TPH1	ENSSSCG00000013372	Serotonin	0.028	Bazna, Asian	rs325754159
chr2_44169172_A_G	chr2	44169172	A	G	L	SYNONYMOUS_CODING			TPH1	ENSSSCG00000013372	Serotonin	0.036	Duroc 1, Bazna, Asian, Large White 2, Landrace 2, Duroc 2	rs325792564
chr2_44169680_C_G	chr2	44169680	C	G	L	SYNONYMOUS_CODING			TPH1	ENSSSCG00000013372	Serotonin	0.003436	Large White 2
chr2_44169824_T_C	chr2	44169824	T	C	L	SYNONYMOUS_CODING			TPH1	ENSSSCG00000013372	Serotonin	0.005155	Asian	rs335870925
chr2_77587986_A_G	chr2	77587986	A	G	M	NON_SYNONYMOUS_CODING	tolerated	1	GRIN3B	ENSSSCG00000029635	glutamate receptor	0.155	Large White 1, Wild boar, Mangalitza, Bazna, Asian, Large White 2, Landrace 2, Pietrain 2, F2_high, F2_low	rs325204219
chr2_77588333_G_A	chr2	77588333	G	A	L	SYNONYMOUS_CODING			GRIN3B	ENSSSCG00000029635	glutamate receptor	0.026	F2_high, F2_low
chr2_77588343_G_A	chr2	77588343	G	A	M	NON_SYNONYMOUS_CODING	tolerated	0.71	GRIN3B	ENSSSCG00000029635	glutamate receptor	0.052	Large White 1, Wild boar, Bazna, Asian, Large White 2, Pietrain 2, F2_high	rs338669173
chr2_77588792_G_A	chr2	77588792	G	A	L	SYNONYMOUS_CODING			GRIN3B	ENSSSCG00000029635	glutamate receptor	0.041	Large White 1, Asian, Large White 2, Pietrain 2, F2_high	rs337938245
chr2_77588825_G_A	chr2	77588825	G	A	L	SYNONYMOUS_CODING			GRIN3B	ENSSSCG00000029635	glutamate receptor	0.113	Mangalitza, Asian, Large White 2, Landrace 2, F2_high, F2_low	rs318953544
chr2_77588850_T_C	chr2	77588850	T	C	M	NON_SYNONYMOUS_CODING	tolerated	0.05	GRIN3B	ENSSSCG00000029635	glutamate receptor	0.001718	Pietrain 1
chr2_77588869_G_T	chr2	77588869	G	T	M	NON_SYNONYMOUS_CODING	tolerated	0.13	GRIN3B	ENSSSCG00000029635	glutamate receptor	0.01	Iberian
chr2_77589105_G_A	chr2	77589105	G	A	M	NON_SYNONYMOUS_CODING	tolerated	0.8	GRIN3B	ENSSSCG00000029635	glutamate receptor	0.001718	Wild boar	rs330321901
chr2_77589150_G_A	chr2	77589150	G	A	M	NON_SYNONYMOUS_CODING	tolerated	0.34	GRIN3B	ENSSSCG00000029635	glutamate receptor	0.001718	Landrace 2
chr2_77589262_G_C	chr2	77589262	G	C	M	NON_SYNONYMOUS_CODING	tolerated	0.11	GRIN3B	ENSSSCG00000029635	glutamate receptor	0.006873	Asian, Large White 2, Pietrain 2	rs341272184
chr2_77589426_A_G	chr2	77589426	A	G	M	NON_SYNONYMOUS_CODING	tolerated	0.06	GRIN3B	ENSSSCG00000029635	glutamate receptor	0.022	Asian, Large White 2
chr2_77589644_C_T	chr2	77589644	C	T	L	SYNONYMOUS_CODING			GRIN3B	ENSSSCG00000029635	glutamate receptor	0.005155	Iberian, Wild boar
chr2_77589701_T_C	chr2	77589701	T	C	L	SYNONYMOUS_CODING			GRIN3B	ENSSSCG00000029635	glutamate receptor	0.162	Large White 1, Wild boar, Mangalitza, Bazna, Asian, Large White 2, Landrace 2, Duroc 2, Pietrain 2, F2_high, F2_low	rs321426923
chr2_77589744_G_A	chr2	77589744	G	A	M	NON_SYNONYMOUS_CODING	deleterious	0	GRIN3B	ENSSSCG00000029635	glutamate receptor	0.001718	Duroc 1
chr2_77589755_C_T	chr2	77589755	C	T	L	SYNONYMOUS_CODING			GRIN3B	ENSSSCG00000029635	glutamate receptor	0.006873	Wild boar
chr2_77589767_C_T	chr2	77589767	C	T	L	SYNONYMOUS_CODING			GRIN3B	ENSSSCG00000029635	glutamate receptor	0.091	Duroc 1, Large White 1, Landrace 1, Pietrain 1, Iberian, Large White 2, Landrace 2, Duroc 2, F2_high, F2_low	rs329819502
chr2_77594949_G_A	chr2	77594949	G	A	M	NON_SYNONYMOUS_CODING	deleterious	0.05	GRIN3B	ENSSSCG00000029635	glutamate receptor	0.01	Iberian	rs322838373
chr2_77594979_G_A	chr2	77594979	G	A	M	NON_SYNONYMOUS_CODING	tolerated	0.27	GRIN3B	ENSSSCG00000029635	glutamate receptor	0.005155	Landrace 1, Landrace 2
chr2_77595228_A_G	chr2	77595228	A	G	M	NON_SYNONYMOUS_CODING	tolerated	1	GRIN3B	ENSSSCG00000029635	glutamate receptor	0.163	Large White 1, Wild boar, Mangalitza, Bazna, Asian, Large White 2, Landrace 2, Pietrain 2, F2_high, F2_low	rs322146742
chr2_81071734_G_T	chr2	81071734	G	T	L	SYNONYMOUS_CODING			GRM6	ENSSSCG00000014027	glutamate receptor	0.001718	F2_low
chr2_81071780_G_C	chr2	81071780	G	C	M	NON_SYNONYMOUS_CODING	tolerated	0.36	GRM6	ENSSSCG00000014027	glutamate receptor	0.001634	Bazna
chr2_81071781_C_T	chr2	81071781	C	T	M	NON_SYNONYMOUS_CODING	tolerated	0.67	GRM6	ENSSSCG00000014027	glutamate receptor	0.001634	Bazna
chr2_81071790_T_A	chr2	81071790	T	A	M	NON_SYNONYMOUS_CODING	tolerated	0.07	GRM6	ENSSSCG00000014027	glutamate receptor	0.001634	Bazna
chr2_81071794_G_A	chr2	81071794	G	A	L	SYNONYMOUS_CODING			GRM6	ENSSSCG00000014027	glutamate receptor	0.001634	Bazna
chr2_81071795_C_G	chr2	81071795	C	G	M	NON_SYNONYMOUS_CODING	tolerated	1	GRM6	ENSSSCG00000014027	glutamate receptor	0.001634	Bazna
chr2_81071800_G_A	chr2	81071800	G	A	L	SYNONYMOUS_CODING			GRM6	ENSSSCG00000014027	glutamate receptor	0.052	Large White 1, Bazna, Asian, Large White 2, F2_high, F2_low
chr2_81071812_C_G	chr2	81071812	C	G	L	SYNONYMOUS_CODING			GRM6	ENSSSCG00000014027	glutamate receptor	0.014	Pietrain 1, Mallorcan Black, Wild boar, Mangalitza, Asian, Large White 2, Pietrain 2
chr2_81071818_G_A	chr2	81071818	G	A	L	SYNONYMOUS_CODING			GRM6	ENSSSCG00000014027	glutamate receptor	0.05	Large White 1, Landrace 1, Pietrain 1, Asian, Large White 2, F2_high, F2_low
chr2_81071914_G_A	chr2	81071914	G	A	L	SYNONYMOUS_CODING			GRM6	ENSSSCG00000014027	glutamate receptor	0.003436	Iberian
chr2_81071977_G_C	chr2	81071977	G	C	L	SYNONYMOUS_CODING			GRM6	ENSSSCG00000014027	glutamate receptor	0.003436	Landrace 1, Landrace 2
chr2_81072154_C_A	chr2	81072154	C	A	L	SYNONYMOUS_CODING			GRM6	ENSSSCG00000014027	glutamate receptor	0.096	Large White 1, Bazna, Asian, Large White 2, F2_high, F2_low	rs328928384
chr2_81076347_T_C	chr2	81076347	T	C	L	SYNONYMOUS_CODING			GRM6	ENSSSCG00000014027	glutamate receptor	0.17	Large White 1, Landrace 1, Pietrain 1, Bazna, Asian, Large White 2, Pietrain 2, F2_high, F2_low	rs337266951
chr2_81076432_T_C	chr2	81076432	T	C	M	NON_SYNONYMOUS_CODING	tolerated	0.32	GRM6	ENSSSCG00000014027	glutamate receptor	0.092	Large White 1, Bazna, Asian, Large White 2, F2_high, F2_low	rs319257788
chr2_81076437_C_T	chr2	81076437	C	T	L	SYNONYMOUS_CODING			GRM6	ENSSSCG00000014027	glutamate receptor	0.022	Large White 2, Pietrain 2, F2_high, F2_low
chr2_81076750_G_A	chr2	81076750	G	A	M	NON_SYNONYMOUS_CODING	tolerated	0.05	GRM6	ENSSSCG00000014027	glutamate receptor	0.021	Asian, F2_high
chr2_81078972_C_A	chr2	81078972	C	A	M	NON_SYNONYMOUS_CODING	tolerated	0.78	GRM6	ENSSSCG00000014027	glutamate receptor	0.017	Asian, Large White 2
chr2_81079192_G_A	chr2	81079192	G	A	L	SYNONYMOUS_CODING			GRM6	ENSSSCG00000014027	glutamate receptor	0.088	Large White 1, Bazna, Asian, Large White 2, F2_high, F2_low	rs319851427
chr2_81079242_C_T	chr2	81079242	C	T	M	NON_SYNONYMOUS_CODING	tolerated	0.19	GRM6	ENSSSCG00000014027	glutamate receptor	0.026	F2_high, F2_low
chr2_81079270_C_T	chr2	81079270	C	T	L	SYNONYMOUS_CODING			GRM6	ENSSSCG00000014027	glutamate receptor	0.09	Large White 1, Bazna, Asian, Large White 2, F2_high, F2_low	rs331010634
chr2_81079495_C_T	chr2	81079495	C	T	L	SYNONYMOUS_CODING			GRM6	ENSSSCG00000014027	glutamate receptor	0.031	F2_high, F2_low
chr2_81079498_C_T	chr2	81079498	C	T	L	SYNONYMOUS_CODING			GRM6	ENSSSCG00000014027	glutamate receptor	0.065	Large White 1, Landrace 1, Pietrain 1, Asian, Large White 2, F2_high, F2_low	rs340948777
chr2_81079579_G_A	chr2	81079579	G	A	L	SYNONYMOUS_CODING			GRM6	ENSSSCG00000014027	glutamate receptor	0.021	Large White 2, Pietrain 2, F2_high, F2_low
chr2_81079654_C_T	chr2	81079654	C	T	L	SYNONYMOUS_CODING			GRM6	ENSSSCG00000014027	glutamate receptor	0.088	Large White 1, Bazna, Asian, Large White 2, F2_high, F2_low	rs322363812
chr2_81079717_T_C	chr2	81079717	T	C	L	SYNONYMOUS_CODING			GRM6	ENSSSCG00000014027	glutamate receptor	0.17	Large White 1, Landrace 1, Pietrain 1, Bazna, Asian, Large White 2, Duroc 2, Pietrain 2, F2_high, F2_low	rs329923928
chr2_81082706_C_T	chr2	81082706	C	T	L	SYNONYMOUS_CODING			GRM6	ENSSSCG00000014027	glutamate receptor	0.07	Large White 1, Landrace 1, Asian, Large White 2, Pietrain 2, F2_high, F2_low	rs326560417
chr2_81083901_A_G	chr2	81083901	A	G	L	SYNONYMOUS_CODING			GRM6	ENSSSCG00000014027	glutamate receptor	0.022	Large White 2, Pietrain 2, F2_high, F2_low	rs323118028
chr2_83530377_T_C	chr2	83530377	T	C	M	NON_SYNONYMOUS_CODING	tolerated	0.41	HRH2	ENSSSCG00000029096	other hormone, growth factors, and their receptors	0.735	present in all pools	rs318642068
chr2_83531538_G_A	chr2	83531538	G	A	L	SYNONYMOUS_CODING			HRH2	ENSSSCG00000029096	other hormone, growth factors, and their receptors	0.001718	Asian
chr2_83531593_T_C	chr2	83531593	T	C	M	NON_SYNONYMOUS_CODING	tolerated	0.64	HRH2	ENSSSCG00000029096	other hormone, growth factors, and their receptors	0.391	Large White 1, Landrace 1, Pietrain 1, Mallorcan Black, Iberian, Wild boar, Bazna, Asian, Large White 2, Landrace 2, Duroc 2, Pietrain 2, F2_high, F2_low	rs333286435
chr2_83531660_T_C	chr2	83531660	T	C	M	NON_SYNONYMOUS_CODING	tolerated	1	HRH2	ENSSSCG00000029096	other hormone, growth factors, and their receptors	0.001718	Asian
chr2_83531778_A_G	chr2	83531778	A	G	L	SYNONYMOUS_CODING			HRH2	ENSSSCG00000029096	other hormone, growth factors, and their receptors	0.191	Landrace 1, Pietrain 1, Mallorcan Black, Iberian, Wild boar, Bazna, Asian, Large White 2, Landrace 2, Pietrain 2, F2_high, F2_low	rs341604670
chr2_83531835_G_C	chr2	83531835	G	C	L	SYNONYMOUS_CODING			HRH2	ENSSSCG00000029096	other hormone, growth factors, and their receptors	0.057	Large White 1, Landrace 1, Pietrain 1, F2_high, F2_low
chr2_83531967_G_A	chr2	83531967	G	A	L	SYNONYMOUS_CODING			HRH2	ENSSSCG00000029096	other hormone, growth factors, and their receptors	0.142	Landrace 1, Pietrain 1, Mallorcan Black, Iberian, Wild boar, Bazna, Large White 2, Landrace 2, Pietrain 2, F2_high, F2_low	rs328186200
chr2_83532023_C_T	chr2	83532023	C	T	M	NON_SYNONYMOUS_CODING	deleterious	0.02	HRH2	ENSSSCG00000029096	other hormone, growth factors, and their receptors	0.005155	Mallorcan Black
chr2_83532243_G_A	chr2	83532243	G	A	L	SYNONYMOUS_CODING			HRH2	ENSSSCG00000029096	other hormone, growth factors, and their receptors	0.041	Duroc 1, Large White 1, Pietrain 1, Iberian, Mangalitza, Bazna, Duroc 2, Pietrain 2	rs340486254
chr2_83532384_G_A	chr2	83532384	G	A	L	SYNONYMOUS_CODING			HRH2	ENSSSCG00000029096	other hormone, growth factors, and their receptors	0.019	F2_high, F2_low
chr2_83532459_C_T	chr2	83532459	C	T	L	SYNONYMOUS_CODING			HRH2	ENSSSCG00000029096	other hormone, growth factors, and their receptors	0.157	Landrace 1, Pietrain 1, Mallorcan Black, Iberian, Wild boar, Bazna, Asian, Large White 2, Landrace 2, Pietrain 2, F2_high, F2_low	rs319603730
chr2_83532483_A_G	chr2	83532483	A	G	L	SYNONYMOUS_CODING			HRH2	ENSSSCG00000029096	other hormone, growth factors, and their receptors	0.25	Large White 1, Landrace 1, Pietrain 1, Mallorcan Black, Iberian, Wild boar, Bazna, Asian, Large White 2, Landrace 2, Pietrain 2, F2_high, F2_low	rs325672574
chr2_83532501_A_G	chr2	83532501	A	G	L	SYNONYMOUS_CODING			HRH2	ENSSSCG00000029096	other hormone, growth factors, and their receptors	0.252	Large White 1, Landrace 1, Pietrain 1, Mallorcan Black, Iberian, Wild boar, Bazna, Asian, Large White 2, Landrace 2, Pietrain 2, F2_high, F2_low	rs341427331
chr2_83532537_T_C	chr2	83532537	T	C	L	SYNONYMOUS_CODING			HRH2	ENSSSCG00000029096	other hormone, growth factors, and their receptors	0.257	Large White 1, Landrace 1, Pietrain 1, Mallorcan Black, Iberian, Wild boar, Bazna, Asian, Large White 2, Landrace 2, Duroc 2, Pietrain 2, F2_high, F2_low	rs320663896
chr2_83532565_G_A	chr2	83532565	G	A	M	NON_SYNONYMOUS_CODING	tolerated	0.2	HRH2	ENSSSCG00000029096	other hormone, growth factors, and their receptors	0.001718	Asian
chr2_134952722_A_T	chr2	134952722	A	T	M	NON_SYNONYMOUS_CODING	tolerated	0.4	ALDH7A1	ENSSSCG00000014247	dopamine/norepinephrine	0.68	present in all pools	rs320061001
chr2_134953170_G_A	chr2	134953170	G	A	L	SYNONYMOUS_CODING			ALDH7A1	ENSSSCG00000014247	dopamine/norepinephrine	0.046	Landrace 1, Iberian, Asian, Large White 2, Landrace 2	rs334178825
chr2_134953173_A_G	chr2	134953173	A	G	L	SYNONYMOUS_CODING			ALDH7A1	ENSSSCG00000014247	dopamine/norepinephrine	0.069	Large White 1, Landrace 1, Iberian, Asian, Large White 2, Landrace 2	rs343369177
chr2_134953194_C_T	chr2	134953194	C	T	L	SYNONYMOUS_CODING			ALDH7A1	ENSSSCG00000014247	dopamine/norepinephrine	0.024	Large White 1, Asian, Large White 2	rs325484032
chr2_134953655_T_C	chr2	134953655	T	C	L	SYNONYMOUS_CODING			ALDH7A1	ENSSSCG00000014247	dopamine/norepinephrine	0.031	Large White 1, Landrace 1, Pietrain 1, Mangalitza, Bazna, Asian, Landrace 2	rs336093200
chr2_134956514_C_T	chr2	134956514	C	T	L	SYNONYMOUS_CODING			ALDH7A1	ENSSSCG00000014247	dopamine/norepinephrine	0.036	Large White 1, Landrace 1, Pietrain 1, Mallorcan Black, Mangalitza, Bazna, Landrace 2	rs334873453
chr2_134956526_C_T	chr2	134956526	C	T	L	SYNONYMOUS_CODING			ALDH7A1	ENSSSCG00000014247	dopamine/norepinephrine	0.482	present in all pools	rs81211244
chr2_134956541_A_G	chr2	134956541	A	G	L	SYNONYMOUS_CODING			ALDH7A1	ENSSSCG00000014247	dopamine/norepinephrine	0.487	present in all pools	rs81211245
chr2_134956577_C_T	chr2	134956577	C	T	L	SYNONYMOUS_CODING			ALDH7A1	ENSSSCG00000014247	dopamine/norepinephrine	0.01	Asian	rs339859502
chr2_134956583_C_T	chr2	134956583	C	T	L	SYNONYMOUS_CODING			ALDH7A1	ENSSSCG00000014247	dopamine/norepinephrine	0.021	Landrace 1, Iberian, Asian	rs345633644
chr2_134961237_G_A	chr2	134961237	G	A	L	SYNONYMOUS_CODING			ALDH7A1	ENSSSCG00000014247	dopamine/norepinephrine	0.034	Large White 1, Landrace 1, Pietrain 1, Mallorcan Black, Mangalitza, Bazna, Landrace 2	rs346059075
chr2_134963888_G_T	chr2	134963888	G	T	M	NON_SYNONYMOUS_CODING	tolerated	0.19	ALDH7A1	ENSSSCG00000014247	dopamine/norepinephrine	0.145	Duroc 1, Large White 1, Pietrain 1, Mallorcan Black, Iberian, Wild boar, Mangalitza, Bazna, Large White 2, Landrace 2, Duroc 2, Pietrain 2	rs321832860
chr2_134963907_A_T	chr2	134963907	A	T	M	NON_SYNONYMOUS_CODING	deleterious	0.02	ALDH7A1	ENSSSCG00000014247	dopamine/norepinephrine	0.034	Landrace 1, Iberian, Asian, Large White 2, Landrace 2	rs332831292
chr2_134963914_C_T	chr2	134963914	C	T	L	SYNONYMOUS_CODING			ALDH7A1	ENSSSCG00000014247	dopamine/norepinephrine	0.014	Large White 1, Asian, Large White 2	rs346380161
chr2_134963950_A_G	chr2	134963950	A	G	L	SYNONYMOUS_CODING			ALDH7A1	ENSSSCG00000014247	dopamine/norepinephrine	0.139	Large White 1, Pietrain 1, Wild boar, Mangalitza, Asian, Large White 2, Duroc 2, Pietrain 2, F2_high, F2_low	rs327655712
chr2_134974202_C_T	chr2	134974202	C	T	M	NON_SYNONYMOUS_CODING	deleterious	0	ALDH7A1	ENSSSCG00000014247	dopamine/norepinephrine	0.003436	Large White 2, F2_low
chr2_134974203_G_A	chr2	134974203	G	A	L	SYNONYMOUS_CODING			ALDH7A1	ENSSSCG00000014247	dopamine/norepinephrine	0.015	Asian
chr2_134974266_T_C	chr2	134974266	T	C	L	SYNONYMOUS_CODING			ALDH7A1	ENSSSCG00000014247	dopamine/norepinephrine	0.062	Large White 1, Iberian, Wild boar, Asian, Large White 2, Duroc 2, Pietrain 2	rs334428716
chr2_134976500_C_T	chr2	134976500	C	T	L	SYNONYMOUS_CODING			ALDH7A1	ENSSSCG00000014247	dopamine/norepinephrine	0.029	Asian, F2_high, F2_low	rs334565317
chr2_134977705_G_A	chr2	134977705	G	A	M	NON_SYNONYMOUS_CODING	deleterious	0.01	ALDH7A1	ENSSSCG00000014247	dopamine/norepinephrine	0.083	Large White 1, Landrace 1, Pietrain 1, Mallorcan Black, Mangalitza, Bazna, Landrace 2, Pietrain 2	rs328101717
chr2_134977717_C_G	chr2	134977717	C	G	M	NON_SYNONYMOUS_CODING	tolerated	0.3	ALDH7A1	ENSSSCG00000014247	dopamine/norepinephrine	0.052	Duroc 1, Landrace 1, Pietrain 1, Mallorcan Black, Landrace 2, Duroc 2, Pietrain 2	rs338160206
chr2_134977752_C_T	chr2	134977752	C	T	L	SYNONYMOUS_CODING			ALDH7A1	ENSSSCG00000014247	dopamine/norepinephrine	0.001718	Wild boar
chr2_134977753_A_G	chr2	134977753	A	G	M	NON_SYNONYMOUS_CODING	deleterious	0.04	ALDH7A1	ENSSSCG00000014247	dopamine/norepinephrine	0.001718	F2_high	rs319568500
chr2_134977754_C_T	chr2	134977754	C	T	M	NON_SYNONYMOUS_CODING	deleterious	0.03	ALDH7A1	ENSSSCG00000014247	dopamine/norepinephrine	0.006873	Landrace 1, Iberian, Asian	rs329723480
chr2_134981246_A_G	chr2	134981246	A	G	M	NON_SYNONYMOUS_CODING	tolerated	0.12	ALDH7A1	ENSSSCG00000014247	dopamine/norepinephrine	0.033	Asian, F2_high, F2_low	rs324748097
chr2_134981251_A_G	chr2	134981251	A	G	L	SYNONYMOUS_CODING			ALDH7A1	ENSSSCG00000014247	dopamine/norepinephrine	0.185	Duroc 1, Large White 1, Landrace 1, Pietrain 1, Mallorcan Black, Iberian, Wild boar, Mangalitza, Bazna, Asian, Large White 2, Landrace 2, Duroc 2, Pietrain 2, F2_high	rs333949240
chr2_134981253_C_T	chr2	134981253	C	T	M	NON_SYNONYMOUS_CODING	tolerated	0.09	ALDH7A1	ENSSSCG00000014247	dopamine/norepinephrine	0.019	Wild boar	rs338869479
chr2_134981268_G_A	chr2	134981268	G	A	M	NON_SYNONYMOUS_CODING	tolerated	0.45	ALDH7A1	ENSSSCG00000014247	dopamine/norepinephrine	0.04	Pietrain 1, Mangalitza, Pietrain 2, F2_high	rs321951070
chr2_134981293_A_T	chr2	134981293	A	T	L	SYNONYMOUS_CODING			ALDH7A1	ENSSSCG00000014247	dopamine/norepinephrine	0.188	Duroc 1, Large White 1, Landrace 1, Pietrain 1, Mallorcan Black, Iberian, Wild boar, Mangalitza, Bazna, Asian, Large White 2, Landrace 2, Duroc 2, Pietrain 2, F2_high	rs335671671
chr2_134982691_C_T	chr2	134982691	C	T	L	SYNONYMOUS_CODING			ALDH7A1	ENSSSCG00000014247	dopamine/norepinephrine	0.048	Pietrain 1, Mangalitza, Pietrain 2	rs319151908
chr2_134982694_G_A	chr2	134982694	G	A	L	SYNONYMOUS_CODING			ALDH7A1	ENSSSCG00000014247	dopamine/norepinephrine	0.008591	Landrace 1, Iberian, Asian	rs328744265
chr2_134983034_C_T	chr2	134983034	C	T	L	SYNONYMOUS_CODING			ALDH7A1	ENSSSCG00000014247	dopamine/norepinephrine	0.008591	Landrace 1, Iberian, Asian	rs344243186
chr2_151070471_G_A	chr2	151070471	G	A	M	NON_SYNONYMOUS_CODING	tolerated	1	NR3C1	ENSSSCG00000014401	other hormone, growth factors, and their receptors	0.047	Duroc 1, Large White 1, Landrace 1, Mangalitza, Bazna, Large White 2, Landrace 2, Duroc 2	rs335303636
chr2_151072005_C_T	chr2	151072005	C	T	M	NON_SYNONYMOUS_CODING	deleterious	0.01	NR3C1	ENSSSCG00000014401	other hormone, growth factors, and their receptors	0.001718	Large White 2
chr2_151072007_T_A	chr2	151072007	T	A	M	NON_SYNONYMOUS_CODING	deleterious	0	NR3C1	ENSSSCG00000014401	other hormone, growth factors, and their receptors	0.001718	Duroc 1
chr2_151072024_C_T	chr2	151072024	C	T	L	SYNONYMOUS_CODING			NR3C1	ENSSSCG00000014401	other hormone, growth factors, and their receptors	0.667	present in all pools	rs81219061
chr2_151072042_G_A	chr2	151072042	G	A	L	SYNONYMOUS_CODING			NR3C1	ENSSSCG00000014401	other hormone, growth factors, and their receptors	0.001718	Wild boar
chr2_151072059_C_T	chr2	151072059	C	T	M	NON_SYNONYMOUS_CODING	tolerated	0.58	NR3C1	ENSSSCG00000014401	other hormone, growth factors, and their receptors	0.001718	F2_low
chr2_151072071_G_A	chr2	151072071	G	A	M	NON_SYNONYMOUS_CODING	deleterious	0.02	NR3C1	ENSSSCG00000014401	other hormone, growth factors, and their receptors	0.003436	Pietrain 1, Landrace 2
chr2_151072090_C_A	chr2	151072090	C	A	L	SYNONYMOUS_CODING			NR3C1	ENSSSCG00000014401	other hormone, growth factors, and their receptors	0.001718	Wild boar
chr2_151072094_C_A	chr2	151072094	C	A	M	NON_SYNONYMOUS_CODING	deleterious	0.01	NR3C1	ENSSSCG00000014401	other hormone, growth factors, and their receptors	0.001718	Duroc 1
chr2_151072098_C_A	chr2	151072098	C	A	M	NON_SYNONYMOUS_CODING	deleterious	0	NR3C1	ENSSSCG00000014401	other hormone, growth factors, and their receptors	0.001718	F2_low
chr2_151072106_G_A	chr2	151072106	G	A	M	NON_SYNONYMOUS_CODING	deleterious	0	NR3C1	ENSSSCG00000014401	other hormone, growth factors, and their receptors	0.003436	Iberian, Large White 2
chr2_151072120_G_A	chr2	151072120	G	A	L	SYNONYMOUS_CODING			NR3C1	ENSSSCG00000014401	other hormone, growth factors, and their receptors	0.008591	Large White 1, Landrace 2, Duroc 2, F2_high, F2_low	rs81219176
chr2_151079094_G_A	chr2	151079094	G	A	L	SYNONYMOUS_CODING			NR3C1	ENSSSCG00000014401	other hormone, growth factors, and their receptors	0.001718	Duroc 1
chr2_151085070_C_T	chr2	151085070	C	T	L	START_GAINED			NR3C1	ENSSSCG00000014401	other hormone, growth factors, and their receptors	0.019	Asian	rs344776915
chr2_151154743_A_C	chr2	151154743	A	C	M	NON_SYNONYMOUS_CODING	deleterious	0	NR3C1	ENSSSCG00000014401	other hormone, growth factors, and their receptors	0.003436	Wild boar
chr2_151155077_C_T	chr2	151155077	C	T	L	SYNONYMOUS_CODING			NR3C1	ENSSSCG00000014401	other hormone, growth factors, and their receptors	0.003436	Wild boar	rs344724516
chr2_151155191_C_T	chr2	151155191	C	T	L	SYNONYMOUS_CODING			NR3C1	ENSSSCG00000014401	other hormone, growth factors, and their receptors	0.124	Large White 1, Landrace 1, Pietrain 1, Iberian, Asian, Large White 2, Landrace 2, Pietrain 2	rs81219177
chr2_151155311_A_G	chr2	151155311	A	G	L	SYNONYMOUS_CODING			NR3C1	ENSSSCG00000014401	other hormone, growth factors, and their receptors	0.008591	Large White 1	rs320769266
chr2_151155416_G_A	chr2	151155416	G	A	L	SYNONYMOUS_CODING			NR3C1	ENSSSCG00000014401	other hormone, growth factors, and their receptors	0.04	Asian	rs330468703
chr2_151155633_T_C	chr2	151155633	T	C	M	NON_SYNONYMOUS_CODING	tolerated	0.14	NR3C1	ENSSSCG00000014401	other hormone, growth factors, and their receptors	0.008591	Wild boar
chr2_151155796_C_G	chr2	151155796	C	G	M	NON_SYNONYMOUS_CODING	tolerated	0.55	NR3C1	ENSSSCG00000014401	other hormone, growth factors, and their receptors	0.065	Pietrain 1, Wild boar, Bazna, Pietrain 2	rs339120217
chr2_151155797_G_A	chr2	151155797	G	A	L	SYNONYMOUS_CODING			NR3C1	ENSSSCG00000014401	other hormone, growth factors, and their receptors	0.021	F2_high, F2_low	rs318582262
chr2_151155812_T_G	chr2	151155812	T	G	M	NON_SYNONYMOUS_CODING	tolerated	0.33	NR3C1	ENSSSCG00000014401	other hormone, growth factors, and their receptors	0.069	Duroc 1, Large White 1, Mangalitza, Bazna, Asian, Large White 2, Duroc 2, Pietrain 2	rs331505588
chr2_151155827_G_A	chr2	151155827	G	A	L	SYNONYMOUS_CODING			NR3C1	ENSSSCG00000014401	other hormone, growth factors, and their receptors	0.101	Duroc 1, Large White 1, Pietrain 1, Mangalitza, Bazna, Asian, Large White 2, Duroc 2, Pietrain 2, F2_high, F2_low	rs343702711
chr2_156451755_C_T	chr2	156451755	C	T	L	SYNONYMOUS_CODING			HTR4	ENSSSCG00000014428	Serotonin	0.001718	Wild boar
chr2_156478939_A_T	chr2	156478939	A	T	L	SYNONYMOUS_CODING			HTR4	ENSSSCG00000014428	Serotonin	0.127	Large White 1, Landrace 1, Pietrain 1, Bazna, Large White 2, Landrace 2, Pietrain 2, F2_high, F2_low	rs325547287
chr2_156478984_C_G	chr2	156478984	C	G	L	SYNONYMOUS_CODING			HTR4	ENSSSCG00000014428	Serotonin	0.546	present in all pools	rs341210144
chr2_156478991_C_G	chr2	156478991	C	G	M	NON_SYNONYMOUS_CODING	tolerated	1	HTR4	ENSSSCG00000014428	Serotonin	0.052	Landrace 1, Pietrain 1, Asian, Pietrain 2, F2_high, F2_low	rs320315802
chr2_156479233_T_C	chr2	156479233	T	C	L	SYNONYMOUS_CODING			HTR4	ENSSSCG00000014428	Serotonin	0.245	Duroc 1, Landrace 1, Pietrain 1, Mallorcan Black, Bazna, Asian, Large White 2, Landrace 2, Duroc 2, Pietrain 2, F2_high, F2_low	rs335749824
chr2_156479321_A_C	chr2	156479321	A	C	M	NON_SYNONYMOUS_CODING	tolerated	0.44	HTR4	ENSSSCG00000014428	Serotonin	0.001718	Wild boar
chr2_156479329_C_G	chr2	156479329	C	G	M	NON_SYNONYMOUS_CODING	deleterious	0.05	HTR4	ENSSSCG00000014428	Serotonin	0.188	Duroc 1, Landrace 1, Pietrain 1, Mallorcan Black, Bazna, Asian, Large White 2, Landrace 2, Duroc 2, Pietrain 2, F2_high, F2_low	rs318857670
chr2_156479337_C_T	chr2	156479337	C	T	M	NON_SYNONYMOUS_CODING	deleterious	0.04	HTR4	ENSSSCG00000014428	Serotonin	0.064	Large White 1, Pietrain 1, Wild boar, Asian, Large White 2, Pietrain 2, F2_high, F2_low	rs331919072
chr2_156479430_A_G	chr2	156479430	A	G	M	NON_SYNONYMOUS_CODING	deleterious	0	HTR4	ENSSSCG00000014428	Serotonin	0.005495	Bazna
chr3_23445925_G_A	chr3	23445925	G	A	L	SYNONYMOUS_CODING			SCNN1G	ENSSSCG00000007836		0.012	Asian
chr3_23446017_C_T	chr3	23446017	C	T	M	NON_SYNONYMOUS_CODING	tolerated	0.67	SCNN1G	ENSSSCG00000007836		0.026	Wild boar, Mangalitza, Asian	rs328984416
chr3_23446168_C_T	chr3	23446168	C	T	H	STOP_GAINED			SCNN1G	ENSSSCG00000007836		0.001718	Large White 2
chr3_23447033_A_G	chr3	23447033	A	G	L	SYNONYMOUS_CODING			SCNN1G	ENSSSCG00000007836		0.034	Wild boar, Mangalitza, Asian, F2_high	rs338371131
chr3_23447051_G_A	chr3	23447051	G	A	L	SYNONYMOUS_CODING			SCNN1G	ENSSSCG00000007836		0.024	Wild boar, Mangalitza	rs320278486
chr3_23447075_G_A	chr3	23447075	G	A	L	SYNONYMOUS_CODING			SCNN1G	ENSSSCG00000007836		0.003436	Asian, F2_high
chr3_23452020_A_G	chr3	23452020	A	G	L	SYNONYMOUS_CODING			SCNN1G	ENSSSCG00000007836		0.603	present in all pools	rs340081292
chr3_23453635_A_G	chr3	23453635	A	G	L	SYNONYMOUS_CODING			SCNN1G	ENSSSCG00000007836		0.68	present in all pools	rs81270523
chr3_23465058_C_T	chr3	23465058	C	T	L	SYNONYMOUS_CODING			SCNN1G	ENSSSCG00000007836		0.003436	Asian	rs319062478
chr3_23470448_C_T	chr3	23470448	C	T	L	SYNONYMOUS_CODING			SCNN1G	ENSSSCG00000007836		0.003436	Wild boar	rs318664646
chr3_23476002_G_T	chr3	23476002	G	T	L	SYNONYMOUS_CODING			SCNN1G	ENSSSCG00000007836		0.029	Bazna
chr3_23476022_C_G	chr3	23476022	C	G	M	NON_SYNONYMOUS_CODING	deleterious	0.01	SCNN1G	ENSSSCG00000007836		0.024	Wild boar, Mangalitza
chr3_26737717_A_G	chr3	26737717	A	G	L	SYNONYMOUS_CODING			GPRC5B	ENSSSCG00000007864	glutamate receptor	0.106	Large White 1, Pietrain 1, Wild boar, Mangalitza, Bazna, Large White 2, Pietrain 2, F2_high, F2_low	rs335557303
chr3_26739650_G_A	chr3	26739650	G	A	L	SYNONYMOUS_CODING			GPRC5B	ENSSSCG00000007864	glutamate receptor	0.006873	Wild boar	rs334706866
chr3_26749838_C_T	chr3	26749838	C	T	L	SYNONYMOUS_CODING			GPRC5B	ENSSSCG00000007864	glutamate receptor	0.095	Large White 1, Landrace 1, Pietrain 1, Iberian, Asian, Large White 2, Landrace 2, Pietrain 2	rs323811421
chr3_26749887_A_C	chr3	26749887	A	C	M	NON_SYNONYMOUS_CODING	deleterious	0	GPRC5B	ENSSSCG00000007864	glutamate receptor	0.021	Duroc 1, Large White 1, Landrace 1, Pietrain 1, Mallorcan Black, Iberian, Wild boar, Mangalitza, Bazna, Asian, Duroc 2, Pietrain 2, F2_low
chr3_26749904_C_T	chr3	26749904	C	T	L	SYNONYMOUS_CODING			GPRC5B	ENSSSCG00000007864	glutamate receptor	0.006873	Wild boar	rs335066761
chr3_26749928_G_A	chr3	26749928	G	A	L	SYNONYMOUS_CODING			GPRC5B	ENSSSCG00000007864	glutamate receptor	0.01	Iberian, Wild boar, Mangalitza	rs345253475
chr3_26749964_G_A	chr3	26749964	G	A	L	SYNONYMOUS_CODING			GPRC5B	ENSSSCG00000007864	glutamate receptor	0.022	Duroc 1, Asian	rs326265781
chr3_26750015_G_A	chr3	26750015	G	A	L	SYNONYMOUS_CODING			GPRC5B	ENSSSCG00000007864	glutamate receptor	0.004902	Duroc 1, Mangalitza, Bazna
chr3_26750180_C_T	chr3	26750180	C	T	L	SYNONYMOUS_CODING			GPRC5B	ENSSSCG00000007864	glutamate receptor	0.126	Duroc 1, Landrace 1, Mallorcan Black, Iberian, Wild boar, Mangalitza, Bazna, Large White 2, Landrace 2, F2_high, F2_low	rs346356725
chr3_26750187_A_C	chr3	26750187	A	C	M	NON_SYNONYMOUS_CODING	deleterious	0.02	GPRC5B	ENSSSCG00000007864	glutamate receptor	0.025	Duroc 1, Large White 1, Landrace 1, Pietrain 1, Iberian, Wild boar, Mangalitza, Bazna, Asian, Large White 2, Landrace 2, Duroc 2, Pietrain 2, F2_high, F2_low
chr3_26750261_A_C,T	chr3	26750261	A	C,T	L	SYNONYMOUS_CODING			GPRC5B	ENSSSCG00000007864	glutamate receptor	0.405,1.634e-03	present in all pools	rs81379248
chr3_26750290_G_T	chr3	26750290	G	T	L	SYNONYMOUS_CODING			GPRC5B	ENSSSCG00000007864	glutamate receptor	0.446	present in all pools	rs336267919
chr3_26750399_G_A	chr3	26750399	G	A	L	SYNONYMOUS_CODING			GPRC5B	ENSSSCG00000007864	glutamate receptor	0.029	Large White 1, Landrace 1, Pietrain 1, Large White 2, Landrace 2, Pietrain 2	rs320543013
chr3_26750402_T_C	chr3	26750402	T	C	L	SYNONYMOUS_CODING			GPRC5B	ENSSSCG00000007864	glutamate receptor	0.466	present in all pools	rs81379247
chr3_26750422_C_G	chr3	26750422	C	G	M	NON_SYNONYMOUS_CODING	tolerated	1	GPRC5B	ENSSSCG00000007864	glutamate receptor	1	present in all pools	rs336313840
chr3_26750437_T_A	chr3	26750437	T	A	M	NON_SYNONYMOUS_CODING	tolerated	1	GPRC5B	ENSSSCG00000007864	glutamate receptor	1	present in all pools	rs319856029
chr3_26750486_C_G	chr3	26750486	C	G	L	SYNONYMOUS_CODING			GPRC5B	ENSSSCG00000007864	glutamate receptor	1	present in all pools
chr3_26750501_C_G	chr3	26750501	C	G	L	SYNONYMOUS_CODING			GPRC5B	ENSSSCG00000007864	glutamate receptor	1	present in all pools
chr3_26750504_C_G	chr3	26750504	C	G	M	NON_SYNONYMOUS_CODING	tolerated	1	GPRC5B	ENSSSCG00000007864	glutamate receptor	1	present in all pools
chr3_26750534_C_G,A	chr3	26750534	C	G,A	L	SYNONYMOUS_CODING			GPRC5B	ENSSSCG00000007864	glutamate receptor	0.998,1.634e-03	present in all pools	rs332000827
chr3_26750548_C_T	chr3	26750548	C	T	M	NON_SYNONYMOUS_CODING	deleterious	0	GPRC5B	ENSSSCG00000007864	glutamate receptor	0.004902	Duroc 1, Mangalitza, Bazna
chr3_26750561_G_A	chr3	26750561	G	A	L	SYNONYMOUS_CODING			GPRC5B	ENSSSCG00000007864	glutamate receptor	0.355	present in all pools	rs341240775
chr3_26750687_G_A	chr3	26750687	G	A	L	SYNONYMOUS_CODING			GPRC5B	ENSSSCG00000007864	glutamate receptor	0.095	Large White 1, Landrace 1, Pietrain 1, Iberian, Asian, Large White 2, Landrace 2, Pietrain 2	rs324816832
chr3_26750748_G_A	chr3	26750748	G	A	L	START_GAINED			GPRC5B	ENSSSCG00000007864	glutamate receptor	0.239	Duroc 1, Landrace 1, Mallorcan Black, Iberian, Wild boar, Mangalitza, Bazna, Asian, Large White 2, Landrace 2, Duroc 2, F2_high, F2_low	rs328882499
chr3_33812598_C_T	chr3	33812598	C	T	L	SYNONYMOUS_CODING			GRIN2A ortholog	ENSSSCG00000023242		0.172	Large White 1, Landrace 1, Pietrain 1, Iberian, Asian, Large White 2, Landrace 2, Pietrain 2, F2_high, F2_low	rs327434717
chr3_33812685_G_A	chr3	33812685	G	A	L	SYNONYMOUS_CODING			GRIN2A ortholog	ENSSSCG00000023242		0.08	Duroc 1, Landrace 1, Pietrain 1, Wild boar, Mangalitza, Bazna, Asian, Large White 2, Duroc 2, F2_high, F2_low	rs338406078
chr3_33820440_G_A	chr3	33820440	G	A	L	SYNONYMOUS_CODING			GRIN2A ortholog	ENSSSCG00000023242		0.017	Pietrain 1, Large White 2	rs319785979
chr3_33820611_C_T	chr3	33820611	C	T	L	SYNONYMOUS_CODING			GRIN2A ortholog	ENSSSCG00000023242		0.036	Duroc 1, Wild boar, Mangalitza, Bazna, F2_high, F2_low
chr3_55846348_C_T	chr3	55846348	C	T	M	NON_SYNONYMOUS_CODING	tolerated	0.27	NPAS2	ENSSSCG00000008171		0.011	Bazna	rs328572604
chr3_55846382_T_C	chr3	55846382	T	C	L	SYNONYMOUS_CODING			NPAS2	ENSSSCG00000008171		0.021	Mallorcan Black, Wild boar
chr3_55846402_G_A	chr3	55846402	G	A	M	NON_SYNONYMOUS_CODING	tolerated	0.2	NPAS2	ENSSSCG00000008171		0.119	Large White 1, Landrace 1, Pietrain 1, Iberian, Wild boar, Large White 2, Landrace 2, Duroc 2, Pietrain 2, F2_high	rs336668380
chr3_55867223_C_G,T	chr3	55867223	C	G,T	L	SYNONYMOUS_CODING			NPAS2	ENSSSCG00000008171		0.371,0.057	present in all pools	rs342418851
chr3_55867250_C_T	chr3	55867250	C	T	L	SYNONYMOUS_CODING			NPAS2	ENSSSCG00000008171		0.005155	Mangalitza
chr3_55867264_C_G	chr3	55867264	C	G	M	NON_SYNONYMOUS_CODING	deleterious	0.01	NPAS2	ENSSSCG00000008171		0.013	Bazna
chr3_55871031_T_G	chr3	55871031	T	G	M	NON_SYNONYMOUS_CODING	deleterious	0.04	NPAS2	ENSSSCG00000008171		0.005155	Mallorcan Black, Iberian, Asian
chr3_55873630_G_A	chr3	55873630	G	A	L	SYNONYMOUS_CODING			NPAS2	ENSSSCG00000008171		0.005155	Asian
chr3_55876485_G_A	chr3	55876485	G	A	L	SYNONYMOUS_CODING			NPAS2	ENSSSCG00000008171		0.005155	Mangalitza
chr3_55878430_T_C	chr3	55878430	T	C	L	SYNONYMOUS_CODING			NPAS2	ENSSSCG00000008171		0.343	Duroc 1, Large White 1, Landrace 1, Pietrain 1, Mallorcan Black, Iberian, Wild boar, Bazna, Large White 2, Landrace 2, Duroc 2, Pietrain 2, F2_high, F2_low	rs325135278
chr3_55878454_G_A	chr3	55878454	G	A	L	SYNONYMOUS_CODING			NPAS2	ENSSSCG00000008171		0.34	Duroc 1, Large White 1, Landrace 1, Pietrain 1, Mallorcan Black, Iberian, Wild boar, Bazna, Large White 2, Landrace 2, Duroc 2, Pietrain 2, F2_high, F2_low	rs334596273
chr3_55878484_G_T	chr3	55878484	G	T	L	SYNONYMOUS_CODING			NPAS2	ENSSSCG00000008171		0.301	Duroc 1, Large White 1, Landrace 1, Pietrain 1, Mallorcan Black, Iberian, Wild boar, Bazna, Large White 2, Landrace 2, Duroc 2, Pietrain 2, F2_high, F2_low	rs342248530
chr3_55878520_G_A	chr3	55878520	G	A	L	SYNONYMOUS_CODING			NPAS2	ENSSSCG00000008171		0.225	Duroc 1, Large White 1, Landrace 1, Pietrain 1, Mallorcan Black, Iberian, Wild boar, Bazna, Large White 2, Landrace 2, Duroc 2, Pietrain 2, F2_high, F2_low	rs321965546
chr3_55878539_T_G	chr3	55878539	T	G	M	NON_SYNONYMOUS_CODING	tolerated	0.18	NPAS2	ENSSSCG00000008171		0.227	Duroc 1, Large White 1, Landrace 1, Pietrain 1, Mallorcan Black, Iberian, Wild boar, Bazna, Large White 2, Landrace 2, Duroc 2, Pietrain 2, F2_high, F2_low	rs335603631
chr3_55892402_G_A	chr3	55892402	G	A	M	NON_SYNONYMOUS_CODING	deleterious	0.05	NPAS2	ENSSSCG00000008171		0.011	Bazna
chr3_55906084_G_T	chr3	55906084	G	T	L	SYNONYMOUS_CODING			NPAS2	ENSSSCG00000008171		0.031	Landrace 1, Wild boar, Landrace 2, Pietrain 2	rs325130310
chr3_55922762_T_C	chr3	55922762	T	C	H	SPLICE_SITE_ACCEPTOR			NPAS2	ENSSSCG00000008171		1	present in all pools
chr3_55922763_C_T	chr3	55922763	C	T	H	SPLICE_SITE_ACCEPTOR			NPAS2	ENSSSCG00000008171		0.998	present in all pools
chr3_120769869_C_A	chr3	120769869	C	A	M	NON_SYNONYMOUS_CODING	tolerated	0.25	POMC	ENSSSCG00000021155	other hormone, growth factors, and their receptors	0.006873	F2_low
chr3_120769873_C_T	chr3	120769873	C	T	M	NON_SYNONYMOUS_CODING	tolerated	0.15	POMC	ENSSSCG00000021155	other hormone, growth factors, and their receptors	0.008591	Asian, F2_high
chr3_120769882_T_C	chr3	120769882	T	C	M	NON_SYNONYMOUS_CODING	deleterious	0	POMC	ENSSSCG00000021155	other hormone, growth factors, and their receptors	0.096	Mallorcan Black, Iberian	rs331767930
chr3_120772160_C_G	chr3	120772160	C	G	L	SYNONYMOUS_CODING			POMC	ENSSSCG00000021155	other hormone, growth factors, and their receptors	0.001718	Wild boar
chr3_120772219_C_A	chr3	120772219	C	A	M	NON_SYNONYMOUS_CODING	deleterious	0	POMC	ENSSSCG00000021155	other hormone, growth factors, and their receptors	0.05	F2_high, F2_low
chr3_120772293_A_C	chr3	120772293	A	C	M	NON_SYNONYMOUS_CODING	tolerated	0.13	POMC	ENSSSCG00000021155	other hormone, growth factors, and their receptors	0.017	Mangalitza
chr3_120772301_CGGCGGT_C	chr3	120772301	CGGCGGT	C	M	CODON_DELETION			POMC	ENSSSCG00000021155	other hormone, growth factors, and their receptors	0.113	Bazna, Asian, F2_high, F2_low
chr3_120772304_C_G	chr3	120772304	C	G	L	SYNONYMOUS_CODING			POMC	ENSSSCG00000021155	other hormone, growth factors, and their receptors	0.024	Asian
chr3_120772390_T_C	chr3	120772390	T	C	M	NON_SYNONYMOUS_CODING	tolerated	1	POMC	ENSSSCG00000021155	other hormone, growth factors, and their receptors	0.092	Large White 1, Bazna, Asian, Large White 2, F2_high, F2_low	rs328293508
chr3_120772550_C_T	chr3	120772550	C	T	L	SYNONYMOUS_CODING			POMC	ENSSSCG00000021155	other hormone, growth factors, and their receptors	0.001718	Asian
chr3_120772686_C_T	chr3	120772686	C	T	M	NON_SYNONYMOUS_CODING	deleterious	0	POMC	ENSSSCG00000021155	other hormone, growth factors, and their receptors	0.06	Landrace 1, Large White 2, Landrace 2	rs45435485
chr3_120772736_G_A	chr3	120772736	G	A	M	NON_SYNONYMOUS_CODING	deleterious	0.03	POMC	ENSSSCG00000021155	other hormone, growth factors, and their receptors	0.001718	Wild boar
chr4_74652597_C_A	chr4	74652597	C	A	L	SYNONYMOUS_CODING			CRH	ENSSSCG00000006215	other hormone, growth factors, and their receptors	0.005155	Asian
chr4_74652712_A_C	chr4	74652712	A	C	M	NON_SYNONYMOUS_CODING	tolerated	0.26	CRH	ENSSSCG00000006215	other hormone, growth factors, and their receptors	0.003268	Bazna, Pietrain 2
chr4_74652716_C_T	chr4	74652716	C	T	L	SYNONYMOUS_CODING			CRH	ENSSSCG00000006215	other hormone, growth factors, and their receptors	0.005155	Asian
chr4_74652986_C_T	chr4	74652986	C	T	L	SYNONYMOUS_CODING			CRH	ENSSSCG00000006215	other hormone, growth factors, and their receptors	0.103	Large White 1, Pietrain 1, Mallorcan Black, Wild boar, Bazna, Asian, Large White 2, Pietrain 2, F2_high, F2_low	rs335303419
chr4_82448997_C_T	chr4	82448997	C	T	L	START_GAINED			PENK	ENSSSCG00000006243		0.005155	Wild boar
chr4_82449031_A_C	chr4	82449031	A	C	L	START_GAINED			PENK	ENSSSCG00000006243		1	present in all pools	rs342303133
chr4_82449263_C_T	chr4	82449263	C	T	M	NON_SYNONYMOUS_CODING	deleterious	0.01	PENK	ENSSSCG00000006243		0.005155	Asian, Large White 2, F2_low
chr4_84470185_C_T	chr4	84470185	C	T	L	SYNONYMOUS_CODING			KOR / OPRK1	ENSSSCG00000006264	other hormone, growth factors, and their receptors	0.043	Asian, F2_high, F2_low	rs341121767
chr4_84470233_C_T	chr4	84470233	C	T	L	SYNONYMOUS_CODING			KOR / OPRK1	ENSSSCG00000006264	other hormone, growth factors, and their receptors	0.006873	Wild boar
chr4_84470275_C_G	chr4	84470275	C	G	M	NON_SYNONYMOUS_CODING	tolerated	0.56	KOR / OPRK1	ENSSSCG00000006264	other hormone, growth factors, and their receptors	0.003436	Duroc 1, Duroc 2	rs322879834
chr4_84470300_C_T	chr4	84470300	C	T	M	NON_SYNONYMOUS_CODING	tolerated	0.89	KOR / OPRK1	ENSSSCG00000006264	other hormone, growth factors, and their receptors	0.001718	Pietrain 1
chr4_84470359_C_G	chr4	84470359	C	G	L	SYNONYMOUS_CODING			KOR / OPRK1	ENSSSCG00000006264	other hormone, growth factors, and their receptors	0.006873	Wild boar
chr4_84484881_A_G	chr4	84484881	A	G	M	NON_SYNONYMOUS_CODING	tolerated	1	KOR / OPRK1	ENSSSCG00000006264	other hormone, growth factors, and their receptors	0.376	present in all pools	rs329597169
chr4_84485063_C_T	chr4	84485063	C	T	L	SYNONYMOUS_CODING			KOR / OPRK1	ENSSSCG00000006264	other hormone, growth factors, and their receptors	0.001718	Asian	rs339458867
chr4_84485105_C_T	chr4	84485105	C	T	L	SYNONYMOUS_CODING			KOR / OPRK1	ENSSSCG00000006264	other hormone, growth factors, and their receptors	0.092	Duroc 1, Landrace 1, Iberian, Wild boar, Bazna, Asian, Large White 2, Landrace 2, Duroc 2, F2_low	rs324854922
chr4_84485138_C_T	chr4	84485138	C	T	L	SYNONYMOUS_CODING			KOR / OPRK1	ENSSSCG00000006264	other hormone, growth factors, and their receptors	0.001718	Asian	rs334920211
chr4_84485162_G_A	chr4	84485162	G	A	L	SYNONYMOUS_CODING			KOR / OPRK1	ENSSSCG00000006264	other hormone, growth factors, and their receptors	0.003436	Wild boar, Asian	rs340420935
chr4_84485192_G_T	chr4	84485192	G	T	L	SYNONYMOUS_CODING			KOR / OPRK1	ENSSSCG00000006264	other hormone, growth factors, and their receptors	0.001718	Wild boar	rs322074321
chr4_84495642_C_T	chr4	84495642	C	T	L	SYNONYMOUS_CODING			KOR / OPRK1	ENSSSCG00000006264	other hormone, growth factors, and their receptors	0.024	Pietrain 1, Asian, Pietrain 2	rs320809979
chr4_84495681_T_C	chr4	84495681	T	C	L	SYNONYMOUS_CODING			KOR / OPRK1	ENSSSCG00000006264	other hormone, growth factors, and their receptors	0.109	Duroc 1, Landrace 1, Pietrain 1, Iberian, Wild boar, Bazna, Asian, Large White 2, Landrace 2, Duroc 2, Pietrain 2	rs330582390
chr4_84495862_G_A	chr4	84495862	G	A	M	NON_SYNONYMOUS_CODING	tolerated	0.14	KOR / OPRK1	ENSSSCG00000006264	other hormone, growth factors, and their receptors	0.028	Landrace 1, Mallorcan Black, Bazna, Asian, Large White 2
chr4_84495863_T_A	chr4	84495863	T	A	M	NON_SYNONYMOUS_CODING	deleterious	0	KOR / OPRK1	ENSSSCG00000006264	other hormone, growth factors, and their receptors	0.028	Landrace 1, Mallorcan Black, Bazna, Asian, Large White 2
chr4_84495947_C_T	chr4	84495947	C	T	M	NON_SYNONYMOUS_CODING	tolerated	0.1	KOR / OPRK1	ENSSSCG00000006264	other hormone, growth factors, and their receptors	0.017	Iberian
chr4_84495948_G_A	chr4	84495948	G	A	L	SYNONYMOUS_CODING			KOR / OPRK1	ENSSSCG00000006264	other hormone, growth factors, and their receptors	0.041	Asian, Large White 2	rs318478532
chr4_84496020_T_C	chr4	84496020	T	C	L	SYNONYMOUS_CODING			KOR / OPRK1	ENSSSCG00000006264	other hormone, growth factors, and their receptors	0.003436	Wild boar	rs331471813
chr4_84496029_C_T	chr4	84496029	C	T	L	SYNONYMOUS_CODING			KOR / OPRK1	ENSSSCG00000006264	other hormone, growth factors, and their receptors	0.124	Duroc 1, Landrace 1, Iberian, Wild boar, Bazna, Asian, Large White 2, Landrace 2, Duroc 2	rs343762481
chr4_84496112_A_G	chr4	84496112	A	G	M	NON_SYNONYMOUS_CODING	tolerated	1	KOR / OPRK1	ENSSSCG00000006264	other hormone, growth factors, and their receptors	0.168	Duroc 1, Landrace 1, Pietrain 1, Iberian, Wild boar, Bazna, Asian, Large White 2, Landrace 2, Duroc 2, Pietrain 2, F2_high, F2_low	rs322966656
chr4_92686071_G_C	chr4	92686071	G	C	M	NON_SYNONYMOUS_CODING			ALDH9A1	ENSSSCG00000006324	dopamine/norepinephrine	0.024	Duroc 1, Large White 1, Landrace 1, Pietrain 1, Mallorcan Black, Iberian, Wild boar, Asian, Large White 2, Landrace 2, Duroc 2, Pietrain 2, F2_high, F2_low
chr4_92686076_T_C	chr4	92686076	T	C	L	SYNONYMOUS_CODING			ALDH9A1	ENSSSCG00000006324	dopamine/norepinephrine	0.014	Duroc 1, Large White 1, Landrace 1, Pietrain 1, Mallorcan Black, Wild boar, Landrace 2, Duroc 2
chr4_92686121_C_T	chr4	92686121	C	T	L	SYNONYMOUS_CODING			ALDH9A1	ENSSSCG00000006324	dopamine/norepinephrine	0.103	Large White 1, Landrace 1, Pietrain 1, Bazna, Asian, Large White 2, Pietrain 2, F2_high, F2_low	rs320455505
chr4_92686145_A_G	chr4	92686145	A	G	L	SYNONYMOUS_CODING			ALDH9A1	ENSSSCG00000006324	dopamine/norepinephrine	0.183	Large White 1, Landrace 1, Pietrain 1, Iberian, Wild boar, Bazna, Asian, Large White 2, Pietrain 2, F2_high, F2_low	rs330948066
chr4_92686156_G_A	chr4	92686156	G	A	M	NON_SYNONYMOUS_CODING	deleterious	0.02	ALDH9A1	ENSSSCG00000006324	dopamine/norepinephrine	0.149	Large White 1, Landrace 1, Pietrain 1, Bazna, Large White 2, Landrace 2, Pietrain 2, F2_high, F2_low	rs339775543
chr4_92695013_A_G	chr4	92695013	A	G	M	NON_SYNONYMOUS_CODING	tolerated	0.3	ALDH9A1	ENSSSCG00000006324	dopamine/norepinephrine	0.005155	Landrace 1, Wild boar	rs339830338
chr4_92695039_T_C	chr4	92695039	T	C	L	SYNONYMOUS_CODING			ALDH9A1	ENSSSCG00000006324	dopamine/norepinephrine	0.395	Large White 1, Landrace 1, Pietrain 1, Mallorcan Black, Iberian, Wild boar, Bazna, Asian, Large White 2, Landrace 2, Pietrain 2, F2_high, F2_low	rs55618438
chr4_92695905_T_C	chr4	92695905	T	C	L	SYNONYMOUS_CODING			ALDH9A1	ENSSSCG00000006324	dopamine/norepinephrine	0.042	Landrace 1, Wild boar, Bazna, Asian, F2_high, F2_low	rs80948041
chr4_92697453_G_T	chr4	92697453	G	T	L	SYNONYMOUS_CODING			ALDH9A1	ENSSSCG00000006324	dopamine/norepinephrine	0.001718	Wild boar
chr4_92697474_G_T	chr4	92697474	G	T	L	SYNONYMOUS_CODING			ALDH9A1	ENSSSCG00000006324	dopamine/norepinephrine	0.001718	Asian
chr4_92698295_T_C	chr4	92698295	T	C	M	NON_SYNONYMOUS_CODING	tolerated	0.32	ALDH9A1	ENSSSCG00000006324	dopamine/norepinephrine	0.021	Bazna, Asian	rs80943675
chr4_92698382_C_T	chr4	92698382	C	T	M	NON_SYNONYMOUS_CODING	deleterious	0	ALDH9A1	ENSSSCG00000006324	dopamine/norepinephrine	0.001718	Duroc 1
chr4_92705585_A_G	chr4	92705585	A	G	L	SYNONYMOUS_CODING			ALDH9A1	ENSSSCG00000006324	dopamine/norepinephrine	0.356	Large White 1, Landrace 1, Pietrain 1, Mallorcan Black, Iberian, Wild boar, Bazna, Asian, Large White 2, Landrace 2, Pietrain 2, F2_high, F2_low	rs80795525
chr4_92705639_G_A	chr4	92705639	G	A	L	SYNONYMOUS_CODING			ALDH9A1	ENSSSCG00000006324	dopamine/norepinephrine	0.001718	Asian	rs322193628
chr4_103701481_C_T	chr4	103701481	C	T	L	SYNONYMOUS_CODING			KCNN3	ENSSSCG00000006542		0.001718	Pietrain 2
chr4_103788105_A_T	chr4	103788105	A	T	M	NON_SYNONYMOUS_CODING	tolerated	0.09	KCNN3	ENSSSCG00000006542		0.006873	Asian, F2_high, F2_low
chr4_103790669_C_T	chr4	103790669	C	T	M	NON_SYNONYMOUS_CODING	deleterious	0	KCNN3	ENSSSCG00000006542		0.01	Asian
chr4_103790673_A_G	chr4	103790673	A	G	H	SPLICE_SITE_DONOR			KCNN3	ENSSSCG00000006542		0.235	Duroc 1, Large White 1, Landrace 1, Pietrain 1, Mallorcan Black, Iberian, Bazna, Asian, Large White 2, Landrace 2, Duroc 2, Pietrain 2, F2_high, F2_low	rs339170498
chr4_103844748_C_T	chr4	103844748	C	T	L	SYNONYMOUS_CODING			KCNN3	ENSSSCG00000006542		0.008591	Landrace 1
chr4_103852309_T_C	chr4	103852309	T	C	L	SYNONYMOUS_CODING			KCNN3	ENSSSCG00000006542		0.039	Pietrain 1, Iberian, Bazna, Duroc 2, Pietrain 2	rs326347981
chr4_103872678_G_A	chr4	103872678	G	A	L	SYNONYMOUS_CODING			KCNN3	ENSSSCG00000006542		0.082	Landrace 1, Pietrain 1, Iberian, Bazna, Asian, Large White 2, Duroc 2, F2_high, F2_low	rs322361901
chr4_103872710_C_T	chr4	103872710	C	T	M	NON_SYNONYMOUS_CODING	deleterious	0.02	KCNN3	ENSSSCG00000006542		0.026	Iberian, Bazna, Duroc 2	rs336260596
chr4_103872715_A_C	chr4	103872715	A	C	M	NON_SYNONYMOUS_CODING	deleterious	0.03	KCNN3	ENSSSCG00000006542		0.001718	Duroc 2
chr4_103872774_T_C	chr4	103872774	T	C	L	SYNONYMOUS_CODING			KCNN3	ENSSSCG00000006542		0.479	present in all pools	rs346108422
chr4_103872787_A_C	chr4	103872787	A	C	M	NON_SYNONYMOUS_CODING	tolerated	0.11	KCNN3	ENSSSCG00000006542		0.101	present in all pools
chr4_103872804_C_T	chr4	103872804	C	T	L	SYNONYMOUS_CODING			KCNN3	ENSSSCG00000006542		0.006873	Mallorcan Black
chr4_103872816_G_A	chr4	103872816	G	A	L	SYNONYMOUS_CODING			KCNN3	ENSSSCG00000006542		0.053	Landrace 1, Asian, F2_high, F2_low	rs326566691
chr5_4916632_C_A	chr5	4916632	C	A	M	NON_SYNONYMOUS_CODING	tolerated	0.64	MCHR1	ENSSSCG00000000074	other hormone, growth factors, and their receptors	0.376	present in all pools	rs81383812
chr5_4916639_G_A	chr5	4916639	G	A	M	NON_SYNONYMOUS_CODING	deleterious	0.05	MCHR1	ENSSSCG00000000074	other hormone, growth factors, and their receptors	0.003436	Asian	rs328343930
chr5_4916660_C_T	chr5	4916660	C	T	M	NON_SYNONYMOUS_CODING	deleterious	0.02	MCHR1	ENSSSCG00000000074	other hormone, growth factors, and their receptors	0.005155	Mallorcan Black
chr5_4916758_G_A	chr5	4916758	G	A	L	SYNONYMOUS_CODING			MCHR1	ENSSSCG00000000074	other hormone, growth factors, and their receptors	0.041	Large White 1, Landrace 1, Asian, Large White 2, F2_high, F2_low	rs344504134
chr5_4916835_G_A	chr5	4916835	G	A	L	SYNONYMOUS_CODING			MCHR1	ENSSSCG00000000074	other hormone, growth factors, and their receptors	0.027	Large White 1, Landrace 1, Large White 2, Landrace 2, F2_high
chr5_4917082_A_G	chr5	4917082	A	G	L	SYNONYMOUS_CODING			MCHR1	ENSSSCG00000000074	other hormone, growth factors, and their receptors	0.072	Large White 1, Landrace 1, Pietrain 1, Asian, Large White 2, Landrace 2, F2_high, F2_low	rs326533299
chr5_4917109_G_A	chr5	4917109	G	A	L	SYNONYMOUS_CODING			MCHR1	ENSSSCG00000000074	other hormone, growth factors, and their receptors	0.04	Large White 1, Landrace 1, Asian, Large White 2, F2_high, F2_low	rs339308912
chr5_4917190_C_T	chr5	4917190	C	T	L	SYNONYMOUS_CODING			MCHR1	ENSSSCG00000000074	other hormone, growth factors, and their receptors	0.045	Large White 1, Landrace 1, Asian, Large White 2, F2_high, F2_low	rs320776327
chr5_4918808_C_T	chr5	4918808	C	T	L	SYNONYMOUS_CODING			MCHR1	ENSSSCG00000000074	other hormone, growth factors, and their receptors	0.008591	Landrace 1, Pietrain 1, Landrace 2
chr5_4918811_G_A	chr5	4918811	G	A	L	SYNONYMOUS_CODING			MCHR1	ENSSSCG00000000074	other hormone, growth factors, and their receptors	0.005155	Landrace 1, Asian
chr5_38620560_C_T	chr5	38620560	C	T	L	SYNONYMOUS_CODING			TPH2	ENSSSCG00000021122	Serotonin	0.001718	Asian
chr5_38623592_A_G	chr5	38623592	A	G	L	SYNONYMOUS_CODING			TPH2	ENSSSCG00000021122	Serotonin	0.108	Landrace 1, Mangalitza, Bazna, Asian, Pietrain 2, F2_high, F2_low	rs324246900
chr5_38623727_G_A	chr5	38623727	G	A	H	SPLICE_SITE_ACCEPTOR			TPH2	ENSSSCG00000021122	Serotonin	0.116	Landrace 1, Mangalitza, Bazna, Asian, Pietrain 2, F2_high, F2_low	rs325016789
chr5_38628996_A_G	chr5	38628996	A	G	L	SYNONYMOUS_CODING			TPH2	ENSSSCG00000021122	Serotonin	0.04	Asian, F2_high, F2_low	rs337833798
chr5_38629026_A_G	chr5	38629026	A	G	L	SYNONYMOUS_CODING			TPH2	ENSSSCG00000021122	Serotonin	0.095	Large White 1, Landrace 1, Pietrain 1, Mangalitza, Bazna, Asian, Large White 2, Pietrain 2, F2_high, F2_low	rs341837953
chr5_38714762_C_T	chr5	38714762	C	T	L	SYNONYMOUS_CODING			TPH2	ENSSSCG00000021122	Serotonin	0.095	Landrace 1, Pietrain 1, Mallorcan Black, Iberian, Wild boar, Mangalitza, Landrace 2, Pietrain 2	rs326347360
chr5_38714786_T_C	chr5	38714786	T	C	L	SYNONYMOUS_CODING			TPH2	ENSSSCG00000021122	Serotonin	0.042	Landrace 1, Mangalitza, Bazna, Asian, Pietrain 2	rs332402057
chr5_62070770_C_T	chr5	62070770	C	T	L	SYNONYMOUS_CODING			GRIN2B	ENSSSCG00000000614	glutamate receptor	0.045	Asian	rs319170804
chr5_62070944_G_T	chr5	62070944	G	T	L	SYNONYMOUS_CODING			GRIN2B	ENSSSCG00000000614	glutamate receptor	0.04	Landrace 1, Pietrain 1, Asian, Large White 2, Pietrain 2	rs330366681
chr5_62071115_C_T	chr5	62071115	C	T	L	SYNONYMOUS_CODING			GRIN2B	ENSSSCG00000000614	glutamate receptor	0.033	Landrace 1, Pietrain 1, Large White 2, Pietrain 2	rs340560966
chr5_62142955_C_G	chr5	62142955	C	G	M	NON_SYNONYMOUS_CODING	tolerated	0.09	GRIN2B	ENSSSCG00000000614	glutamate receptor	0.003268	Bazna, Large White 2
chr5_62213845_A_G	chr5	62213845	A	G	L	SYNONYMOUS_CODING			GRIN2B	ENSSSCG00000000614	glutamate receptor	0.024	Landrace 1, Pietrain 1, Mangalitza, Landrace 2, Pietrain 2	rs333589336
chr5_62213956_G_A	chr5	62213956	G	A	L	SYNONYMOUS_CODING			GRIN2B	ENSSSCG00000000614	glutamate receptor	0.027	Landrace 1, Pietrain 1, Mangalitza, Landrace 2, Pietrain 2	rs345194752
chr5_62214767_A_G	chr5	62214767	A	G	L	SYNONYMOUS_CODING			GRIN2B	ENSSSCG00000000614	glutamate receptor	0.064	Landrace 1, Pietrain 1, Asian, Large White 2, Landrace 2, F2_high, F2_low	rs342826893
chr5_62214776_C_A	chr5	62214776	C	A	L	SYNONYMOUS_CODING			GRIN2B	ENSSSCG00000000614	glutamate receptor	0.029	Asian	rs326250113
chr5_62214800_T_C	chr5	62214800	T	C	L	SYNONYMOUS_CODING			GRIN2B	ENSSSCG00000000614	glutamate receptor	0.029	Asian	rs333776877
chr5_62214803_C_T	chr5	62214803	C	T	L	SYNONYMOUS_CODING			GRIN2B	ENSSSCG00000000614	glutamate receptor	0.027	Landrace 1, Pietrain 1, Mangalitza, Landrace 2, Pietrain 2	rs345009136
chr5_62214887_C_T	chr5	62214887	C	T	L	SYNONYMOUS_CODING			GRIN2B	ENSSSCG00000000614	glutamate receptor	0.001718	Pietrain 2
chr5_62215370_T_C	chr5	62215370	T	C	L	SYNONYMOUS_CODING			GRIN2B	ENSSSCG00000000614	glutamate receptor	0.498	present in all pools	rs80946828
chr5_62215418_C_A	chr5	62215418	C	A	L	SYNONYMOUS_CODING			GRIN2B	ENSSSCG00000000614	glutamate receptor	0.304	Duroc 1, Large White 1, Landrace 1, Pietrain 1, Mallorcan Black, Iberian, Wild boar, Mangalitza, Bazna, Large White 2, Landrace 2, Duroc 2, Pietrain 2, F2_high	rs80859215
chr5_62219274_G_A	chr5	62219274	G	A	L	SYNONYMOUS_CODING			GRIN2B	ENSSSCG00000000614	glutamate receptor	0.299	Duroc 1, Large White 1, Landrace 1, Pietrain 1, Mallorcan Black, Iberian, Wild boar, Mangalitza, Bazna, Large White 2, Landrace 2, Duroc 2, Pietrain 2, F2_high	rs342352625
chr5_62219328_C_T	chr5	62219328	C	T	L	SYNONYMOUS_CODING			GRIN2B	ENSSSCG00000000614	glutamate receptor	0.194	Large White 1, Landrace 1, Pietrain 1, Mallorcan Black, Iberian, Wild boar, Mangalitza, Bazna, Large White 2, Landrace 2, Pietrain 2, F2_high, F2_low	rs322011757
chr5_62222825_C_T	chr5	62222825	C	T	L	SYNONYMOUS_CODING			GRIN2B	ENSSSCG00000000614	glutamate receptor	0.047	Large White 1, Pietrain 1, Mallorcan Black, Mangalitza, Bazna, Pietrain 2	rs321779185
chr5_62261653_A_C	chr5	62261653	A	C	L	SYNONYMOUS_CODING			GRIN2B	ENSSSCG00000000614	glutamate receptor	0.077	Asian, F2_high, F2_low	rs337108707
chr5_62267442_G_A	chr5	62267442	G	A	L	SYNONYMOUS_CODING			GRIN2B	ENSSSCG00000000614	glutamate receptor	0.072	Landrace 1, Mallorcan Black, Landrace 2, Pietrain 2, F2_high, F2_low	rs324871816
chr5_62267460_T_G	chr5	62267460	T	G	L	SYNONYMOUS_CODING			GRIN2B	ENSSSCG00000000614	glutamate receptor	0.07	Landrace 1, Mallorcan Black, Landrace 2, Pietrain 2, F2_high, F2_low	rs333172753
chr5_62267484_C_T	chr5	62267484	C	T	L	SYNONYMOUS_CODING			GRIN2B	ENSSSCG00000000614	glutamate receptor	0.145	Large White 1, Landrace 1, Pietrain 1, Wild boar, Mangalitza, Bazna, Asian, Large White 2, Landrace 2, Pietrain 2, F2_high, F2_low	rs80945472
chr5_62267496_C_T	chr5	62267496	C	T	L	SYNONYMOUS_CODING			GRIN2B	ENSSSCG00000000614	glutamate receptor	0.053	Landrace 1, Pietrain 1, Mallorcan Black, Asian, Large White 2, Pietrain 2, F2_high, F2_low	rs341651436
chr5_62267538_C_T	chr5	62267538	C	T	L	SYNONYMOUS_CODING			GRIN2B	ENSSSCG00000000614	glutamate receptor	0.024	Asian	rs336960276
chr5_62270434_G_A	chr5	62270434	G	A	L	SYNONYMOUS_CODING			GRIN2B	ENSSSCG00000000614	glutamate receptor	0.041	Landrace 1, Pietrain 1, Asian, Large White 2, Pietrain 2, F2_high, F2_low	rs343221722
chr5_62270464_G_A	chr5	62270464	G	A	L	SYNONYMOUS_CODING			GRIN2B	ENSSSCG00000000614	glutamate receptor	0.054	Large White 1, Landrace 1, Pietrain 1, Mangalitza, Bazna, Landrace 2, Pietrain 2	rs327845391
chr5_62270620_C_T	chr5	62270620	C	T	L	SYNONYMOUS_CODING			GRIN2B	ENSSSCG00000000614	glutamate receptor	0.053	F2_high, F2_low	rs319289552
chr5_62270641_T_C	chr5	62270641	T	C	L	SYNONYMOUS_CODING			GRIN2B	ENSSSCG00000000614	glutamate receptor	0.255	Large White 1, Landrace 1, Pietrain 1, Mallorcan Black, Iberian, Wild boar, Mangalitza, Bazna, Asian, Large White 2, Landrace 2, Pietrain 2, F2_high, F2_low	rs330434673
chr5_62270644_C_A	chr5	62270644	C	A	L	SYNONYMOUS_CODING			GRIN2B	ENSSSCG00000000614	glutamate receptor	0.003436	Wild boar
chr5_62270713_C_T	chr5	62270713	C	T	L	SYNONYMOUS_CODING			GRIN2B	ENSSSCG00000000614	glutamate receptor	0.01	Wild boar
chr5_62270890_C_T	chr5	62270890	C	T	L	SYNONYMOUS_CODING			GRIN2B	ENSSSCG00000000614	glutamate receptor	0.019	Asian	rs318485850
chr5_62270977_G_A	chr5	62270977	G	A	L	SYNONYMOUS_CODING			GRIN2B	ENSSSCG00000000614	glutamate receptor	0.006873	Asian	rs329874899
chr5_62271160_G_T	chr5	62271160	G	T	L	SYNONYMOUS_CODING			GRIN2B	ENSSSCG00000000614	glutamate receptor	0.019	Landrace 1, Mallorcan Black, Landrace 2, Pietrain 2	rs343798141
chr5_62271199_G_A	chr5	62271199	G	A	L	SYNONYMOUS_CODING			GRIN2B	ENSSSCG00000000614	glutamate receptor	0.041	Landrace 1, Pietrain 1, Asian, Large White 2, Pietrain 2, F2_high, F2_low	rs324918135
chr5_62271247_C_G	chr5	62271247	C	G	L	SYNONYMOUS_CODING			GRIN2B	ENSSSCG00000000614	glutamate receptor	0.045	Landrace 1, Pietrain 1, Asian, Large White 2, Pietrain 2, F2_high, F2_low	rs329176058
chr5_62271274_C_T	chr5	62271274	C	T	L	SYNONYMOUS_CODING			GRIN2B	ENSSSCG00000000614	glutamate receptor	0.026	Landrace 1, Pietrain 1, Wild boar, Bazna, Large White 2, F2_high, F2_low	rs339223253
chr5_62271424_G_A	chr5	62271424	G	A	L	SYNONYMOUS_CODING			GRIN2B	ENSSSCG00000000614	glutamate receptor	0.003436	Large White 2, Pietrain 2
chr5_62271442_A_G	chr5	62271442	A	G	L	SYNONYMOUS_CODING			GRIN2B	ENSSSCG00000000614	glutamate receptor	0.198	Large White 1, Landrace 1, Pietrain 1, Iberian, Wild boar, Mangalitza, Bazna, Asian, Large White 2, Landrace 2, Pietrain 2, F2_high, F2_low	rs324085040
chr5_62271443_G_T	chr5	62271443	G	T	M	NON_SYNONYMOUS_CODING	tolerated	0.51	GRIN2B	ENSSSCG00000000614	glutamate receptor	0.003436	Wild boar	rs336096330
chr5_62271586_G_A	chr5	62271586	G	A	L	SYNONYMOUS_CODING			GRIN2B	ENSSSCG00000000614	glutamate receptor	0.06	Mangalitza, Asian, F2_high, F2_low	rs343510346
chr5_62271880_G_A	chr5	62271880	G	A	L	SYNONYMOUS_CODING			GRIN2B	ENSSSCG00000000614	glutamate receptor	0.017	Asian	rs345556419
chr5_62272018_G_A	chr5	62272018	G	A	L	SYNONYMOUS_CODING			GRIN2B	ENSSSCG00000000614	glutamate receptor	0.04	Iberian, Wild boar, Asian, Landrace 2, F2_high, F2_low	rs327900856
chr5_62272064_G_A	chr5	62272064	G	A	M	NON_SYNONYMOUS_CODING	deleterious	0	GRIN2B	ENSSSCG00000000614	glutamate receptor	0.001718	Wild boar
chr5_66749341_G_T	chr5	66749341	G	T	L	START_GAINED			SCNN1A	ENSSSCG00000000707		0.029	Landrace 1, Wild boar, Mangalitza	rs322126932
chr5_66758834_A_G	chr5	66758834	A	G	M	NON_SYNONYMOUS_CODING	tolerated	0.12	SCNN1A	ENSSSCG00000000707		0.962	present in all pools	rs342106985
chr5_66767142_C_T	chr5	66767142	C	T	L	SYNONYMOUS_CODING			SCNN1A	ENSSSCG00000000707		0.892	present in all pools	rs332925994
chr5_66767683_G_A	chr5	66767683	G	A	L	SYNONYMOUS_CODING			SCNN1A	ENSSSCG00000000707		0.091	Large White 1, Pietrain 1, Wild boar, Asian, Large White 2, Duroc 2, Pietrain 2	rs331538781
chr5_66767734_C_T	chr5	66767734	C	T	L	SYNONYMOUS_CODING			SCNN1A	ENSSSCG00000000707		0.966	present in all pools	rs342190820
chr5_66767782_G_A	chr5	66767782	G	A	L	SYNONYMOUS_CODING			SCNN1A	ENSSSCG00000000707		0.001718	Wild boar
chr5_66768255_T_C	chr5	66768255	T	C	L	SYNONYMOUS_CODING			SCNN1A	ENSSSCG00000000707		0.029	Landrace 1, Pietrain 1, Large White 2, Landrace 2, Pietrain 2	rs336573705
chr5_66772612_C_T	chr5	66772612	C	T	L	SYNONYMOUS_CODING			SCNN1A	ENSSSCG00000000707		0.85	present in all pools	rs324534802
chr5_66772774_G_A	chr5	66772774	G	A	L	SYNONYMOUS_CODING			SCNN1A	ENSSSCG00000000707		0.076	Large White 1, Landrace 1, Pietrain 1, Wild boar, Mangalitza, Asian, Large White 2, Landrace 2, Pietrain 2	rs337382154
chr5_66773202_C_G	chr5	66773202	C	G	L	SYNONYMOUS_CODING			SCNN1A	ENSSSCG00000000707		0.072	Large White 1, Landrace 1, Pietrain 1, Wild boar, Mangalitza, Large White 2, Landrace 2, Duroc 2, Pietrain 2	rs337002157
chr5_66773575_A_C	chr5	66773575	A	C	M	NON_SYNONYMOUS_CODING	tolerated	0.24	SCNN1A	ENSSSCG00000000707		0.006873	Duroc 1, Landrace 1, Pietrain 1, Mallorcan Black
chr5_66773742_T_C	chr5	66773742	T	C	L	SYNONYMOUS_CODING			SCNN1A	ENSSSCG00000000707		0.11	Iberian, Wild boar, Mangalitza, Asian, F2_high, F2_low	rs324630715
chr5_66773803_G_C	chr5	66773803	G	C	M	NON_SYNONYMOUS_CODING	tolerated	0.09	SCNN1A	ENSSSCG00000000707		0.02	Duroc 1, Large White 1, Landrace 1, Mallorcan Black, Iberian, Wild boar, Mangalitza, Bazna, Large White 2, Landrace 2, Pietrain 2, F2_high
chr5_66773812_T_C	chr5	66773812	T	C	M	NON_SYNONYMOUS_CODING	tolerated	0.28	SCNN1A	ENSSSCG00000000707		0.001634	Bazna
chr5_66773831_C_G	chr5	66773831	C	G	M	NON_SYNONYMOUS_CODING	tolerated	0.33	SCNN1A	ENSSSCG00000000707		0.012	Iberian
chr5_66773862_A_C	chr5	66773862	A	C	L	SYNONYMOUS_CODING			SCNN1A	ENSSSCG00000000707		0.004902	Mallorcan Black, Bazna, Pietrain 2
chr5_66773874_C_T	chr5	66773874	C	T	L	SYNONYMOUS_CODING			SCNN1A	ENSSSCG00000000707		0.084	Asian, F2_high, F2_low
chr5_66773935_C_A	chr5	66773935	C	A	M	NON_SYNONYMOUS_CODING	tolerated	0.3	SCNN1A	ENSSSCG00000000707		0.081	Asian, F2_high, F2_low
chr5_82906165_A_T	chr5	82906165	A	T	L	SYNONYMOUS_CODING			ALDH1L2	ENSSSCG00000000839	dopamine/norepinephrine	0.129	Duroc 1, Large White 1, Pietrain 1, Mallorcan Black, Asian, Large White 2, Duroc 2, Pietrain 2, F2_high, F2_low	rs343591147
chr5_82906177_T_C	chr5	82906177	T	C	L	SYNONYMOUS_CODING			ALDH1L2	ENSSSCG00000000839	dopamine/norepinephrine	0.081	Duroc 1, Large White 1, Pietrain 1, Mallorcan Black, Asian, Large White 2, Duroc 2, Pietrain 2	rs326467432
chr5_82906242_G_A	chr5	82906242	G	A	M	NON_SYNONYMOUS_CODING	tolerated	1	ALDH1L2	ENSSSCG00000000839	dopamine/norepinephrine	0.05	Asian, F2_high, F2_low	rs337843247
chr5_82906295_G_A	chr5	82906295	G	A	M	NON_SYNONYMOUS_CODING	deleterious	0.03	ALDH1L2	ENSSSCG00000000839	dopamine/norepinephrine	0.003436	Iberian
chr5_82911271_C_T	chr5	82911271	C	T	L	SYNONYMOUS_CODING			ALDH1L2	ENSSSCG00000000839	dopamine/norepinephrine	0.006873	Wild boar
chr5_82911326_A_G	chr5	82911326	A	G	M	NON_SYNONYMOUS_CODING	tolerated	1	ALDH1L2	ENSSSCG00000000839	dopamine/norepinephrine	0.077	Duroc 1, Large White 1, Pietrain 1, Mallorcan Black, Asian, Large White 2, Duroc 2, Pietrain 2	rs329392932
chr5_82911340_A_C	chr5	82911340	A	C	L	SYNONYMOUS_CODING			ALDH1L2	ENSSSCG00000000839	dopamine/norepinephrine	0.077	Duroc 1, Large White 1, Pietrain 1, Mallorcan Black, Asian, Large White 2, Duroc 2, Pietrain 2	rs342128289
chr5_82911363_A_C	chr5	82911363	A	C	M	NON_SYNONYMOUS_CODING	deleterious	0	ALDH1L2	ENSSSCG00000000839	dopamine/norepinephrine	0.021	Duroc 1, Large White 1, Pietrain 1, Iberian, Wild boar, Bazna, Asian, Large White 2, Landrace 2, Duroc 2, Pietrain 2, F2_low
chr5_82914655_T_C	chr5	82914655	T	C	L	SYNONYMOUS_CODING			ALDH1L2	ENSSSCG00000000839	dopamine/norepinephrine	0.058	Large White 1, Landrace 1, Asian, Large White 2, F2_high, F2_low	rs318288133
chr5_82914673_G_T	chr5	82914673	G	T	L	SYNONYMOUS_CODING			ALDH1L2	ENSSSCG00000000839	dopamine/norepinephrine	0.005155	Asian
chr5_82918436_G_A	chr5	82918436	G	A	M	NON_SYNONYMOUS_CODING	tolerated	0.17	ALDH1L2	ENSSSCG00000000839	dopamine/norepinephrine	0.015	Large White 1, Landrace 1, Large White 2	rs321497273
chr5_82919626_G_A	chr5	82919626	G	A	L	SYNONYMOUS_CODING			ALDH1L2	ENSSSCG00000000839	dopamine/norepinephrine	0.005155	Asian	rs337115195
chr5_82919647_C_T	chr5	82919647	C	T	L	SYNONYMOUS_CODING			ALDH1L2	ENSSSCG00000000839	dopamine/norepinephrine	0.014	Asian	rs319840803
chr5_82922285_C_T	chr5	82922285	C	T	L	SYNONYMOUS_CODING			ALDH1L2	ENSSSCG00000000839	dopamine/norepinephrine	0.165	Duroc 1, Large White 1, Landrace 1, Pietrain 1, Mallorcan Black, Asian, Large White 2, Duroc 2, Pietrain 2, F2_high, F2_low	rs327701557
chr5_82922359_G_A	chr5	82922359	G	A	L	SYNONYMOUS_CODING			ALDH1L2	ENSSSCG00000000839	dopamine/norepinephrine	0.153	Duroc 1, Large White 1, Landrace 1, Pietrain 1, Mallorcan Black, Asian, Large White 2, Duroc 2, Pietrain 2, F2_high, F2_low	rs337917858
chr5_82922362_C_T	chr5	82922362	C	T	L	SYNONYMOUS_CODING			ALDH1L2	ENSSSCG00000000839	dopamine/norepinephrine	0.064	Large White 1, Landrace 1, Asian, Large White 2, F2_high, F2_low	rs342850231
chr5_82922371_A_G	chr5	82922371	A	G	L	SYNONYMOUS_CODING			ALDH1L2	ENSSSCG00000000839	dopamine/norepinephrine	0.019	Pietrain 2
chr5_82929098_T_A	chr5	82929098	T	A	L	SYNONYMOUS_CODING			ALDH1L2	ENSSSCG00000000839	dopamine/norepinephrine	0.041	F2_high, F2_low	rs340725643
chr5_82929953_A_G	chr5	82929953	A	G	L	SYNONYMOUS_CODING			ALDH1L2	ENSSSCG00000000839	dopamine/norepinephrine	0.001718	Wild boar
chr5_82929992_C_T	chr5	82929992	C	T	L	SYNONYMOUS_CODING			ALDH1L2	ENSSSCG00000000839	dopamine/norepinephrine	0.043	F2_high, F2_low	rs340860903
chr5_82931544_G_A	chr5	82931544	G	A	L	SYNONYMOUS_CODING			ALDH1L2	ENSSSCG00000000839	dopamine/norepinephrine	0.055	Asian, F2_high, F2_low	rs345307370
chr5_82931565_C_T	chr5	82931565	C	T	L	SYNONYMOUS_CODING			ALDH1L2	ENSSSCG00000000839	dopamine/norepinephrine	0.036	Large White 1, Landrace 1, Large White 2, F2_high, F2_low	rs327582465
chr5_82934623_C_T	chr5	82934623	C	T	L	SYNONYMOUS_CODING			ALDH1L2	ENSSSCG00000000839	dopamine/norepinephrine	0.008591	Wild boar, Asian	rs338897226
chr5_82934625_G_A	chr5	82934625	G	A	M	NON_SYNONYMOUS_CODING	deleterious	0	ALDH1L2	ENSSSCG00000000839	dopamine/norepinephrine	0.001718	Wild boar
chr5_82942462_T_C	chr5	82942462	T	C	L	SYNONYMOUS_CODING			ALDH1L2	ENSSSCG00000000839	dopamine/norepinephrine	0.487	present in all pools	rs334422163
chr5_82942489_C_T	chr5	82942489	C	T	L	SYNONYMOUS_CODING			ALDH1L2	ENSSSCG00000000839	dopamine/norepinephrine	0.093	Duroc 1, Large White 1, Pietrain 1, Mallorcan Black, Asian, Duroc 2, Pietrain 2	rs342763994
chr5_82945265_T_C	chr5	82945265	T	C	L	SYNONYMOUS_CODING			ALDH1L2	ENSSSCG00000000839	dopamine/norepinephrine	0.003436	Wild boar
chr5_82945289_T_G	chr5	82945289	T	G	L	SYNONYMOUS_CODING			ALDH1L2	ENSSSCG00000000839	dopamine/norepinephrine	0.559	present in all pools	rs80851716
chr5_82945331_A_G	chr5	82945331	A	G	L	SYNONYMOUS_CODING			ALDH1L2	ENSSSCG00000000839	dopamine/norepinephrine	0.425	Duroc 1, Large White 1, Landrace 1, Pietrain 1, Mallorcan Black, Iberian, Wild boar, Mangalitza, Bazna, Large White 2, Landrace 2, Duroc 2, Pietrain 2, F2_high, F2_low	rs328781247
chr5_82945343_G_A	chr5	82945343	G	A	L	SYNONYMOUS_CODING			ALDH1L2	ENSSSCG00000000839	dopamine/norepinephrine	0.022	Asian	rs341606544
chr5_82951328_G_A	chr5	82951328	G	A	M	NON_SYNONYMOUS_CODING	tolerated	0.17	ALDH1L2	ENSSSCG00000000839	dopamine/norepinephrine	0.019	Pietrain 1, Pietrain 2	rs334651135
chr5_82951411_G_A	chr5	82951411	G	A	L	SYNONYMOUS_CODING			ALDH1L2	ENSSSCG00000000839	dopamine/norepinephrine	0.001718	Pietrain 1	rs344346714
chr5_82951423_G_A	chr5	82951423	G	A	L	SYNONYMOUS_CODING			ALDH1L2	ENSSSCG00000000839	dopamine/norepinephrine	0.012	Asian	rs326482628
chr5_85032430_T_C	chr5	85032430	T	C	L	SYNONYMOUS_CODING			PAH ortholog	ENSSSCG00000026314		0.194	Large White 1, Landrace 1, Pietrain 1, Mallorcan Black, Iberian, Wild boar, Bazna, Asian, Large White 2, Landrace 2, Pietrain 2, F2_high, F2_low	rs335979752
chr5_85032443_G_A	chr5	85032443	G	A	M	NON_SYNONYMOUS_CODING	deleterious	0	PAH ortholog	ENSSSCG00000026314		0.008591	Asian	rs321171694
chr5_85046072_A_G	chr5	85046072	A	G	L	SYNONYMOUS_CODING			PAH ortholog	ENSSSCG00000026314		0.147	Duroc 1, Large White 1, Landrace 1, Mallorcan Black, Wild boar, Bazna, Asian, Large White 2, Landrace 2, Pietrain 2, F2_high, F2_low	rs80902769
chr5_85080967_A_G	chr5	85080967	A	G	L	SYNONYMOUS_CODING			PAH ortholog	ENSSSCG00000022156		0.693	Large White 1, Landrace 1, Pietrain 1, Mallorcan Black, Iberian, Wild boar, Mangalitza, Asian, Large White 2, Pietrain 2, F2_high, F2_low
chr5_85080974_G_A	chr5	85080974	G	A	L	SYNONYMOUS_CODING			PAH ortholog	ENSSSCG00000022156		0.133	Large White 1, Pietrain 1, Mallorcan Black, Pietrain 2
chr5_85080980_G_A	chr5	85080980	G	A	L	SYNONYMOUS_CODING			PAH ortholog	ENSSSCG00000022156		0.155	Asian, Large White 2
chr5_85215373_C_T	chr5	85215373	C	T	L	SYNONYMOUS_CODING			PAH ortholog	ENSSSCG00000000856		0.003436	Asian, Large White 2
chr5_85215379_C_T	chr5	85215379	C	T	L	SYNONYMOUS_CODING			PAH ortholog	ENSSSCG00000000856		0.026	Pietrain 1, Pietrain 2
chr5_85218662_C_A	chr5	85218662	C	A	M	NON_SYNONYMOUS_CODING	deleterious	0.02	PAH ortholog	ENSSSCG00000000856		0.001718	Duroc 1
chr5_85218678_C_A	chr5	85218678	C	A	H	STOP_GAINED			PAH ortholog	ENSSSCG00000000856		0.001718	F2_low
chr5_85218697_C_A	chr5	85218697	C	A	M	NON_SYNONYMOUS_CODING	deleterious	0.01	PAH ortholog	ENSSSCG00000000856		0.001718	Landrace 2
chr5_85218700_G_C	chr5	85218700	G	C	M	NON_SYNONYMOUS_CODING	tolerated	0.23	PAH ortholog	ENSSSCG00000000856		0.029	Duroc 1, Pietrain 1, Mallorcan Black, Duroc 2, Pietrain 2, F2_high, F2_low
chr5_85218708_C_A	chr5	85218708	C	A	H	STOP_GAINED			PAH ortholog	ENSSSCG00000000856		0.001718	Duroc 1
chr5_85218725_G_A	chr5	85218725	G	A	M	NON_SYNONYMOUS_CODING	tolerated	0.07	PAH ortholog	ENSSSCG00000000856		0.049	Landrace 1, Pietrain 1, Wild boar, Bazna, Asian, Landrace 2, Duroc 2, Pietrain 2, F2_high, F2_low	rs81213883
chr5_85218732_C_T	chr5	85218732	C	T	L	SYNONYMOUS_CODING			PAH ortholog	ENSSSCG00000000856		0.001718	Pietrain 1
chr5_85218747_G_T	chr5	85218747	G	T	H	SPLICE_SITE_DONOR			PAH ortholog	ENSSSCG00000000856		0.001718	Mallorcan Black
chr5_85945120_T_C	chr5	85945120	T	C	L	SYNONYMOUS_CODING			PMCH	ENSSSCG00000000858	other hormone, growth factors, and their receptors	0.167	Landrace 1, Pietrain 1, Mallorcan Black, Bazna, Asian, Large White 2, Landrace 2, Pietrain 2, F2_high, F2_low	rs10719866
chr5_85945762_A_T	chr5	85945762	A	T	L	SYNONYMOUS_CODING			PMCH	ENSSSCG00000000858	other hormone, growth factors, and their receptors	0.038	Asian, F2_high, F2_low
chr6_255661_G_A,C	chr6	255661	G	A,C	L	SYNONYMOUS_CODING			MC1R	ENSSSCG00000020924		0.176,3.268e-03	Bazna, Asian, F2_high, F2_low	rs345201947
chr6_255667_A_C	chr6	255667	A	C	L	SYNONYMOUS_CODING			MC1R	ENSSSCG00000020924		0.003436	F2_high, F2_low
chr6_255668_G_C	chr6	255668	G	C	M	NON_SYNONYMOUS_CODING	tolerated	0.12	MC1R	ENSSSCG00000020924		0.005155	F2_high, F2_low
chr6_255669_C_G	chr6	255669	C	G	M	NON_SYNONYMOUS_CODING	tolerated	0.22	MC1R	ENSSSCG00000020924		0.006536	Bazna, F2_high, F2_low
chr6_255671_G_GCC,GC	chr6	255671	G	GCC,GC	H	FRAME_SHIFT			MC1R	ENSSSCG00000020924	0	0.290,1.718e-03	Large White 1, Landrace 1, Pietrain 1, Large White 2, Landrace 2, Pietrain 2, F2_high, F2_low
chr6_255671_G_A,C	chr6	255671	G	A,C	M	NON_SYNONYMOUS_CODING	tolerated	0.15	MC1R	ENSSSCG00000020924		8.503e-03,0.020	Landrace 1, Pietrain 1, Bazna, Pietrain 2, F2_high, F2_low
chr6_255678_G_C	chr6	255678	G	C	M	NON_SYNONYMOUS_CODING	tolerated	0.43	MC1R	ENSSSCG00000020924		0.003436	F2_high, F2_low
chr6_255893_G_A	chr6	255893	G	A	M	NON_SYNONYMOUS_CODING	tolerated	0.1	MC1R	ENSSSCG00000020924		0.165	Bazna, Asian, F2_high, F2_low	rs45434629
chr6_255915_T_C	chr6	255915	T	C	M	NON_SYNONYMOUS_CODING	deleterious	0.02	MC1R	ENSSSCG00000020924		0.163	Bazna, Asian, F2_high, F2_low	rs45434630
chr6_255973_T_C	chr6	255973	T	C	L	SYNONYMOUS_CODING			MC1R	ENSSSCG00000020924		0.167	Bazna, Asian, F2_high, F2_low	rs45435031
chr6_255980_G_A	chr6	255980	G	A	M	NON_SYNONYMOUS_CODING	deleterious	0.01	MC1R	ENSSSCG00000020924		0.57	Large White 1, Landrace 1, Pietrain 1, Mallorcan Black, Iberian, Mangalitza, Bazna, Asian, Large White 2, Landrace 2, Duroc 2, Pietrain 2, F2_high, F2_low	rs326921593
chr6_256101_T_C	chr6	256101	T	C	M	NON_SYNONYMOUS_CODING	tolerated	1	MC1R	ENSSSCG00000020924		0.848	Large White 1, Landrace 1, Pietrain 1, Mallorcan Black, Iberian, Wild boar, Mangalitza, Bazna, Asian, Large White 2, Landrace 2, Duroc 2, Pietrain 2, F2_high, F2_low	rs45435032
chr6_256106_C_T	chr6	256106	C	T	M	NON_SYNONYMOUS_CODING	tolerated	0.24	MC1R	ENSSSCG00000020924		0.024	Landrace 1, Pietrain 1, Landrace 2
chr6_256337_A_G	chr6	256337	A	G	M	NON_SYNONYMOUS_CODING	tolerated	1	MC1R	ENSSSCG00000020924		0.846	Large White 1, Landrace 1, Pietrain 1, Mallorcan Black, Iberian, Wild boar, Mangalitza, Bazna, Asian, Large White 2, Landrace 2, Duroc 2, Pietrain 2, F2_high, F2_low	rs321432333
chr6_256339_G_A	chr6	256339	G	A	L	SYNONYMOUS_CODING			MC1R	ENSSSCG00000020924		0.181	Bazna, Asian, Duroc 2, F2_high, F2_low	rs327940565
chr6_25399895_G_T	chr6	25399895	G	T	M	NON_SYNONYMOUS_CODING	deleterious	0	AGRP	ENSSSCG00000002775	appetite	0.01	Pietrain 1, Pietrain 2
chr6_27405694_G_A	chr6	27405694	G	A	L	SYNONYMOUS_CODING			SLC6A2	ENSSSCG00000002827	norepinephrine	0.001718	Pietrain 2
chr6_27405791_A_T	chr6	27405791	A	T	M	NON_SYNONYMOUS_CODING	tolerated	1	SLC6A2	ENSSSCG00000002827	norepinephrine	0.105	Duroc 1, Bazna, Asian, Large White 2, Duroc 2, Pietrain 2, F2_high, F2_low	rs328479181
chr6_27406357_T_C	chr6	27406357	T	C	L	SYNONYMOUS_CODING			SLC6A2	ENSSSCG00000002827	norepinephrine	0.221	Duroc 1, Large White 1, Landrace 1, Pietrain 1, Bazna, Asian, Large White 2, Landrace 2, Duroc 2, Pietrain 2, F2_high, F2_low	rs341183092
chr6_27407682_C_T	chr6	27407682	C	T	L	SYNONYMOUS_CODING			SLC6A2	ENSSSCG00000002827	norepinephrine	0.01	Large White 1, Pietrain 1, Large White 2	rs331614485
chr6_27407684_T_C	chr6	27407684	T	C	M	NON_SYNONYMOUS_CODING	tolerated	0.48	SLC6A2	ENSSSCG00000002827	norepinephrine	0.028	Duroc 1, Large White 1, Landrace 1, Pietrain 1, Iberian, Wild boar, Mangalitza, Bazna, Asian, Large White 2, Landrace 2, Duroc 2, Pietrain 2, F2_high, F2_low
chr6_27411624_C_T	chr6	27411624	C	T	L	SYNONYMOUS_CODING			SLC6A2	ENSSSCG00000002827	norepinephrine	0.003436	Landrace 2
chr6_27416773_G_A	chr6	27416773	G	A	L	SYNONYMOUS_CODING			SLC6A2	ENSSSCG00000002827	norepinephrine	0.118	Duroc 1, Bazna, Asian, Large White 2, Duroc 2, Pietrain 2, F2_high, F2_low	rs341827104
chr6_27416788_G_A	chr6	27416788	G	A	L	SYNONYMOUS_CODING			SLC6A2	ENSSSCG00000002827	norepinephrine	0.012	Iberian
chr6_27416815_C_T	chr6	27416815	C	T	L	SYNONYMOUS_CODING			SLC6A2	ENSSSCG00000002827	norepinephrine	0.103	Large White 1, Landrace 1, Pietrain 1, Asian, Large White 2, Landrace 2, Duroc 2, Pietrain 2	rs324413079
chr6_27425926_G_A	chr6	27425926	G	A	L	SYNONYMOUS_CODING			SLC6A2	ENSSSCG00000002827	norepinephrine	0.029	Landrace 1, Asian, Large White 2, Landrace 2, Pietrain 2	rs339910624
chr6_27434869_G_A	chr6	27434869	G	A	L	SYNONYMOUS_CODING			SLC6A2	ENSSSCG00000002827	norepinephrine	0.001718	Asian	rs332472640
chr6_27436835_A_G	chr6	27436835	A	G	L	SYNONYMOUS_CODING			SLC6A2	ENSSSCG00000002827	norepinephrine	0.239	Duroc 1, Large White 1, Landrace 1, Pietrain 1, Bazna, Asian, Large White 2, Landrace 2, Duroc 2, Pietrain 2, F2_high, F2_low	rs342357724
chr6_27447759_C_T	chr6	27447759	C	T	L	SYNONYMOUS_CODING			SLC6A2	ENSSSCG00000002827	norepinephrine	0.012	Pietrain 1, Wild boar	rs330862450
chr6_27447921_G_C	chr6	27447921	G	C	M	NON_SYNONYMOUS_CODING	tolerated	0.56	SLC6A2	ENSSSCG00000002827	norepinephrine	0.001718	Iberian
chr6_27447927_A_G	chr6	27447927	A	G	L	SYNONYMOUS_CODING			SLC6A2	ENSSSCG00000002827	norepinephrine	0.286	Duroc 1, Large White 1, Landrace 1, Pietrain 1, Mallorcan Black, Wild boar, Mangalitza, Bazna, Asian, Large White 2, Landrace 2, Duroc 2, Pietrain 2, F2_high, F2_low	rs339358779
chr6_40339583_C_T	chr6	40339583	C	T	M	NON_SYNONYMOUS_CODING	tolerated	0.11	FFAR1 / GPR40	ENSSSCG00000002892	glutamate receptor/fat	0.081	Duroc 1, Iberian, Duroc 2, F2_high	rs324621867
chr6_40339686_C_T	chr6	40339686	C	T	L	SYNONYMOUS_CODING			FFAR1 / GPR40	ENSSSCG00000002892	glutamate receptor/fat	0.003436	Wild boar
chr6_40339824_G_A	chr6	40339824	G	A	L	SYNONYMOUS_CODING			FFAR1 / GPR40	ENSSSCG00000002892	glutamate receptor/fat	0.001718	Wild boar	rs343427170
chr6_40339863_A_G	chr6	40339863	A	G	L	SYNONYMOUS_CODING			FFAR1 / GPR40	ENSSSCG00000002892	glutamate receptor/fat	0.394	Duroc 1, Large White 1, Landrace 1, Pietrain 1, Iberian, Wild boar, Mangalitza, Bazna, Asian, Large White 2, Landrace 2, Duroc 2, Pietrain 2, F2_high, F2_low	rs334476838
chr6_40340241_G_A	chr6	40340241	G	A	L	SYNONYMOUS_CODING			FFAR1 / GPR40	ENSSSCG00000002892	glutamate receptor/fat	0.074	Duroc 1, Iberian, Asian, Duroc 2, F2_high	rs344633013
chr6_40340265_T_C	chr6	40340265	T	C	L	SYNONYMOUS_CODING			FFAR1 / GPR40	ENSSSCG00000002892	glutamate receptor/fat	0.391	Duroc 1, Large White 1, Landrace 1, Pietrain 1, Iberian, Wild boar, Mangalitza, Bazna, Asian, Large White 2, Landrace 2, Duroc 2, Pietrain 2, F2_high, F2_low	rs326197967
chr6_40340272_A_G	chr6	40340272	A	G	M	NON_SYNONYMOUS_CODING	tolerated	1	FFAR1 / GPR40	ENSSSCG00000002892	glutamate receptor/fat	0.022	Asian	rs337592331
chr6_40340379_G_A	chr6	40340379	G	A	L	SYNONYMOUS_CODING			FFAR1 / GPR40	ENSSSCG00000002892	glutamate receptor/fat	0.021	Asian	rs345249598
chr6_40340382_G_A	chr6	40340382	G	A	L	SYNONYMOUS_CODING			FFAR1 / GPR40	ENSSSCG00000002892	glutamate receptor/fat	0.046	F2_high, F2_low
chr6_40340399_A_C	chr6	40340399	A	C	M	NON_SYNONYMOUS_CODING	tolerated	0.05	FFAR1 / GPR40	ENSSSCG00000002892	glutamate receptor/fat	0.391	Duroc 1, Large White 1, Landrace 1, Pietrain 1, Iberian, Wild boar, Mangalitza, Bazna, Asian, Large White 2, Landrace 2, Duroc 2, Pietrain 2, F2_high, F2_low	rs329339162
chr6_40340429_C_T	chr6	40340429	C	T	M	NON_SYNONYMOUS_CODING	tolerated	0.57	FFAR1 / GPR40	ENSSSCG00000002892	glutamate receptor/fat	0.001718	Wild boar
chr6_40340441_C_T	chr6	40340441	C	T	M	NON_SYNONYMOUS_CODING	deleterious	0.01	FFAR1 / GPR40	ENSSSCG00000002892	glutamate receptor/fat	0.001718	Wild boar
chr6_45891920_C_T	chr6	45891920	C	T	L	SYNONYMOUS_CODING			GRIK5 ortholog	ENSSSCG00000003039	glutamate receptor	0.245	Duroc 1, Large White 1, Landrace 1, Pietrain 1, Mallorcan Black, Iberian, Wild boar, Mangalitza, Bazna, Large White 2, Landrace 2, Duroc 2, Pietrain 2, F2_high, F2_low	rs345939772
chr6_45904071_G_A	chr6	45904071	G	A	L	SYNONYMOUS_CODING			GRIK5 ortholog	ENSSSCG00000003039	glutamate receptor	0.015	Landrace 1, Landrace 2	rs337484012
chr6_45921834_A_G	chr6	45921834	A	G	M	NON_SYNONYMOUS_CODING	tolerated	1	GRIK5 ortholog	ENSSSCG00000003039	glutamate receptor	0.868	present in all pools	rs321007879
chr6_45921862_G_T	chr6	45921862	G	T	M	NON_SYNONYMOUS_CODING	deleterious	0	GRIK5 ortholog	ENSSSCG00000003039	glutamate receptor	0.001718	Landrace 1
chr6_45921910_A_C	chr6	45921910	A	C	L	SYNONYMOUS_CODING			GRIK5 ortholog	ENSSSCG00000003039	glutamate receptor	0.006873	Landrace 1, Mallorcan Black
chr6_47270808_C_T	chr6	47270808	C	T	L	SYNONYMOUS_CODING			APOE	ENSSSCG00000003088		0.585	Duroc 1, Large White 1, Landrace 1, Pietrain 1, Mallorcan Black, Iberian, Wild boar, Mangalitza, Bazna, Large White 2, Landrace 2, Duroc 2, Pietrain 2, F2_high, F2_low	rs55619073
chr6_47270809_G_A	chr6	47270809	G	A	M	NON_SYNONYMOUS_CODING	deleterious	0.05	APOE	ENSSSCG00000003088		0.012	Wild boar
chr6_47271421_C_A	chr6	47271421	C	A	M	NON_SYNONYMOUS_CODING	deleterious	0	APOE	ENSSSCG00000003088		0.005155	Wild boar	rs318793207
chr6_47271567_C_T	chr6	47271567	C	T	L	SYNONYMOUS_CODING			APOE	ENSSSCG00000003088		0.057	Pietrain 1, Asian, Large White 2, Landrace 2, F2_high, F2_low
chr6_47271782_C_T	chr6	47271782	C	T	L	SYNONYMOUS_CODING			APOE	ENSSSCG00000003088		0.05	Pietrain 1, Asian, Large White 2, Landrace 2, F2_high, F2_low
chr6_47271791_C_G	chr6	47271791	C	G	L	SYNONYMOUS_CODING			APOE	ENSSSCG00000003088		0.124	Duroc 1, Pietrain 1, Iberian, Asian, Duroc 2, F2_high, F2_low	rs81212130
chr6_47271914_C_T	chr6	47271914	C	T	L	SYNONYMOUS_CODING			APOE	ENSSSCG00000003088		0.004902	Bazna
chr6_47272060_G_A	chr6	47272060	G	A	M	NON_SYNONYMOUS_CODING	tolerated	0.1	APOE	ENSSSCG00000003088		0.005155	Wild boar	rs336925629
chr6_49571039_C_G	chr6	49571039	C	G	L	SYNONYMOUS_CODING			GRIN2D	ENSSSCG00000003133	glutamate receptor	0.003436	Asian
chr6_49571041_C_A	chr6	49571041	C	A	M	NON_SYNONYMOUS_CODING	deleterious	0	GRIN2D	ENSSSCG00000003133	glutamate receptor	0.001718	Mallorcan Black
chr6_49571082_C_G	chr6	49571082	C	G	M	NON_SYNONYMOUS_CODING	deleterious	0	GRIN2D	ENSSSCG00000003133	glutamate receptor	0.001718	Pietrain 2
chr6_49571126_C_T	chr6	49571126	C	T	L	SYNONYMOUS_CODING			GRIN2D	ENSSSCG00000003133	glutamate receptor	0.003436	Landrace 1, Mallorcan Black
chr6_49571411_C_A	chr6	49571411	C	A	L	SYNONYMOUS_CODING			GRIN2D	ENSSSCG00000003133	glutamate receptor	0.001718	Wild boar
chr6_49571422_G_A	chr6	49571422	G	A	M	NON_SYNONYMOUS_CODING	deleterious	0	GRIN2D	ENSSSCG00000003133	glutamate receptor	0.001718	F2_low
chr6_49571615_G_A	chr6	49571615	G	A	L	SYNONYMOUS_CODING			GRIN2D	ENSSSCG00000003133	glutamate receptor	0.07	Asian, F2_high, F2_low
chr6_49571624_G_A	chr6	49571624	G	A	L	SYNONYMOUS_CODING			GRIN2D	ENSSSCG00000003133	glutamate receptor	0.001718	Wild boar
chr6_49571672_C_T	chr6	49571672	C	T	L	SYNONYMOUS_CODING			GRIN2D	ENSSSCG00000003133	glutamate receptor	0.001718	Iberian
chr6_49572540_G_A	chr6	49572540	G	A	L	SYNONYMOUS_CODING			GRIN2D	ENSSSCG00000003133	glutamate receptor	0.753	present in all pools	rs336181279
chr6_49572591_A_G	chr6	49572591	A	G	L	SYNONYMOUS_CODING			GRIN2D	ENSSSCG00000003133	glutamate receptor	0.814	present in all pools	rs343382815
chr6_49572953_G_T	chr6	49572953	G	T	L	SYNONYMOUS_CODING			GRIN2D	ENSSSCG00000003133	glutamate receptor	0.001718	Wild boar
chr6_49600585_G_A	chr6	49600585	G	A	L	SYNONYMOUS_CODING			GRIN2D	ENSSSCG00000003133	glutamate receptor	0.766	present in all pools	rs344604579
chr6_49600986_A_G	chr6	49600986	A	G	H	SPLICE_SITE_DONOR			GRIN2D	ENSSSCG00000003133	glutamate receptor	0.003436	Large White 1, Pietrain 1
chr6_49600987_C_T	chr6	49600987	C	T	H	SPLICE_SITE_DONOR			GRIN2D	ENSSSCG00000003133	glutamate receptor	0.003436	Large White 1, Pietrain 1
chr6_49600990_C_T	chr6	49600990	C	T	M	NON_SYNONYMOUS_CODING	tolerated	0.15	GRIN2D	ENSSSCG00000003133	glutamate receptor	0.001718	Pietrain 1
chr6_49604987_A_C	chr6	49604987	A	C	L	SYNONYMOUS_CODING			GRIN2D	ENSSSCG00000003133	glutamate receptor	0.001718	Pietrain 2
chr6_49605392_G_A	chr6	49605392	G	A	L	SYNONYMOUS_CODING			GRIN2D	ENSSSCG00000003133	glutamate receptor	0.025	Mallorcan Black, Wild boar, Bazna	rs342247388
chr6_49609210_G_A	chr6	49609210	G	A	M	NON_SYNONYMOUS_CODING	deleterious	0.01	GRIN2D	ENSSSCG00000003133	glutamate receptor	0.001718	Wild boar
chr6_49609214_C_T	chr6	49609214	C	T	L	SYNONYMOUS_CODING			GRIN2D	ENSSSCG00000003133	glutamate receptor	0.696	Duroc 1, Large White 1, Landrace 1, Pietrain 1, Mallorcan Black, Iberian, Wild boar, Mangalitza, Bazna, Large White 2, Landrace 2, Duroc 2, Pietrain 2, F2_high, F2_low	rs344636075
chr6_50266389_T_C	chr6	50266389	T	C	L	SYNONYMOUS_CODING			ALDH16A1	ENSSSCG00000003168	dopamine/norepinephrine	0.667	present in all pools	rs326031498
chr6_50266531_C_A	chr6	50266531	C	A	M	NON_SYNONYMOUS_CODING	tolerated	0.46	ALDH16A1	ENSSSCG00000003168	dopamine/norepinephrine	0.001718	Wild boar
chr6_50267138_C_A	chr6	50267138	C	A	L	SYNONYMOUS_CODING			ALDH16A1	ENSSSCG00000003168	dopamine/norepinephrine	0.001718	Landrace 2
chr6_50267215_C_T	chr6	50267215	C	T	M	NON_SYNONYMOUS_CODING	deleterious	0.04	ALDH16A1	ENSSSCG00000003168	dopamine/norepinephrine	0.001718	Wild boar
chr6_50268359_G_T	chr6	50268359	G	T	M	NON_SYNONYMOUS_CODING	tolerated	0.23	ALDH16A1	ENSSSCG00000003168	dopamine/norepinephrine	0.554	Duroc 1, Large White 1, Landrace 1, Pietrain 1, Mallorcan Black, Iberian, Wild boar, Mangalitza, Bazna, Large White 2, Landrace 2, Duroc 2, Pietrain 2, F2_high, F2_low	rs318443761
chr6_50268912_G_A	chr6	50268912	G	A	L	SYNONYMOUS_CODING			ALDH16A1	ENSSSCG00000003168	dopamine/norepinephrine	0.696	present in all pools	rs319432831
chr6_50270057_A_G	chr6	50270057	A	G	L	SYNONYMOUS_CODING			ALDH16A1	ENSSSCG00000003168	dopamine/norepinephrine	0.698	present in all pools	rs320521401
chr6_50270179_G_A	chr6	50270179	G	A	M	NON_SYNONYMOUS_CODING	tolerated	0.24	ALDH16A1	ENSSSCG00000003168	dopamine/norepinephrine	0.001718	Duroc 2
chr6_50274048_C_T	chr6	50274048	C	T	L	SYNONYMOUS_CODING			ALDH16A1	ENSSSCG00000003168	dopamine/norepinephrine	0.006873	Pietrain 1, Asian
chr6_65777484_C_T	chr6	65777484	C	T	M	NON_SYNONYMOUS_CODING	tolerated	0.17	MTHFR	ENSSSCG00000003428		0.144	Large White 1, Landrace 1, Pietrain 1, Mallorcan Black, Iberian, Wild boar, Bazna, Large White 2, Landrace 2, Pietrain 2, F2_high, F2_low	rs332785056
chr6_65777517_C_T	chr6	65777517	C	T	M	NON_SYNONYMOUS_CODING	tolerated	0.49	MTHFR	ENSSSCG00000003428		0.141	Large White 1, Landrace 1, Pietrain 1, Mallorcan Black, Iberian, Wild boar, Bazna, Large White 2, Landrace 2, Pietrain 2, F2_high, F2_low	rs341632239
chr6_65779527_G_A	chr6	65779527	G	A	L	SYNONYMOUS_CODING			MTHFR	ENSSSCG00000003428		0.219	Duroc 1, Landrace 1, Pietrain 1, Mallorcan Black, Iberian, Mangalitza, Bazna, Landrace 2, Duroc 2, Pietrain 2, F2_high	rs340893250
chr6_65780600_T_C	chr6	65780600	T	C	M	NON_SYNONYMOUS_CODING	deleterious	0.01	MTHFR	ENSSSCG00000003428		0.008591	Asian
chr6_65780619_G_A	chr6	65780619	G	A	L	SYNONYMOUS_CODING			MTHFR	ENSSSCG00000003428		0.526	present in all pools	rs342974314
chr6_65780640_G_A	chr6	65780640	G	A	L	SYNONYMOUS_CODING			MTHFR	ENSSSCG00000003428		0.038	Asian	rs322101075
chr6_65780754_G_A	chr6	65780754	G	A	L	SYNONYMOUS_CODING			MTHFR	ENSSSCG00000003428		0.005155	Large White 1
chr6_65781064_A_G	chr6	65781064	A	G	L	SYNONYMOUS_CODING			MTHFR	ENSSSCG00000003428		0.544	present in all pools	rs81497060
chr6_65781073_G_A	chr6	65781073	G	A	L	SYNONYMOUS_CODING			MTHFR	ENSSSCG00000003428		0.136	Large White 1, Landrace 1, Pietrain 1, Mallorcan Black, Iberian, Wild boar, Bazna, Large White 2, Landrace 2, Pietrain 2, F2_high, F2_low	rs332209520
chr6_65781465_C_T	chr6	65781465	C	T	L	SYNONYMOUS_CODING			MTHFR	ENSSSCG00000003428		0.019	Large White 1, Pietrain 1, Mallorcan Black, Pietrain 2
chr6_65781498_G_A	chr6	65781498	G	A	L	SYNONYMOUS_CODING			MTHFR	ENSSSCG00000003428		0.145	Large White 1, Landrace 1, Pietrain 1, Mallorcan Black, Iberian, Wild boar, Bazna, Large White 2, Landrace 2, Pietrain 2, F2_high, F2_low	rs329336236
chr6_65781814_C_T	chr6	65781814	C	T	L	SYNONYMOUS_CODING			MTHFR	ENSSSCG00000003428		0.142	Large White 1, Landrace 1, Pietrain 1, Mallorcan Black, Iberian, Wild boar, Bazna, Large White 2, Landrace 2, Pietrain 2, F2_high, F2_low	rs322893952
chr6_65781835_C_T	chr6	65781835	C	T	L	SYNONYMOUS_CODING			MTHFR	ENSSSCG00000003428		0.012	Large White 1, Mallorcan Black, Iberian, Mangalitza	rs81219016
chr6_65781850_A_G	chr6	65781850	A	G	L	SYNONYMOUS_CODING			MTHFR	ENSSSCG00000003428		0.141	Large White 1, Landrace 1, Pietrain 1, Mallorcan Black, Iberian, Wild boar, Bazna, Asian, Large White 2, Landrace 2, Pietrain 2, F2_high, F2_low	rs340564281
chr6_65781982_C_T	chr6	65781982	C	T	L	SYNONYMOUS_CODING			MTHFR	ENSSSCG00000003428		0.038	Pietrain 1, Asian, Large White 2	rs45431020
chr6_65786181_G_A	chr6	65786181	G	A	L	SYNONYMOUS_CODING			MTHFR	ENSSSCG00000003428		0.136	Large White 1, Landrace 1, Pietrain 1, Mallorcan Black, Iberian, Wild boar, Bazna, Large White 2, Landrace 2, Pietrain 2, F2_high, F2_low	rs344130017
chr6_65787146_C_T	chr6	65787146	C	T	L	SYNONYMOUS_CODING			MTHFR	ENSSSCG00000003428		0.317	Duroc 1, Large White 1, Landrace 1, Pietrain 1, Mallorcan Black, Iberian, Mangalitza, Bazna, Asian, Landrace 2, Duroc 2, Pietrain 2, F2_high	rs81210606
chr6_65787182_C_G	chr6	65787182	C	G	L	SYNONYMOUS_CODING			MTHFR	ENSSSCG00000003428		0.157	Large White 1, Landrace 1, Pietrain 1, Mallorcan Black, Iberian, Wild boar, Bazna, Large White 2, Landrace 2, Pietrain 2, F2_high, F2_low	rs341554606
chr6_65787291_G_A	chr6	65787291	G	A	M	NON_SYNONYMOUS_CODING	deleterious	0	MTHFR	ENSSSCG00000003428		0.001718	Wild boar
chr6_65787302_C_T	chr6	65787302	C	T	L	SYNONYMOUS_CODING			MTHFR	ENSSSCG00000003428		0.224	Duroc 1, Landrace 1, Pietrain 1, Mallorcan Black, Iberian, Mangalitza, Bazna, Landrace 2, Duroc 2, Pietrain 2, F2_high	rs327962947
chr6_65787308_T_C	chr6	65787308	T	C	L	SYNONYMOUS_CODING			MTHFR	ENSSSCG00000003428		0.006873	Mallorcan Black, Mangalitza
chr6_65788603_G_A	chr6	65788603	G	A	L	SYNONYMOUS_CODING			MTHFR	ENSSSCG00000003428		0.001718	Mallorcan Black	rs342101382
chr6_65788612_G_A,T	chr6	65788612	G	A,T	L	SYNONYMOUS_CODING			MTHFR	ENSSSCG00000003428		0.015,0.043	Large White 1, Pietrain 1, Asian, Landrace 2, Pietrain 2, F2_high, F2_low	rs81219011
chr6_65789026_C_T	chr6	65789026	C	T	M	NON_SYNONYMOUS_CODING	tolerated	0.1	MTHFR	ENSSSCG00000003428		0.014	Pietrain 1, Asian	rs343203851
chr6_65789027_G_A	chr6	65789027	G	A	L	SYNONYMOUS_CODING			MTHFR	ENSSSCG00000003428		0.027	Large White 1, Landrace 1, Pietrain 1, Wild boar
chr6_65789052_C_T	chr6	65789052	C	T	M	NON_SYNONYMOUS_CODING	tolerated	0.07	MTHFR	ENSSSCG00000003428		0.001718	Mallorcan Black
chr6_65789068_A_G	chr6	65789068	A	G	M	NON_SYNONYMOUS_CODING	tolerated	0.96	MTHFR	ENSSSCG00000003428		0.678	present in all pools	rs81219009
chr6_65789107_A_C	chr6	65789107	A	C	M	NON_SYNONYMOUS_CODING	tolerated	0.61	MTHFR	ENSSSCG00000003428		0.657	present in all pools	rs335909572
chr6_71494126_C_T	chr6	71494126	C	T	M	NON_SYNONYMOUS_CODING	deleterious	0	ALDH4A1	ENSSSCG00000024752	dopamine/norepinephrine_likely	0.006873	Asian
chr6_71494143_A_G	chr6	71494143	A	G	L	SYNONYMOUS_CODING			ALDH4A1	ENSSSCG00000024752	dopamine/norepinephrine_likely	0.77	present in all pools	rs343581517
chr6_71494179_C_T	chr6	71494179	C	T	L	SYNONYMOUS_CODING			ALDH4A1	ENSSSCG00000024752	dopamine/norepinephrine_likely	0.717	present in all pools	rs337775076
chr6_71494183_C_T	chr6	71494183	C	T	M	NON_SYNONYMOUS_CODING	deleterious	0.01	ALDH4A1	ENSSSCG00000024752	dopamine/norepinephrine_likely	0.001718	Large White 1
chr6_71499442_C_T	chr6	71499442	C	T	M	NON_SYNONYMOUS_CODING	tolerated	0.44	ALDH4A1	ENSSSCG00000024752	dopamine/norepinephrine_likely	0.003436	Asian
chr6_71501054_C_T	chr6	71501054	C	T	L	SYNONYMOUS_CODING			ALDH4A1	ENSSSCG00000024752	dopamine/norepinephrine_likely	0.029	Mallorcan Black
chr6_71501081_C_T	chr6	71501081	C	T	L	SYNONYMOUS_CODING			ALDH4A1	ENSSSCG00000024752	dopamine/norepinephrine_likely	0.005155	Asian	rs341149433
chr6_71502804_C_T	chr6	71502804	C	T	M	NON_SYNONYMOUS_CODING	tolerated	0.34	ALDH4A1	ENSSSCG00000024752	dopamine/norepinephrine_likely	0.105	Large White 1, Landrace 1, Pietrain 1, Large White 2, Landrace 2, F2_high, F2_low	rs322147865
chr6_71507059_C_T	chr6	71507059	C	T	L	SYNONYMOUS_CODING			ALDH4A1	ENSSSCG00000024752	dopamine/norepinephrine_likely	0.122	Large White 1, Landrace 1, Pietrain 1, Large White 2, Landrace 2, F2_high, F2_low	rs338211779
chr6_71507165_G_T	chr6	71507165	G	T	M	NON_SYNONYMOUS_CODING	deleterious	0.01	ALDH4A1	ENSSSCG00000024752	dopamine/norepinephrine_likely	0.001718	Wild boar
chr6_71507213_A_G	chr6	71507213	A	G	M	NON_SYNONYMOUS_CODING	tolerated	0.29	ALDH4A1	ENSSSCG00000024752	dopamine/norepinephrine_likely	0.019	Iberian, Mangalitza
chr6_71508521_C_T	chr6	71508521	C	T	L	SYNONYMOUS_CODING			ALDH4A1	ENSSSCG00000024752	dopamine/norepinephrine_likely	0.02	Large White 1, Bazna, Asian, Large White 2	rs344002311
chr6_71509336_G_A	chr6	71509336	G	A	L	SYNONYMOUS_CODING			ALDH4A1	ENSSSCG00000024752	dopamine/norepinephrine_likely	0.961	present in all pools	rs196960117
chr6_71510174_G_A	chr6	71510174	G	A	M	NON_SYNONYMOUS_CODING	tolerated	0.47	ALDH4A1	ENSSSCG00000024752	dopamine/norepinephrine_likely	0.006873	Asian
chr6_71511234_T_C	chr6	71511234	T	C	L	SYNONYMOUS_CODING			ALDH4A1	ENSSSCG00000024752	dopamine/norepinephrine_likely	1	present in all pools	rs339964739
chr6_71511247_C_T	chr6	71511247	C	T	M	NON_SYNONYMOUS_CODING	deleterious	0	ALDH4A1	ENSSSCG00000024752	dopamine/norepinephrine_likely	0.001718	Wild boar
chr6_71511298_A_T	chr6	71511298	A	T	M	NON_SYNONYMOUS_CODING	tolerated	0.71	ALDH4A1	ENSSSCG00000024752	dopamine/norepinephrine_likely	1	present in all pools	rs319519131
chr6_71511309_G_A	chr6	71511309	G	A	L	SYNONYMOUS_CODING			ALDH4A1	ENSSSCG00000024752	dopamine/norepinephrine_likely	0.312	present in all pools	rs328990083
chr6_71511314_C_T	chr6	71511314	C	T	M	NON_SYNONYMOUS_CODING	tolerated	1	ALDH4A1	ENSSSCG00000024752	dopamine/norepinephrine_likely	0.998	present in all pools	rs344393095
chr6_72148736_C_A	chr6	72148736	C	A	M	NON_SYNONYMOUS_CODING	tolerated	0.07	HTR6	ENSSSCG00000025244	Serotonin	0.065	Duroc 1, Mallorcan Black, Bazna, Duroc 2, Pietrain 2
chr6_72148957_G_A	chr6	72148957	G	A	L	SYNONYMOUS_CODING			HTR6	ENSSSCG00000025244	Serotonin	0.041	Asian	rs341159974
chr6_72161649_C_T	chr6	72161649	C	T	L	SYNONYMOUS_CODING			HTR6	ENSSSCG00000025244	Serotonin	0.072	Pietrain 1, Asian, Duroc 2	rs333570082
chr6_72161856_T_C	chr6	72161856	T	C	L	SYNONYMOUS_CODING			HTR6	ENSSSCG00000025244	Serotonin	0.134	Pietrain 1, Asian, Duroc 2, F2_high, F2_low	rs338407886
chr6_72161945_G_A	chr6	72161945	G	A	M	NON_SYNONYMOUS_CODING	tolerated	0.24	HTR6	ENSSSCG00000025244	Serotonin	0.041	Wild boar, Bazna, Pietrain 2	rs319528628
chr6_72161994_C_T	chr6	72161994	C	T	L	SYNONYMOUS_CODING			HTR6	ENSSSCG00000025244	Serotonin	0.042	Wild boar, Bazna, Pietrain 2	rs325637439
chr6_72162010_C_A	chr6	72162010	C	A	L	SYNONYMOUS_CODING			HTR6	ENSSSCG00000025244	Serotonin	0.052	Large White 1, Landrace 1, Pietrain 1, Bazna, Large White 2, Landrace 2	rs337511179
chr6_72162090_C_T	chr6	72162090	C	T	L	SYNONYMOUS_CODING			HTR6	ENSSSCG00000025244	Serotonin	0.216	Large White 1, Landrace 1, Pietrain 1, Mallorcan Black, Mangalitza, Bazna, Asian, Large White 2, Landrace 2, Duroc 2, Pietrain 2, F2_high, F2_low	rs320220544
chr6_72162105_G_A	chr6	72162105	G	A	L	SYNONYMOUS_CODING			HTR6	ENSSSCG00000025244	Serotonin	0.054	Large White 1, Landrace 1, Pietrain 1, Bazna, Large White 2, Landrace 2	rs329784573
chr6_72162145_C_A	chr6	72162145	C	A	L	SYNONYMOUS_CODING			HTR6	ENSSSCG00000025244	Serotonin	0.001718	Asian
chr6_72162178_G_A	chr6	72162178	G	A	M	NON_SYNONYMOUS_CODING	tolerated	0.62	HTR6	ENSSSCG00000025244	Serotonin	0.016	Landrace 1, Pietrain 1, Bazna	rs321123042
chr6_72162223_T_C	chr6	72162223	T	C	L	SYNONYMOUS_CODING			HTR6	ENSSSCG00000025244	Serotonin	0.229	Large White 1, Landrace 1, Pietrain 1, Mallorcan Black, Mangalitza, Bazna, Asian, Large White 2, Landrace 2, Pietrain 2, F2_high, F2_low	rs330404174
chr6_72162231_G_T	chr6	72162231	G	T	L	SYNONYMOUS_CODING			HTR6	ENSSSCG00000025244	Serotonin	0.016	Landrace 1, Pietrain 1, Bazna	rs342668850
chr6_72162250_T_TGACCTG	chr6	72162250	T	TGACCTG	M	CODON_INSERTION			HTR6	ENSSSCG00000025244	Serotonin	0.024	F2_high
chr6_79621853_G_T	chr6	79621853	G	T	L	SYNONYMOUS_CODING			OPRD1	ENSSSCG00000027401	other hormone, growth factors, and their receptors	0.001718	Mangalitza	rs319333948
chr6_79655537_C_T	chr6	79655537	C	T	M	NON_SYNONYMOUS_CODING	deleterious	0	OPRD1	ENSSSCG00000027401	other hormone, growth factors, and their receptors	0.001718	Asian
chr6_79658243_T_C	chr6	79658243	T	C	L	SYNONYMOUS_CODING			OPRD1	ENSSSCG00000027401	other hormone, growth factors, and their receptors	0.377	Duroc 1, Large White 1, Landrace 1, Pietrain 1, Mallorcan Black, Iberian, Wild boar, Bazna, Asian, Large White 2, Landrace 2, Duroc 2, Pietrain 2, F2_high, F2_low	rs333902508
chr6_79658611_G_A	chr6	79658611	G	A	M	NON_SYNONYMOUS_CODING	tolerated	0.6	OPRD1	ENSSSCG00000027401	other hormone, growth factors, and their receptors	0.041	Landrace 1, Asian, Landrace 2	rs324523303
chr6_79658625_A_C	chr6	79658625	A	C	M	NON_SYNONYMOUS_CODING	tolerated	0.13	OPRD1	ENSSSCG00000027401	other hormone, growth factors, and their receptors	0.001718	Asian
chr6_79658630_G_A	chr6	79658630	G	A	L	SYNONYMOUS_CODING			OPRD1	ENSSSCG00000027401	other hormone, growth factors, and their receptors	0.008591	Large White 1, F2_high, F2_low	rs332386546
chr6_79658633_T_C	chr6	79658633	T	C	L	SYNONYMOUS_CODING			OPRD1	ENSSSCG00000027401	other hormone, growth factors, and their receptors	0.208	Large White 1, Landrace 1, Pietrain 1, Mallorcan Black, Bazna, Asian, Large White 2, Landrace 2, F2_high, F2_low	rs342942634
chr6_79658657_T_C	chr6	79658657	T	C	L	SYNONYMOUS_CODING			OPRD1	ENSSSCG00000027401	other hormone, growth factors, and their receptors	0.214	Large White 1, Landrace 1, Pietrain 1, Mallorcan Black, Bazna, Asian, Large White 2, Landrace 2, F2_high, F2_low	rs327604649
chr6_81856094_T_C	chr6	81856094	T	C	L	SYNONYMOUS_CODING			HCRTR1	ENSSSCG00000003601	appetite	0.729	present in all pools	rs324488851
chr6_81856112_G_A	chr6	81856112	G	A	L	SYNONYMOUS_CODING			HCRTR1	ENSSSCG00000003601	appetite	0.001718	Wild boar
chr6_81856426_G_A	chr6	81856426	G	A	L	SYNONYMOUS_CODING			HCRTR1	ENSSSCG00000003601	appetite	0.006873	Pietrain 1, Large White 2	rs323562725
chr6_81856429_T_C	chr6	81856429	T	C	L	SYNONYMOUS_CODING			HCRTR1	ENSSSCG00000003601	appetite	0.706	present in all pools	rs334421139
chr6_81856473_A_T	chr6	81856473	A	T	M	NON_SYNONYMOUS_CODING	tolerated	0.35	HCRTR1	ENSSSCG00000003601	appetite	0.001718	Large White 1
chr6_81856474_C_G	chr6	81856474	C	G	M	NON_SYNONYMOUS_CODING	tolerated	0.68	HCRTR1	ENSSSCG00000003601	appetite	0.001718	Large White 1
chr6_81857748_C_T	chr6	81857748	C	T	L	SYNONYMOUS_CODING			HCRTR1	ENSSSCG00000003601	appetite	0.263	Duroc 1, Large White 1, Landrace 1, Pietrain 1, Mallorcan Black, Iberian, Wild boar, Mangalitza, Bazna, Large White 2, Landrace 2, Duroc 2, Pietrain 2, F2_high	rs328904717
chr6_81858372_C_A	chr6	81858372	C	A	L	SYNONYMOUS_CODING			HCRTR1	ENSSSCG00000003601	appetite	0.118	Large White 1, Landrace 1, Pietrain 1, Mallorcan Black, Iberian, Wild boar, Mangalitza, Bazna, Large White 2, Landrace 2, F2_high	rs323421028
chr6_81860484_G_A	chr6	81860484	G	A	L	SYNONYMOUS_CODING			HCRTR1	ENSSSCG00000003601	appetite	0.001718	Mangalitza	rs331303497
chr6_81860488_C_T	chr6	81860488	C	T	M	NON_SYNONYMOUS_CODING	deleterious	0.05	HCRTR1	ENSSSCG00000003601	appetite	0.008591	Asian	rs338680814
chr6_81860505_G_A	chr6	81860505	G	A	L	SYNONYMOUS_CODING			HCRTR1	ENSSSCG00000003601	appetite	0.158	Large White 1, Landrace 1, Pietrain 1, Wild boar, Mangalitza, Bazna, Large White 2, Landrace 2, Duroc 2, Pietrain 2, F2_high	rs319109518
chr6_81862242_A_G	chr6	81862242	A	G	M	NON_SYNONYMOUS_CODING	tolerated	0.96	HCRTR1	ENSSSCG00000003601	appetite	0.56	present in all pools	rs324642144
chr6_85959029_G_A	chr6	85959029	G	A	L	SYNONYMOUS_CODING			GRIK3	ENSSSCG00000003640	glutamate receptor	0.043	F2_high, F2_low
chr6_85959089_G_T	chr6	85959089	G	T	L	SYNONYMOUS_CODING			GRIK3	ENSSSCG00000003640	glutamate receptor	0.051	Bazna, Asian	rs323946599
chr6_85960039_G_A	chr6	85960039	G	A	L	SYNONYMOUS_CODING			GRIK3	ENSSSCG00000003640	glutamate receptor	0.052	F2_high, F2_low
chr6_85960051_A_G	chr6	85960051	A	G	L	SYNONYMOUS_CODING			GRIK3	ENSSSCG00000003640	glutamate receptor	0.049	Bazna, Asian	rs322995624
chr6_85960117_G_A	chr6	85960117	G	A	L	SYNONYMOUS_CODING			GRIK3	ENSSSCG00000003640	glutamate receptor	0.048	F2_high, F2_low
chr6_85960123_G_A	chr6	85960123	G	A	L	SYNONYMOUS_CODING			GRIK3	ENSSSCG00000003640	glutamate receptor	0.022	Asian, F2_high, F2_low
chr6_85971969_G_A	chr6	85971969	G	A	M	NON_SYNONYMOUS_CODING	tolerated	0.25	GRIK3	ENSSSCG00000003640	glutamate receptor	0.001718	Asian
chr6_85981404_A_G	chr6	85981404	A	G	L	SYNONYMOUS_CODING			GRIK3	ENSSSCG00000003640	glutamate receptor	0.492	present in all pools	rs342088995
chr6_85981413_G_A	chr6	85981413	G	A	L	SYNONYMOUS_CODING			GRIK3	ENSSSCG00000003640	glutamate receptor	0.006873	Large White 2, Landrace 2	rs318367863
chr6_85981425_G_A	chr6	85981425	G	A	L	SYNONYMOUS_CODING			GRIK3	ENSSSCG00000003640	glutamate receptor	0.174	Duroc 1, Large White 1, Landrace 1, Mallorcan Black, Iberian, Wild boar, Mangalitza, Large White 2, Pietrain 2, F2_high, F2_low	rs330548017
chr6_85997818_G_T	chr6	85997818	G	T	L	SYNONYMOUS_CODING			GRIK3	ENSSSCG00000003640	glutamate receptor	0.008591	Large White 2, Landrace 2	rs345575820
chr6_85997914_C_G	chr6	85997914	C	G	L	SYNONYMOUS_CODING			GRIK3	ENSSSCG00000003640	glutamate receptor	0.043	Asian, Large White 2, F2_high, F2_low	rs326844684
chr6_85997953_G_A	chr6	85997953	G	A	L	SYNONYMOUS_CODING			GRIK3	ENSSSCG00000003640	glutamate receptor	0.095	Bazna, Asian, Large White 2, Landrace 2, F2_high, F2_low	rs344799507
chr6_86008244_G_A	chr6	86008244	G	A	L	SYNONYMOUS_CODING			GRIK3	ENSSSCG00000003640	glutamate receptor	0.019	Asian, F2_high, F2_low
chr6_86011636_T_C	chr6	86011636	T	C	M	NON_SYNONYMOUS_CODING	deleterious	0.03	GRIK3	ENSSSCG00000003640	glutamate receptor	0.01	Large White 1, Large White 2	rs332214902
chr6_86017191_T_C	chr6	86017191	T	C	L	SYNONYMOUS_CODING			GRIK3	ENSSSCG00000003640	glutamate receptor	0.727	present in all pools	rs337489673
chr6_86017203_G_A	chr6	86017203	G	A	L	SYNONYMOUS_CODING			GRIK3	ENSSSCG00000003640	glutamate receptor	0.009804	Bazna
chr6_86017260_C_T	chr6	86017260	C	T	L	SYNONYMOUS_CODING			GRIK3	ENSSSCG00000003640	glutamate receptor	0.763	present in all pools	rs328034671
chr6_86026002_A_G	chr6	86026002	A	G	L	SYNONYMOUS_CODING			GRIK3	ENSSSCG00000003640	glutamate receptor	0.062	Large White 1, Mallorcan Black, Wild boar, Bazna, Large White 2	rs330230231
chr6_86028304_G_C	chr6	86028304	G	C	L	SYNONYMOUS_CODING			GRIK3	ENSSSCG00000003640	glutamate receptor	0.569	present in all pools	rs340063861
chr6_86028382_C_T	chr6	86028382	C	T	L	SYNONYMOUS_CODING			GRIK3	ENSSSCG00000003640	glutamate receptor	0.019	Mallorcan Black	rs322846023
chr6_86028385_G_A	chr6	86028385	G	A	L	SYNONYMOUS_CODING			GRIK3	ENSSSCG00000003640	glutamate receptor	0.047	Bazna, Asian	rs334754348
chr6_86028391_G_A	chr6	86028391	G	A	L	SYNONYMOUS_CODING			GRIK3	ENSSSCG00000003640	glutamate receptor	0.157	Large White 1, Mallorcan Black, Wild boar, Bazna, Asian, Large White 2, Landrace 2, F2_high, F2_low	rs342133474
chr6_86028445_C_T	chr6	86028445	C	T	L	SYNONYMOUS_CODING			GRIK3	ENSSSCG00000003640	glutamate receptor	0.1	Mallorcan Black, Bazna, Asian, F2_high, F2_low	rs321936824
chr6_102070672_G_A	chr6	102070672	G	A	M	NON_SYNONYMOUS_CODING	tolerated	0.8	HRH4	ENSSSCG00000003714	other hormone, growth factors, and their receptors	0.01	Duroc 1, Iberian, Asian	rs319679420
chr6_102071678_C_T	chr6	102071678	C	T	L	SYNONYMOUS_CODING			HRH4	ENSSSCG00000003714	other hormone, growth factors, and their receptors	0.005155	Wild boar	rs340616564
chr6_102074193_T_C	chr6	102074193	T	C	L	SYNONYMOUS_CODING			HRH4	ENSSSCG00000003714	other hormone, growth factors, and their receptors	0.15	Duroc 1, Large White 1, Landrace 1, Pietrain 1, Mallorcan Black, Wild boar, Bazna, Asian, Large White 2, Landrace 2, Pietrain 2, F2_high, F2_low	rs337442473
chr6_102075231_T_C	chr6	102075231	T	C	M	NON_SYNONYMOUS_CODING	tolerated	0.21	HRH4	ENSSSCG00000003714	other hormone, growth factors, and their receptors	0.00817	Landrace 1, Bazna, Duroc 2	rs324971398
chr6_102075337_G_T	chr6	102075337	G	T	M	NON_SYNONYMOUS_CODING	tolerated	0.44	HRH4	ENSSSCG00000003714	other hormone, growth factors, and their receptors	0.012	Duroc 1, Iberian
chr6_102075798_C_T	chr6	102075798	C	T	M	NON_SYNONYMOUS_CODING	tolerated	1	HRH4	ENSSSCG00000003714	other hormone, growth factors, and their receptors	0.278	Duroc 1, Large White 1, Landrace 1, Pietrain 1, Mallorcan Black, Iberian, Wild boar, Bazna, Asian, Large White 2, Landrace 2, Duroc 2, Pietrain 2, F2_high, F2_low	rs340369944
chr7_20501819_C_T	chr7	20501819	C	T	L	START_GAINED			ALDH5A1	ENSSSCG00000001090	dopamine/norepinephrine	0.022	Duroc 1, Asian	rs327796176
chr7_20501914_G_T	chr7	20501914	G	T	M	NON_SYNONYMOUS_CODING	tolerated	0.15	ALDH5A1	ENSSSCG00000001090	dopamine/norepinephrine	0.105	Large White 1, Landrace 1, Pietrain 1, Mallorcan Black, Mangalitza, Large White 2, Landrace 2, Pietrain 2, F2_high	rs338970635
chr7_20501937_C_T	chr7	20501937	C	T	L	SYNONYMOUS_CODING			ALDH5A1	ENSSSCG00000001090	dopamine/norepinephrine	0.001718	Asian
chr7_20502003_G_T	chr7	20502003	G	T	L	SYNONYMOUS_CODING			ALDH5A1	ENSSSCG00000001090	dopamine/norepinephrine	0.04	Wild boar, Asian	rs318674290
chr7_20502105_C_A	chr7	20502105	C	A	L	SYNONYMOUS_CODING			ALDH5A1	ENSSSCG00000001090	dopamine/norepinephrine	0.003436	Asian	rs330314069
chr7_20502219_C_T	chr7	20502219	C	T	L	SYNONYMOUS_CODING			ALDH5A1	ENSSSCG00000001090	dopamine/norepinephrine	0.024	Duroc 1, Asian	rs336583471
chr7_20509196_G_T	chr7	20509196	G	T	M	NON_SYNONYMOUS_CODING	tolerated	1	ALDH5A1	ENSSSCG00000001090	dopamine/norepinephrine	1	present in all pools	rs338006204
chr7_20509278_C_T	chr7	20509278	C	T	L	SYNONYMOUS_CODING			ALDH5A1	ENSSSCG00000001090	dopamine/norepinephrine	0.084	Duroc 1, Large White 1, Asian, F2_high, F2_low	rs319023128
chr7_20509305_A_G	chr7	20509305	A	G	L	SYNONYMOUS_CODING			ALDH5A1	ENSSSCG00000001090	dopamine/norepinephrine	0.208	Duroc 1, Large White 1, Landrace 1, Pietrain 1, Mallorcan Black, Mangalitza, Bazna, Asian, Large White 2, Landrace 2, Duroc 2, Pietrain 2, F2_high, F2_low	rs80990859
chr7_20510103_G_A	chr7	20510103	G	A	L	SYNONYMOUS_CODING			ALDH5A1	ENSSSCG00000001090	dopamine/norepinephrine	0.088	Duroc 1, Large White 1, Landrace 1, Pietrain 1, Mallorcan Black, Mangalitza, Asian, Large White 2, Landrace 2, Pietrain 2, F2_high	rs332219666
chr7_20510109_C_T	chr7	20510109	C	T	L	SYNONYMOUS_CODING			ALDH5A1	ENSSSCG00000001090	dopamine/norepinephrine	0.021	Duroc 1, Landrace 1, Bazna
chr7_20511418_G_C	chr7	20511418	G	C	M	NON_SYNONYMOUS_CODING	tolerated	0.85	ALDH5A1	ENSSSCG00000001090	dopamine/norepinephrine	0.001718	Wild boar
chr7_20511454_T_C	chr7	20511454	T	C	L	SYNONYMOUS_CODING			ALDH5A1	ENSSSCG00000001090	dopamine/norepinephrine	0.108	Duroc 1, Large White 1, Landrace 1, Pietrain 1, Mallorcan Black, Mangalitza, Asian, Large White 2, Landrace 2, Pietrain 2, F2_high	rs324386286
chr7_20515514_C_T	chr7	20515514	C	T	L	SYNONYMOUS_CODING			ALDH5A1	ENSSSCG00000001090	dopamine/norepinephrine	0.212	Duroc 1, Large White 1, Landrace 1, Pietrain 1, Mallorcan Black, Iberian, Wild boar, Bazna, Asian, Large White 2, Landrace 2, Duroc 2, Pietrain 2, F2_high, F2_low	rs341572595
chr7_20515520_C_T	chr7	20515520	C	T	L	SYNONYMOUS_CODING			ALDH5A1	ENSSSCG00000001090	dopamine/norepinephrine	0.157	Duroc 1, Large White 1, Landrace 1, Mallorcan Black, Wild boar, Bazna, Asian, Large White 2, Pietrain 2, F2_high, F2_low	rs321574897
chr7_20521746_T_C	chr7	20521746	T	C	L	SYNONYMOUS_CODING			ALDH5A1	ENSSSCG00000001090	dopamine/norepinephrine	0.381	present in all pools	rs320220745
chr7_20521771_G_A	chr7	20521771	G	A	M	NON_SYNONYMOUS_CODING	tolerated	0.42	ALDH5A1	ENSSSCG00000001090	dopamine/norepinephrine	0.324	present in all pools	rs331592825
chr7_20521787_A_G	chr7	20521787	A	G	M	NON_SYNONYMOUS_CODING	tolerated	0.11	ALDH5A1	ENSSSCG00000001090	dopamine/norepinephrine	0.001718	Large White 1
chr7_20521848_A_C	chr7	20521848	A	C	M	NON_SYNONYMOUS_CODING	tolerated	1	ALDH5A1	ENSSSCG00000001090	dopamine/norepinephrine	0.523	present in all pools	rs342062425
chr7_20524454_G_T	chr7	20524454	G	T	L	SYNONYMOUS_CODING			ALDH5A1	ENSSSCG00000001090	dopamine/norepinephrine	0.428	present in all pools	rs345919361
chr7_20524481_T_G	chr7	20524481	T	G	L	SYNONYMOUS_CODING			ALDH5A1	ENSSSCG00000001090	dopamine/norepinephrine	0.997	present in all pools
chr7_20524483_G_T	chr7	20524483	G	T	M	NON_SYNONYMOUS_CODING	tolerated	0.45	ALDH5A1	ENSSSCG00000001090	dopamine/norepinephrine	0.995	present in all pools
chr7_20525827_C_T	chr7	20525827	C	T	L	SYNONYMOUS_CODING			ALDH5A1	ENSSSCG00000001090	dopamine/norepinephrine	0.001718	Asian	rs322304880
chr7_21032294_C_A	chr7	21032294	C	A	M	NON_SYNONYMOUS_CODING	deleterious	0	CMAHP / CMAH	ENSSSCG00000001099		0.036	F2_high, F2_low	rs346270740
chr7_21032304_C_T	chr7	21032304	C	T	L	SYNONYMOUS_CODING			CMAHP / CMAH	ENSSSCG00000001099		0.234	Duroc 1, Large White 1, Landrace 1, Pietrain 1, Iberian, Wild boar, Mangalitza, Bazna, Asian, Large White 2, Landrace 2, Duroc 2, Pietrain 2, F2_high, F2_low	rs322015659
chr7_21034856_G_A	chr7	21034856	G	A	L	SYNONYMOUS_CODING			CMAHP / CMAH	ENSSSCG00000001099		0.265	Duroc 1, Landrace 1, Pietrain 1, Mallorcan Black, Iberian, Wild boar, Bazna, Asian, Large White 2, Landrace 2, Duroc 2, Pietrain 2, F2_high, F2_low	rs343899498
chr7_21034883_G_A	chr7	21034883	G	A	L	SYNONYMOUS_CODING			CMAHP / CMAH	ENSSSCG00000001099		0.022	Large White 1, Large White 2, Pietrain 2	rs328523437
chr7_21034928_T_C	chr7	21034928	T	C	L	SYNONYMOUS_CODING			CMAHP / CMAH	ENSSSCG00000001099		0.289	Duroc 1, Large White 1, Landrace 1, Pietrain 1, Mallorcan Black, Iberian, Wild boar, Bazna, Large White 2, Landrace 2, Duroc 2, Pietrain 2, F2_high, F2_low	rs335911216
chr7_21040043_A_G	chr7	21040043	A	G	L	SYNONYMOUS_CODING			CMAHP / CMAH	ENSSSCG00000001099		0.012	Asian
chr7_21040073_G_A	chr7	21040073	G	A	L	SYNONYMOUS_CODING			CMAHP / CMAH	ENSSSCG00000001099		0.01	Asian
chr7_21042466_G_A	chr7	21042466	G	A	L	SYNONYMOUS_CODING			CMAHP / CMAH	ENSSSCG00000001099		0.014	Asian	rs325552557
chr7_21042470_C_T	chr7	21042470	C	T	M	NON_SYNONYMOUS_CODING	tolerated	0.59	CMAHP / CMAH	ENSSSCG00000001099		0.26	Duroc 1, Landrace 1, Pietrain 1, Mallorcan Black, Iberian, Wild boar, Mangalitza, Bazna, Large White 2, Landrace 2, Duroc 2, Pietrain 2, F2_high, F2_low	rs332963496
chr7_21042517_G_A	chr7	21042517	G	A	L	SYNONYMOUS_CODING			CMAHP / CMAH	ENSSSCG00000001099		0.001718	Landrace 2
chr7_21042536_T_G	chr7	21042536	T	G	M	NON_SYNONYMOUS_CODING	tolerated	0.24	CMAHP / CMAH	ENSSSCG00000001099		0.216	present in all pools	rs344012989
chr7_21047226_C_A	chr7	21047226	C	A	M	NON_SYNONYMOUS_CODING	tolerated	1	CMAHP / CMAH	ENSSSCG00000001099		0.319	present in all pools	rs337416826
chr7_21047288_A_C	chr7	21047288	A	C	M	NON_SYNONYMOUS_CODING	deleterious	0	CMAHP / CMAH	ENSSSCG00000001099		0.012	Duroc 1, Large White 1, Pietrain 1, Wild boar, Duroc 2, F2_high, F2_low
chr7_21047311_G_A	chr7	21047311	G	A	L	SYNONYMOUS_CODING			CMAHP / CMAH	ENSSSCG00000001099		0.062	Large White 1, Mallorcan Black, Bazna, Asian, Large White 2, F2_high, F2_low	rs320457686
chr7_21047326_T_C	chr7	21047326	T	C	L	SYNONYMOUS_CODING			CMAHP / CMAH	ENSSSCG00000001099		0.317	present in all pools	rs331540024
chr7_21051096_C_T	chr7	21051096	C	T	M	NON_SYNONYMOUS_CODING	tolerated	0.31	CMAHP / CMAH	ENSSSCG00000001099		0.019	Large White 1, Large White 2, Pietrain 2	rs332672451
chr7_21051187_T_A	chr7	21051187	T	A	L	SYNONYMOUS_CODING			CMAHP / CMAH	ENSSSCG00000001099		0.019	Large White 1, Large White 2	rs339138673
chr7_21054863_C_T	chr7	21054863	C	T	M	NON_SYNONYMOUS_CODING	tolerated	0.19	CMAHP / CMAH	ENSSSCG00000001099		0.006873	Wild boar
chr7_21054907_G_A	chr7	21054907	G	A	L	SYNONYMOUS_CODING			CMAHP / CMAH	ENSSSCG00000001099		0.248	Duroc 1, Landrace 1, Pietrain 1, Mallorcan Black, Iberian, Wild boar, Bazna, Asian, Large White 2, Landrace 2, Duroc 2, Pietrain 2, F2_high, F2_low	rs338330360
chr7_21054908_C_A,T	chr7	21054908	C	A,T	M	NON_SYNONYMOUS_CODING	tolerated	0.06	CMAHP / CMAH	ENSSSCG00000001099		0.237,0.052	Duroc 1, Large White 1, Landrace 1, Pietrain 1, Mallorcan Black, Iberian, Wild boar, Bazna, Large White 2, Landrace 2, Duroc 2, Pietrain 2, F2_high, F2_low	rs318626216
chr7_21054964_C_G	chr7	21054964	C	G	L	SYNONYMOUS_CODING			CMAHP / CMAH	ENSSSCG00000001099		0.041	Pietrain 1, Bazna, Asian, Large White 2, F2_high, F2_low	rs330495503
chr7_21054991_A_G	chr7	21054991	A	G	L	SYNONYMOUS_CODING			CMAHP / CMAH	ENSSSCG00000001099		0.518	present in all pools	rs80915786
chr7_21055003_C_T	chr7	21055003	C	T	L	SYNONYMOUS_CODING			CMAHP / CMAH	ENSSSCG00000001099		0.283	present in all pools	rs321246777
chr7_21055012_T_C	chr7	21055012	T	C	L	SYNONYMOUS_CODING			CMAHP / CMAH	ENSSSCG00000001099		0.286	present in all pools	rs329524364
chr7_21070720_G_A	chr7	21070720	G	A	L	SYNONYMOUS_CODING			CMAHP / CMAH	ENSSSCG00000001099		0.033	Asian	rs320792664
chr7_21070730_G_A	chr7	21070730	G	A	M	NON_SYNONYMOUS_CODING	tolerated	0.09	CMAHP / CMAH	ENSSSCG00000001099		0.034	F2_high, F2_low
chr7_25211873_A_C	chr7	25211873	A	C	L	SYNONYMOUS_CODING			GABBR1	ENSSSCG00000001242	glutamate receptor	0.005155	Mangalitza, Large White 2, Duroc 2
chr7_25212700_C_A	chr7	25212700	C	A	M	NON_SYNONYMOUS_CODING	tolerated	0.59	GABBR1	ENSSSCG00000001242	glutamate receptor	0.021	Duroc 1, Duroc 2	rs337096614
chr7_25215828_C_T	chr7	25215828	C	T	L	SYNONYMOUS_CODING			GABBR1	ENSSSCG00000001242	glutamate receptor	0.012	F2_high, F2_low
chr7_25219215_C_T	chr7	25219215	C	T	L	SYNONYMOUS_CODING			GABBR1	ENSSSCG00000001242	glutamate receptor	0.271	Duroc 1, Large White 1, Pietrain 1, Mallorcan Black, Mangalitza, Asian, Landrace 2, Duroc 2, Pietrain 2, F2_high, F2_low	rs335294410
chr7_25219272_C_T	chr7	25219272	C	T	L	SYNONYMOUS_CODING			GABBR1	ENSSSCG00000001242	glutamate receptor	0.017	Duroc 1, Duroc 2
chr7_25219749_A_C	chr7	25219749	A	C	M	NON_SYNONYMOUS_CODING	deleterious	0	GABBR1	ENSSSCG00000001242	glutamate receptor	0.005155	Duroc 1, Landrace 1, Duroc 2
chr7_25219802_G_A	chr7	25219802	G	A	L	SYNONYMOUS_CODING			GABBR1	ENSSSCG00000001242	glutamate receptor	0.019	F2_high, F2_low
chr7_25219820_C_T	chr7	25219820	C	T	L	SYNONYMOUS_CODING			GABBR1	ENSSSCG00000001242	glutamate receptor	0.014	Wild boar, Asian, Large White 2, Landrace 2	rs332789525
chr7_25220945_A_T	chr7	25220945	A	T	L	SYNONYMOUS_CODING			GABBR1	ENSSSCG00000001242	glutamate receptor	0.126	Large White 1, Wild boar, Mangalitza, Bazna, Asian, Large White 2, Pietrain 2, F2_high, F2_low	rs332043546
chr7_27554416_C_T	chr7	27554416	C	T	L	SYNONYMOUS_CODING			LTA	ENSSSCG00000001403	other hormone, growth factors, and their receptors	0.012	Wild boar
chr7_27554440_G_A	chr7	27554440	G	A	L	SYNONYMOUS_CODING			LTA	ENSSSCG00000001403	other hormone, growth factors, and their receptors	0.065	Landrace 1, Pietrain 1, Mangalitza, Asian, Landrace 2, F2_high, F2_low	rs342427535
chr7_28052817_T_A	chr7	28052817	T	A	M	NON_SYNONYMOUS_CODING	tolerated	0.05	NOTCH4	ENSSSCG00000001440		0.003436	Large White 1, Pietrain 1
chr7_28052918_A_C	chr7	28052918	A	C	M	NON_SYNONYMOUS_CODING	tolerated	1	NOTCH4	ENSSSCG00000001440		0.739	present in all pools	rs323022474
chr7_28053099_G_A	chr7	28053099	G	A	L	SYNONYMOUS_CODING			NOTCH4	ENSSSCG00000001440		0.215	Landrace 1, Pietrain 1, Mallorcan Black, Iberian, Wild boar, Mangalitza, Large White 2, Landrace 2, Pietrain 2, F2_high, F2_low	rs332435991
chr7_28053130_G_A	chr7	28053130	G	A	M	NON_SYNONYMOUS_CODING	tolerated	0.05	NOTCH4	ENSSSCG00000001440		0.001718	Wild boar
chr7_28053244_C_T	chr7	28053244	C	T	M	NON_SYNONYMOUS_CODING	tolerated	0.11	NOTCH4	ENSSSCG00000001440		0.021	Large White 1, Pietrain 1, Bazna, Large White 2, F2_high
chr7_28054638_G_A	chr7	28054638	G	A	L	SYNONYMOUS_CODING			NOTCH4	ENSSSCG00000001440		0.001718	F2_high
chr7_28054820_C_T	chr7	28054820	C	T	M	NON_SYNONYMOUS_CODING	deleterious	0.03	NOTCH4	ENSSSCG00000001440		0.003436	Wild boar
chr7_28054899_G_A	chr7	28054899	G	A	L	SYNONYMOUS_CODING			NOTCH4	ENSSSCG00000001440		0.036	Large White 1, Landrace 1, Mallorcan Black, Bazna, Asian, Large White 2	rs339310541
chr7_28055725_C_T	chr7	28055725	C	T	M	NON_SYNONYMOUS_CODING	tolerated	0.32	NOTCH4	ENSSSCG00000001440		0.021	Landrace 1, Bazna, Landrace 2	rs318456701
chr7_28055731_G_A	chr7	28055731	G	A	M	NON_SYNONYMOUS_CODING	tolerated	0.15	NOTCH4	ENSSSCG00000001440		0.02	Large White 1, Pietrain 1, Bazna, Large White 2, F2_high
chr7_28055747_G_A	chr7	28055747	G	A	L	SYNONYMOUS_CODING			NOTCH4	ENSSSCG00000001440		0.064	Large White 1, Landrace 1, Mallorcan Black, Bazna, Asian, Large White 2, F2_high, F2_low	rs331349512
chr7_28055751_C_T	chr7	28055751	C	T	M	NON_SYNONYMOUS_CODING	tolerated	0.32	NOTCH4	ENSSSCG00000001440		0.07	Landrace 1, Pietrain 1, Mallorcan Black, Wild boar, Mangalitza, Large White 2, Landrace 2, Pietrain 2	rs340507131
chr7_28055922_C_T	chr7	28055922	C	T	L	SYNONYMOUS_CODING			NOTCH4	ENSSSCG00000001440		0.038	Mallorcan Black, Iberian, Wild boar, Mangalitza, Bazna, Landrace 2	rs319167136
chr7_28056195_A_G	chr7	28056195	A	G	L	SYNONYMOUS_CODING			NOTCH4	ENSSSCG00000001440		0.225	Landrace 1, Pietrain 1, Mallorcan Black, Iberian, Wild boar, Mangalitza, Large White 2, Landrace 2, Duroc 2, Pietrain 2, F2_high, F2_low	rs338310479
chr7_28057272_G_A	chr7	28057272	G	A	L	SYNONYMOUS_CODING			NOTCH4	ENSSSCG00000001440		0.001718	Iberian
chr7_28057484_A_T	chr7	28057484	A	T	M	NON_SYNONYMOUS_CODING	tolerated	0.52	NOTCH4	ENSSSCG00000001440		0.43	present in all pools	rs344147040
chr7_28057607_C_T	chr7	28057607	C	T	L	SYNONYMOUS_CODING			NOTCH4	ENSSSCG00000001440		0.001718	Iberian
chr7_28057625_C_G	chr7	28057625	C	G	L	SYNONYMOUS_CODING			NOTCH4	ENSSSCG00000001440		0.005155	Asian	rs326150462
chr7_28057654_A_G	chr7	28057654	A	G	L	SYNONYMOUS_CODING			NOTCH4	ENSSSCG00000001440		0.766	present in all pools	rs80872270
chr7_28057715_A_C	chr7	28057715	A	C	L	SYNONYMOUS_CODING			NOTCH4	ENSSSCG00000001440		0.015	Duroc 1, Large White 1, Landrace 1, Pietrain 1, Mangalitza, Bazna, Landrace 2, Pietrain 2
chr7_28058602_A_G	chr7	28058602	A	G	L	SYNONYMOUS_CODING			NOTCH4	ENSSSCG00000001440		0.76	present in all pools	rs80815832
chr7_28058689_G_A	chr7	28058689	G	A	L	SYNONYMOUS_CODING			NOTCH4	ENSSSCG00000001440		0.015	Large White 1, Large White 2
chr7_28058783_T_C	chr7	28058783	T	C	M	NON_SYNONYMOUS_CODING	tolerated	0.81	NOTCH4	ENSSSCG00000001440		0.196	Duroc 1, Large White 1, Mallorcan Black, Iberian, Mangalitza, Bazna, Asian, Large White 2, Duroc 2, Pietrain 2	rs328651419
chr7_28059761_T_G	chr7	28059761	T	G	L	SYNONYMOUS_CODING			NOTCH4	ENSSSCG00000001440		0.081	Landrace 1, Pietrain 1, Mallorcan Black, Wild boar, Mangalitza, Large White 2, Landrace 2, Pietrain 2	rs326894089
chr7_28059767_C_T	chr7	28059767	C	T	L	SYNONYMOUS_CODING			NOTCH4	ENSSSCG00000001440		0.069	Large White 1, Mallorcan Black, Iberian, Wild boar, Mangalitza, Bazna, Asian, Large White 2, Landrace 2	rs332827397
chr7_28060131_G_A	chr7	28060131	G	A	M	NON_SYNONYMOUS_CODING	deleterious	0	NOTCH4	ENSSSCG00000001440		0.279	Large White 1, Landrace 1, Pietrain 1, Mallorcan Black, Iberian, Wild boar, Mangalitza, Bazna, Landrace 2, Duroc 2, Pietrain 2, F2_high, F2_low	rs329957888
chr7_28060174_C_T	chr7	28060174	C	T	M	NON_SYNONYMOUS_CODING	deleterious	0.04	NOTCH4	ENSSSCG00000001440		0.026	Large White 1, Landrace 1, Mallorcan Black, Bazna, Large White 2	rs335473921
chr7_28060221_G_T	chr7	28060221	G	T	M	NON_SYNONYMOUS_CODING	deleterious	0	NOTCH4	ENSSSCG00000001440		0.273	Large White 1, Landrace 1, Pietrain 1, Mallorcan Black, Iberian, Wild boar, Mangalitza, Bazna, Landrace 2, Duroc 2, Pietrain 2, F2_high, F2_low	rs321217366
chr7_28060245_G_A	chr7	28060245	G	A	M	NON_SYNONYMOUS_CODING	deleterious	0	NOTCH4	ENSSSCG00000001440		0.024	Iberian, Wild boar	rs330531829
[truncated: 794 more rows]
