# Supplementary material for: Identification of protein-damaging mutations in 10 swine taste receptors and 191 appetite-reward genes
Source: BMC Genomics. 2016 Aug 26;17(1):685. doi: 10.1186/s12864-016-2972-z (PMC5002119; doi:10.1186/s12864-016-2972-z)
Supplement: Additional file 3: — List of breed-specific variants. This table contains these variants that were present in a single breed at pAAF ≥ 0.1 or present in all breeds at pAAF ≥ 0.5 but absent in one single population. (XLSX 154 kb) [file 12864_2016_2972_MOESM3_ESM.xlsx]

## Sheet: Sheet1
gene category	variant ID	effect	SIFT_class	SIFT_score	gene	pAAF Duroc	pAAF Pietrain	pAAF Landrace	pAAF Large White	pAAF Bazna	pAAF Mangalitza	pAAF Majorcan Black	pAAF Iberian	pAAF wild boar	pAAF Asian	uniqueness	breed involved
appetite-reward	chr1_126095447_G_A	SYNONYMOUS_CODING			ALDH1A2	0	0	0	0	0	0	0	0	0	0.438	private (pAF≥0.1)	Asian
appetite-reward	chr1_126391629_C_T	NON_SYNONYMOUS_CODING	tolerated	1	POLR2M	0	0	0	0	0	0	0	0	0	0.623	private (pAF≥0.1)	Asian
appetite-reward	chr1_14819065_T_G	NON_SYNONYMOUS_CODING	tolerated	0.42	OPRM1	0	0	0	0	0	0	0	0	0	0.298	private (pAF≥0.1)	Asian
appetite-reward	chr1_155693740_G_A	SYNONYMOUS_CODING			ALDH1A3 ortholog (ENSSSCG00000026298)	0	0	0	0	0	0	0	0	0	0.308	private (pAF≥0.1)	Asian
appetite-reward	chr1_178554329_G_A	SYNONYMOUS_CODING			MC4R	0	0	0	0	0	0	0	0	0.119	0	private (pAF≥0.1)	Wild boar
appetite-reward	chr1_178554360_C_T	NON_SYNONYMOUS_CODING	tolerated	0.71	MC4R	0	0	0.12	0	0	0	0	0	0	0	private (pAF≥0.1)	Landrace
appetite-reward	chr1_213098776_C_A	SYNONYMOUS_CODING			NTRK3	0	0	0	0	0	0	0	0	0	0.554	private (pAF≥0.1)	Asian
appetite-reward	chr1_213098825_G_C	NON_SYNONYMOUS_CODING	tolerated	0.64	NTRK3	0.128267	0	0	0	0	0	0	0	0	0	private (pAF≥0.1)	Duroc
appetite-reward	chr1_213098884_C_A	SYNONYMOUS_CODING			NTRK3	0	0	0	0	0	0	0	0	0	0.506	private (pAF≥0.1)	Asian
appetite-reward	chr1_21476844_G_A	SYNONYMOUS_CODING			GRM1	0	0	0	0	0	0	0	0.109	0	0	private (pAF≥0.1)	Iberian
appetite-reward	chr1_252793251_C_G	NON_SYNONYMOUS_CODING	deleterious	0.04	ALDH1A1	0	0	0	0.129067	0	0	0	0	0	0	private (pAF≥0.1)	Large White
appetite-reward	chr1_268277832_G_A	SYNONYMOUS_CODING			GABBR2 human ortholog (ENSSSCG00000027558)	0	0	0	0	0	0	0	0	0	0.239	private (pAF≥0.1)	Asian
appetite-reward	chr1_268277835_G_A	SYNONYMOUS_CODING			GABBR2 (ENSSSCG00000027558)	0	0	0	0	0	0	0	0	0	0.613	private (pAF≥0.1)	Asian
appetite-reward	chr1_307183905_G_A	NON_SYNONYMOUS_CODING	tolerated	0.1	DBH	0	0	0	0	0	0	0	0	0	0.19	private (pAF≥0.1)	Asian
appetite-reward	chr1_307184599_C_T	SYNONYMOUS_CODING			DBH	0	0	0	0	0	0	0	0	0	0.137	private (pAF≥0.1)	Asian
appetite-reward	chr1_307192466_C_T	SYNONYMOUS_CODING			DBH	0	0	0	0	0	0	0	0	0	0.220957	private (pAF≥0.1)	Asian
appetite-reward	chr1_307198483_G_A	NON_SYNONYMOUS_CODING	deleterious	0.01	DBH	0	0	0	0	0	0	0	0	0	0.363	private (pAF≥0.1)	Asian
appetite-reward	chr1_32552016_C_T	SYNONYMOUS_CODING			ALDH8A1 human ortholog (ENSSSCG00000028115)	0	0	0	0	0	0	0	0	0	0.154334	private (pAF≥0.1)	Asian
appetite-reward	chr1_32552079_A_G	SYNONYMOUS_CODING			ALDH8A1 human ortholog (ENSSSCG00000028115)	0	0	0	0	0	0	0	0	0	0.143987	private (pAF≥0.1)	Asian
appetite-reward	chr1_32556048_G_A	SYNONYMOUS_CODING			ALDH8A1 human ortholog (ENSSSCG00000028115)	0	0	0	0	0	0	0.106	0	0	0	private (pAF≥0.1)	Majorcan Black
appetite-reward	chr1_61987611_A_AG	FRAME_SHIFT			HTR1E ortholog (ENSSSCG00000004295)	0.461594	0	0	0	0	0	0	0	0	0	private (pAF≥0.1)	Duroc
appetite-reward	chr1_63202956_C_A	SYNONYMOUS_CODING			CNR1	0	0	0	0	0	0	0	0	0	0.444	private (pAF≥0.1)	Asian
appetite-reward	chr1_63203157_G_A	SYNONYMOUS_CODING			CNR1	0	0	0	0	0	0	0	0	0	0.133	private (pAF≥0.1)	Asian
appetite-reward	chr1_64110128_C_G	SYNONYMOUS_CODING			GABRR2	0	0	0	0	0	0	0	0	0	0.214	private (pAF≥0.1)	Asian
appetite-reward	chr1_75563751_C_T	NON_SYNONYMOUS_CODING	tolerated	0.15	MCHR2	0	0	0	0	0	0	0.244	0	0	0	private (pAF≥0.1)	Majorcan Black
appetite-reward	chr1_99465862_T_C	SYNONYMOUS_CODING			HTR1B	0	0	0	0	0	0	0	0	0	0.207	private (pAF≥0.1)	Asian
appetite-reward	chr10_34047260_G_T	NON_SYNONYMOUS_CODING	tolerated	0.25	NTRK2 ortholog (ENSSSCG00000022856)	0	0	0	0	0	0	0	0	0	0.205	private (pAF≥0.1)	Asian
appetite-reward	chr10_71158111_C_T	SYNONYMOUS_CODING			IL2RA	0	0	0	0	0	0	0	0	0	0.269772	private (pAF≥0.1)	Asian
appetite-reward	chr12_15394701_C_A	SYNONYMOUS_CODING			ACE	0	0	0	0	0	0	0	0	0	0.300637	private (pAF≥0.1)	Asian
appetite-reward	chr12_23111059_G_A	NON_SYNONYMOUS_CODING	tolerated	0.29	PNMT	0	0	0	0	0	0	0	0	0	0.288863	private (pAF≥0.1)	Asian
appetite-reward	chr12_23111695_C_T	SYNONYMOUS_CODING			PNMT	0	0	0	0	0	0	0	0	0	0.354	private (pAF≥0.1)	Asian
appetite-reward	chr12_48113664_G_A	SYNONYMOUS_CODING			SLC6A4	0	0	0	0	0	0	0	0	0	0.684	private (pAF≥0.1)	Asian
appetite-reward	chr12_48130181_G_A	SYNONYMOUS_CODING			SLC6A4	0	0	0	0	0	0	0	0	0	0.1	private (pAF≥0.1)	Asian
appetite-reward	chr12_51557176_G_A	SYNONYMOUS_CODING			TRPV1 human ortholog (ENSSSCG00000017863)	0	0	0	0	0	0	0	0	0	0.291	private (pAF≥0.1)	Asian
appetite-reward	chr12_51558942_G_A	SYNONYMOUS_CODING			TRPV1 human ortholog (ENSSSCG00000017863)	0	0	0	0	0	0	0	0	0	0.25	private (pAF≥0.1)	Asian
appetite-reward	chr12_51560788_C_T	SYNONYMOUS_CODING			TRPV1 human ortholog (ENSSSCG00000017863)	0	0	0	0	0	0	0.103448	0	0	0	private (pAF≥0.1)	Majorcan Black
appetite-reward	chr12_54281426_G_A	SYNONYMOUS_CODING			ARRB2	0	0	0	0	0	0	0	0	0	0.127127	private (pAF≥0.1)	Asian
appetite-reward	chr12_54283886_C_T	SYNONYMOUS_CODING			ARRB2	0	0	0	0	0	0	0	0	0.206	0	private (pAF≥0.1)	Wild boar
appetite-reward	chr12_62594159_A_G	START_LOST			ALDH3A2	0	0	0	0	0	0	0	0	0	0.122	private (pAF≥0.1)	Asian
appetite-reward	chr12_62594896_A_G	SYNONYMOUS_CODING			ALDH3A2	0	0	0	0	0	0	0	0	0	0.106	private (pAF≥0.1)	Asian
appetite-reward	chr12_62596316_T_C	SYNONYMOUS_CODING			ALDH3A2	0	0	0	0	0	0	0	0	0	0.13	private (pAF≥0.1)	Asian
appetite-reward	chr12_62597532_G_A	SYNONYMOUS_CODING			ALDH3A2	0	0	0	0	0	0	0	0	0	0.2	private (pAF≥0.1)	Asian
appetite-reward	chr12_62604132_G_A	NON_SYNONYMOUS_CODING	tolerated	0.16	ALDH3A2	0	0	0	0	0	0	0	0	0	0.18468	private (pAF≥0.1)	Asian
appetite-reward	chr12_62640730_G_A	SYNONYMOUS_CODING			ALDH3A1	0	0	0	0	0	0	0	0	0	0.496183	private (pAF≥0.1)	Asian
appetite-reward	chr12_62641345_G_T	NON_SYNONYMOUS_CODING	deleterious	0.03	ALDH3A1	0	0	0	0	0	0	0	0	0	0.112	private (pAF≥0.1)	Asian
appetite-reward	chr12_62642841_C_T	NON_SYNONYMOUS_CODING	deleterious	0.03	ALDH3A1	0	0	0	0	0	0.202	0	0	0	0	private (pAF≥0.1)	Mangalitza
appetite-reward	chr12_62645457_G_A	NON_SYNONYMOUS_CODING	tolerated	0.31	ALDH3A1	0	0	0	0	0	0	0.118943	0	0	0	private (pAF≥0.1)	Majorcan Black
appetite-reward	chr12_6380648_C_A	NON_SYNONYMOUS_CODING	tolerated		GRIN2C	0	0	0	0	0	0	0	0	0.12275	0	private (pAF≥0.1)	Wild boar
appetite-reward	chr13_103911998_G_A	SYNONYMOUS_CODING			VMN receptor ortholog (ENSSSCG00000011724)	0	0	0	0	0	0	0	0	0.308	0	private (pAF≥0.1)	Wild boar
appetite-reward	chr13_103926656_C_T	NON_SYNONYMOUS_CODING	deleterious	0	CASR ortholog (ENSSSCG00000011724)	0	0	0	0	0	0	0	0	0.103	0	private (pAF≥0.1)	Wild boar
appetite-reward	chr13_131426742_T_TTGGCACC	FRAME_SHIFT			HTR3C	0	0	0	0	0	0	0	0	0	0.978809	private (pAF≥0.1)	Asian
appetite-reward	chr13_147908193_G_C	SYNONYMOUS_CODING			CASR	0	0	0	0	0	0	0	0	0	0.265	private (pAF≥0.1)	Asian
appetite-reward	chr13_147908994_C_A	SYNONYMOUS_CODING			CASR	0	0	0	0	0	0	0	0	0	0.228	private (pAF≥0.1)	Asian
appetite-reward	chr13_147909126_C_G	SYNONYMOUS_CODING			CASR	0	0	0	0	0	0	0	0	0	0.258	private (pAF≥0.1)	Asian
appetite-reward	chr13_147909189_G_A	SYNONYMOUS_CODING			CASR	0	0	0	0	0	0	0	0	0	0.399	private (pAF≥0.1)	Asian
appetite-reward	chr13_149301812_A_G	SYNONYMOUS_CODING			GPR156	0	0	0	0	0	0	0	0	0	0.336	private (pAF≥0.1)	Asian
appetite-reward	chr13_149343106_C_T	SYNONYMOUS_CODING			GPR156	0	0	0	0	0	0	0	0	0.224	0	private (pAF≥0.1)	Wild boar
appetite-reward	chr13_149352648_G_A	NON_SYNONYMOUS_CODING	tolerated	1	GPR156	0	0	0	0	0	0	0	0	0	0.108	private (pAF≥0.1)	Asian
appetite-reward	chr13_149364862_C_A	NON_SYNONYMOUS_CODING	tolerated	0.32	GPR156	0	0	0	0	0	0	0	0	0	0.133	private (pAF≥0.1)	Asian
appetite-reward	chr13_149365063_C_G	NON_SYNONYMOUS_CODING	tolerated	0.4	GPR156	0	0	0	0	0	0	0	0	0	0.117	private (pAF≥0.1)	Asian
appetite-reward	chr13_149365363_T_G	SYNONYMOUS_CODING			GPR156	0	0	0	0	0	0	0	0	0	0.148	private (pAF≥0.1)	Asian
appetite-reward	chr13_149365491_G_A	NON_SYNONYMOUS_CODING	tolerated	0.21	GPR156	0	0	0	0	0	0	0	0	0	0.352	private (pAF≥0.1)	Asian
appetite-reward	chr13_149365688_G_A	NON_SYNONYMOUS_CODING	tolerated	0.32	GPR156	0	0	0	0	0	0	0	0	0	0.152	private (pAF≥0.1)	Asian
appetite-reward	chr13_149365713_G_A	NON_SYNONYMOUS_CODING	tolerated	0.61	GPR156	0	0	0	0	0	0	0	0	0	0.165	private (pAF≥0.1)	Asian
appetite-reward	chr13_149366062_C_T	SYNONYMOUS_CODING			GPR156	0	0	0	0	0.19	0	0	0	0	0	private (pAF≥0.1)	Bazna
appetite-reward	chr13_203585050_G_A	SYNONYMOUS_CODING			GRIK1	0	0	0	0	0	0	0	0	0	0.149	private (pAF≥0.1)	Asian
appetite-reward	chr13_70906881_C_T	SYNONYMOUS_CODING			GRM7	0	0	0	0	0	0	0	0.181	0	0	private (pAF≥0.1)	Iberian
appetite-reward	chr13_71007761_A_T	NON_SYNONYMOUS_CODING	tolerated	0.09	GRM7	0	0	0	0	0.677	0	0	0	0	0	private (pAF≥0.1)	Bazna
appetite-reward	chr13_72434694_G_A	SYNONYMOUS_CODING			OXTR	0	0	0	0	0	0	0	0	0	0.407	private (pAF≥0.1)	Asian
appetite-reward	chr13_73479052_C_T	SYNONYMOUS_CODING			GHRL	0	0	0	0	0	0	0	0	0	0.417	private (pAF≥0.1)	Asian
appetite-reward	chr13_74627464_C_T	NON_SYNONYMOUS_CODING	deleterious	0.04	HRH1	0	0	0	0	0	0	0.2002	0	0	0	private (pAF≥0.1)	Majorcan Black
appetite-reward	chr13_74628230_T_G	NON_SYNONYMOUS_CODING	tolerated	0.89	HRH1	0	0	0	0	0	0	0	0	0	0.109	private (pAF≥0.1)	Asian
appetite-reward	chr14_114743616_G_C	NON_SYNONYMOUS_CODING	tolerated	0.23	GPR120	0	0	0	0	0	0	0	0	0.106849	0	private (pAF≥0.1)	Wild boar
appetite-reward	chr14_116812765_T_G	NON_SYNONYMOUS_CODING	tolerated	0.16	ALDH18A1	0	0	0	0	0	0	0	0	0.127	0	private (pAF≥0.1)	Wild boar
appetite-reward	chr14_116829991_C_T	NON_SYNONYMOUS_CODING	tolerated	0.46	ALDH18A1	0	0	0	0	0	0	0	0.25	0	0	private (pAF≥0.1)	Iberian
appetite-reward	chr14_135521499_G_T	NON_SYNONYMOUS_CODING	tolerated	0.75	ADRB1	0	0	0	0	0	0	0	0	0	0.149	private (pAF≥0.1)	Asian
appetite-reward	chr14_33283124_C_G	SYNONYMOUS_CODING			P2RX7	0	0	0	0	0	0	0	0	0.151	0	private (pAF≥0.1)	Wild boar
appetite-reward	chr14_33287196_G_A	NON_SYNONYMOUS_CODING	tolerated	0.13	P2RX7	0	0	0	0	0	0	0	0	0	0.239458	private (pAF≥0.1)	Asian
appetite-reward	chr14_33313417_G_A	SYNONYMOUS_CODING			P2RX7	0	0	0	0	0	0	0	0	0	0.348	private (pAF≥0.1)	Asian
appetite-reward	chr14_4280899_G_A	SYNONYMOUS_CODING			SLC18A1	0	0	0	0	0	0	0	0	0	0.259	private (pAF≥0.1)	Asian
appetite-reward	chr14_4294734_G_A	SYNONYMOUS_CODING			SLC18A1	0	0	0	0	0	0	0	0	0	0.475	private (pAF≥0.1)	Asian
appetite-reward	chr14_4294740_G_A	SYNONYMOUS_CODING			SLC18A1	0	0	0	0	0	0	0	0	0	0.469	private (pAF≥0.1)	Asian
appetite-reward	chr14_4304491_G_A	NON_SYNONYMOUS_CODING	tolerated	0.07	SLC18A1	0	0	0	0	0	0	0	0	0	0.221	private (pAF≥0.1)	Asian
appetite-reward	chr14_63365967_G_A	SYNONYMOUS_CODING			DISC1	0	0	0	0	0	0	0	0	0	0.49	private (pAF≥0.1)	Asian
appetite-reward	chr14_63440632_C_T	SYNONYMOUS_CODING			DISC1	0	0	0	0	0	0	0	0	0	0.255	private (pAF≥0.1)	Asian
appetite-reward	chr14_63440695_G_C	SYNONYMOUS_CODING			DISC1	0	0	0	0	0	0.105	0	0	0	0	private (pAF≥0.1)	Mangalitza
appetite-reward	chr15_145567376_G_C	NON_SYNONYMOUS_CODING	deleterious	0	HTR2B	0	0	0	0	0	0	0	0	0	0.243	private (pAF≥0.1)	Asian
appetite-reward	chr15_55482176_T_TA	FRAME_SHIFT			ADRB3	0.2436	0	0	0	0	0	0	0	0	0	private (pAF≥0.1)	Duroc
appetite-reward	chr15_55483345_C_T	NON_SYNONYMOUS_CODING	tolerated	0.06	ADRB3	0	0	0	0	0	0	0	0	0	0.118	private (pAF≥0.1)	Asian
appetite-reward	chr15_55483572_G_C	SYNONYMOUS_CODING			ADRB3	0	0	0	0	0	0	0	0	0	0.116	private (pAF≥0.1)	Asian
appetite-reward	chr15_55483707_G_A	SYNONYMOUS_CODING			ADRB3	0	0	0	0	0	0	0	0	0	0.158	private (pAF≥0.1)	Asian
appetite-reward	chr15_55483794_C_A	SYNONYMOUS_CODING			ADRB3	0	0	0	0	0	0	0	0	0	0.124	private (pAF≥0.1)	Asian
appetite-reward	chr16_45548628_G_A	STOP_GAINED			HTR1A	0	0	0	0	0	0	0	0	0	0.184	private (pAF≥0.1)	Asian
appetite-reward	chr16_45549153_C_T	NON_SYNONYMOUS_CODING	tolerated	0.3	HTR1A	0	0	0	0	0	0	0	0	0.11	0	private (pAF≥0.1)	Wild boar
appetite-reward	chr16_45549193_C_A	SYNONYMOUS_CODING			HTR1A	0	0	0	0	0	0	0	0	0	0.247	private (pAF≥0.1)	Asian
appetite-reward	chr16_57482701_G_A	SYNONYMOUS_CODING			GABRP	0	0	0	0	0	0	0	0	0.12	0	private (pAF≥0.1)	Wild boar
appetite-reward	chr16_57483336_A_G	SYNONYMOUS_CODING			GABRP	0	0	0	0	0	0	0	0	0	0.371	private (pAF≥0.1)	Asian
appetite-reward	chr16_57490106_G_A	SYNONYMOUS_CODING			GABRP	0	0	0	0	0	0	0	0	0	0.482	private (pAF≥0.1)	Asian
appetite-reward	chr16_57490115_G_A	SYNONYMOUS_CODING			GABRP	0	0	0	0	0	0	0	0	0	0.108	private (pAF≥0.1)	Asian
appetite-reward	chr16_57490142_G_A	SYNONYMOUS_CODING			GABRP	0	0	0	0	0	0	0	0	0	0.477	private (pAF≥0.1)	Asian
appetite-reward	chr16_57491080_C_T	SYNONYMOUS_CODING			GABRP	0	0	0	0	0	0	0	0	0	0.47	private (pAF≥0.1)	Asian
appetite-reward	chr16_66589021_A_T	SYNONYMOUS_CODING			GABRG2	0	0	0.172622	0	0	0	0	0	0	0	private (pAF≥0.1)	Landrace
appetite-reward	chr16_67411501_A_G	SYNONYMOUS_CODING			GABRB2	0	0	0	0	0	0	0	0	0	0.273	private (pAF≥0.1)	Asian
appetite-reward	chr16_69091431_C_G	SYNONYMOUS_CODING			ADRA1B	0	0	0	0	0	0	0	0	0	0.263	private (pAF≥0.1)	Asian
appetite-reward	chr16_85861940_C_T	SYNONYMOUS_CODING			SLC6A3	0	0	0	0	0	0	0	0	0	0.234	private (pAF≥0.1)	Asian
appetite-reward	chr16_85862003_C_G	SYNONYMOUS_CODING			SLC6A3	0	0	0	0	0	0	0	0	0	0.227	private (pAF≥0.1)	Asian
appetite-reward	chr16_85862054_C_T	SYNONYMOUS_CODING			SLC6A3	0	0	0	0	0	0	0	0	0	0.222	private (pAF≥0.1)	Asian
appetite-reward	chr16_85870354_AGGGCCGAGGT_A	FRAME_SHIFT / Splice site donor			SLC6A3	0	0	0	0	0	0	0	0	0	0.335855	private (pAF≥0.1)	Asian
appetite-reward	chr16_85875773_C_T	SYNONYMOUS_CODING			SLC6A3	0	0	0	0	0	0.139	0	0	0	0	private (pAF≥0.1)	Mangalitza
appetite-reward	chr16_85879153_T_C	SYNONYMOUS_CODING			SLC6A3	0	0	0	0	0	0	0	0	0	0.355	private (pAF≥0.1)	Asian
appetite-reward	chr16_85880322_C_T	SYNONYMOUS_CODING			SLC6A3	0	0	0	0	0	0	0	0	0	0.252	private (pAF≥0.1)	Asian
appetite-reward	chr17_35870774_G_A	SYNONYMOUS_CODING			ADRA1D	0	0	0	0	0	0	0	0	0.318	0	private (pAF≥0.1)	Wild boar
appetite-reward	chr17_35870897_C_A	SYNONYMOUS_CODING			ADRA1D	0	0	0	0	0	0	0	0	0	0.350701	private (pAF≥0.1)	Asian
appetite-reward	chr17_35871071_G_C	SYNONYMOUS_CODING			ADRA1D	0	0	0	0	0	0	0	0	0.293292	0	private (pAF≥0.1)	Wild boar
appetite-reward	chr17_36976556_C_T	NON_SYNONYMOUS_CODING	tolerated	0.45	OXT	0	0	0	0	0	0	0	0	0	0.159441	private (pAF≥0.1)	Asian
appetite-reward	chr18_21201876_C_T	SYNONYMOUS_CODING			OB	0	0	0	0	0	0	0	0	0	0.238	private (pAF≥0.1)	Asian
appetite-reward	chr18_21204589_G_A	SYNONYMOUS_CODING			OB	0	0	0	0	0	0	0	0	0	0.401	private (pAF≥0.1)	Asian
appetite-reward	chr18_46651019_C_T	SYNONYMOUS_CODING			CRHR2	0	0	0	0	0	0	0	0	0.148	0	private (pAF≥0.1)	Wild boar
appetite-reward	chr2_134956577_C_T	SYNONYMOUS_CODING			ALDH7A1	0	0	0	0	0	0	0	0	0	0.145	private (pAF≥0.1)	Asian
appetite-reward	chr2_134974203_G_A	SYNONYMOUS_CODING			ALDH7A1	0	0	0	0	0	0	0	0	0	0.207	private (pAF≥0.1)	Asian
appetite-reward	chr2_134976500_C_T	SYNONYMOUS_CODING			ALDH7A1	0	0	0	0	0	0	0	0	0	0.248	private (pAF≥0.1)	Asian
appetite-reward	chr2_134981246_A_G	NON_SYNONYMOUS_CODING	tolerated	0.12	ALDH7A1	0	0	0	0	0	0	0	0	0	0.274	private (pAF≥0.1)	Asian
appetite-reward	chr2_134981253_C_T	NON_SYNONYMOUS_CODING	tolerated	0.09	ALDH7A1	0	0	0	0	0	0	0	0	0.248	0	private (pAF≥0.1)	Wild boar
appetite-reward	chr2_151085070_C_T	START_GAINED			NR3C1	0	0	0	0	0	0	0	0	0	0.257	private (pAF≥0.1)	Asian
appetite-reward	chr2_151155416_G_A	SYNONYMOUS_CODING			NR3C1	0	0	0	0	0	0	0	0	0	0.531	private (pAF≥0.1)	Asian
appetite-reward	chr2_151155633_T_C	NON_SYNONYMOUS_CODING	tolerated	0.14	NR3C1	0	0	0	0	0	0	0	0	0.122	0	private (pAF≥0.1)	Wild boar
appetite-reward	chr2_35261510_G_A	NON_SYNONYMOUS_CODING	tolerated	0.21	BDNF	0	0	0	0	0	0	0	0	0	0.135	private (pAF≥0.1)	Asian
appetite-reward	chr2_35261605_C_G	NON_SYNONYMOUS_CODING	tolerated	1	BDNF	0	0	0	0	0	0	0	0	0	0.12	private (pAF≥0.1)	Asian
appetite-reward	chr2_35261978_A_C	SYNONYMOUS_CODING			BDNF	0	0	0	0	0	0	0	0	0	0.14	private (pAF≥0.1)	Asian
appetite-reward	chr2_3563367_C_T	SYNONYMOUS_CODING			ALDH3B1 human ortholog (ENSSSCG00000026349)	0	0.238756	0	0	0	0	0	0	0	0	private (pAF≥0.1)	Pietrain
appetite-reward	chr2_3566136_G_T	NON_SYNONYMOUS_CODING	deleterious	0	ALDH3B1 human ortholog (ENSSSCG00000026349)	0	0.266378	0	0	0	0	0	0	0	0	private (pAF≥0.1)	Pietrain
appetite-reward	chr2_3567571_G_A	NON_SYNONYMOUS_CODING	tolerated	0.09	ALDH3B1 human ortholog (ENSSSCG00000026349)	0	0	0	0	0	0	0	0	0	0.254	private (pAF≥0.1)	Asian
appetite-reward	chr2_77588869_G_T	NON_SYNONYMOUS_CODING	tolerated	0.13	GRIN3B	0	0	0	0	0	0	0	0.247	0	0	private (pAF≥0.1)	Iberian
appetite-reward	chr2_77594949_G_A	NON_SYNONYMOUS_CODING	deleterious	0.05	GRIN3B	0	0	0	0	0	0	0	0.26	0	0	private (pAF≥0.1)	Iberian
appetite-reward	chr2_81076750_G_A	NON_SYNONYMOUS_CODING	tolerated	0.05	GRM6	0	0	0	0	0	0	0	0	0	0.240161	private (pAF≥0.1)	Asian
appetite-reward	chr3_120772293_A_C	NON_SYNONYMOUS_CODING	tolerated	0.13	POMC	0	0	0	0	0	0.439	0	0	0	0	private (pAF≥0.1)	Mangalitza
appetite-reward	chr3_120772304_C_G	SYNONYMOUS_CODING			POMC	0	0	0	0	0	0	0	0	0	0.320084	private (pAF≥0.1)	Asian
appetite-reward	chr3_23445925_G_A	SYNONYMOUS_CODING			SCNN1G	0	0	0	0	0	0	0	0	0	0.15	private (pAF≥0.1)	Asian
appetite-reward	chr3_23476002_G_T	SYNONYMOUS_CODING			SCNN1G	0	0	0	0	0.587	0	0	0	0	0	private (pAF≥0.1)	Bazna
appetite-reward	chr3_26739650_G_A	SYNONYMOUS_CODING			GPRC5B	0	0	0	0	0	0	0	0	0.102	0	private (pAF≥0.1)	Wild boar
appetite-reward	chr3_55846348_C_T	NON_SYNONYMOUS_CODING	tolerated	0.27	NPAS2	0	0	0	0	0.248	0	0	0	0	0	private (pAF≥0.1)	Bazna
appetite-reward	chr3_55867250_C_T	SYNONYMOUS_CODING			NPAS2	0	0	0	0	0	0.136	0	0	0	0	private (pAF≥0.1)	Mangalitza
appetite-reward	chr3_55867264_C_G	NON_SYNONYMOUS_CODING	deleterious	0.01	NPAS2	0	0	0	0	0.252	0	0	0	0	0	private (pAF≥0.1)	Bazna
appetite-reward	chr3_55876485_G_A	SYNONYMOUS_CODING			NPAS2	0	0	0	0	0	0.117	0	0	0	0	private (pAF≥0.1)	Mangalitza
appetite-reward	chr3_55892402_G_A	NON_SYNONYMOUS_CODING	deleterious	0.05	NPAS2	0	0	0	0	0.212	0	0	0	0	0	private (pAF≥0.1)	Bazna
appetite-reward	chr4_103790669_C_T	NON_SYNONYMOUS_CODING	deleterious	0	KCNN3	0	0	0	0	0	0	0	0	0	0.124	private (pAF≥0.1)	Asian
appetite-reward	chr4_103872804_C_T	SYNONYMOUS_CODING			KCNN3	0	0	0	0	0	0	0.109	0	0	0	private (pAF≥0.1)	Majorcan Black
appetite-reward	chr4_84495947_C_T	NON_SYNONYMOUS_CODING	tolerated	0.1	OPRK1	0	0	0	0	0	0	0	0.39	0	0	private (pAF≥0.1)	Iberian
appetite-reward	chr5_38628996_A_G	SYNONYMOUS_CODING			TPH2	0	0	0	0	0	0	0	0	0	0.404	private (pAF≥0.1)	Asian
appetite-reward	chr5_62070770_C_T	SYNONYMOUS_CODING			GRIN2B	0	0	0	0	0	0	0	0	0	0.587	private (pAF≥0.1)	Asian
appetite-reward	chr5_62214776_C_A	SYNONYMOUS_CODING			GRIN2B	0	0	0	0	0	0	0	0	0	0.382	private (pAF≥0.1)	Asian
appetite-reward	chr5_62214800_T_C	SYNONYMOUS_CODING			GRIN2B	0	0	0	0	0	0	0	0	0	0.386	private (pAF≥0.1)	Asian
appetite-reward	chr5_62261653_A_C	SYNONYMOUS_CODING			GRIN2B	0	0	0	0	0	0	0	0	0	0.334	private (pAF≥0.1)	Asian
appetite-reward	chr5_62267538_C_T	SYNONYMOUS_CODING			GRIN2B	0	0	0	0	0	0	0	0	0	0.331653	private (pAF≥0.1)	Asian
appetite-reward	chr5_62270713_C_T	SYNONYMOUS_CODING			GRIN2B	0	0	0	0	0	0	0	0	0.133	0	private (pAF≥0.1)	Wild boar
appetite-reward	chr5_62270890_C_T	SYNONYMOUS_CODING			GRIN2B	0	0	0	0	0	0	0	0	0	0.247	private (pAF≥0.1)	Asian
appetite-reward	chr5_62271880_G_A	SYNONYMOUS_CODING			GRIN2B	0	0	0	0	0	0	0	0	0	0.226	private (pAF≥0.1)	Asian
appetite-reward	chr5_66773831_C_G	NON_SYNONYMOUS_CODING	tolerated	0.33	SCNN1A	0	0	0	0	0	0	0	0.26087	0	0	private (pAF≥0.1)	Iberian
appetite-reward	chr5_66773874_C_T	SYNONYMOUS_CODING			SCNN1A	0	0	0	0	0	0	0	0	0	0.239	private (pAF≥0.1)	Asian
appetite-reward	chr5_66773935_C_A	NON_SYNONYMOUS_CODING	tolerated	0.3	SCNN1A	0	0	0	0	0	0	0	0	0	0.219	private (pAF≥0.1)	Asian
appetite-reward	chr5_82906242_G_A	NON_SYNONYMOUS_CODING	tolerated	1	ALDH1L2	0	0	0	0	0	0	0	0	0	0.266	private (pAF≥0.1)	Asian
appetite-reward	chr5_82919647_C_T	SYNONYMOUS_CODING			ALDH1L2	0	0	0	0	0	0	0	0	0	0.176	private (pAF≥0.1)	Asian
appetite-reward	chr5_82922371_A_G	SYNONYMOUS_CODING			ALDH1L2	0	0.122133	0	0	0	0	0	0	0	0	private (pAF≥0.1)	Pietrain
appetite-reward	chr5_82931544_G_A	SYNONYMOUS_CODING			ALDH1L2	0	0	0	0	0	0	0	0	0	0.193	private (pAF≥0.1)	Asian
appetite-reward	chr5_82945343_G_A	SYNONYMOUS_CODING			ALDH1L2	0	0	0	0	0	0	0	0	0	0.29	private (pAF≥0.1)	Asian
appetite-reward	chr5_82951328_G_A	NON_SYNONYMOUS_CODING	tolerated	0.17	ALDH1L2	0	0.121178	0	0	0	0	0	0	0	0	private (pAF≥0.1)	Pietrain
appetite-reward	chr5_82951423_G_A	SYNONYMOUS_CODING			ALDH1L2	0	0	0	0	0	0	0	0	0	0.161	private (pAF≥0.1)	Asian
appetite-reward	chr5_85032443_G_A	NON_SYNONYMOUS_CODING	deleterious	0	PAH ortholog (ENSSSCG00000026314)	0	0	0	0	0	0	0	0	0	0.117	private (pAF≥0.1)	Asian
appetite-reward	chr5_85080967_A_G	SYNONYMOUS_CODING			PAH human ortholog (ENSSSCG00000022156)	0	0.771947	1	0.866667	#VALUE!	1	1	1	0.991379	0.992	absent only (population pAF≥0.5)	Duroc (Bazna?)
appetite-reward	chr5_85215379_C_T	SYNONYMOUS_CODING			PAH ortholog (ENSSSCG00000000856)	0	0.171956	0	0	0	0	0	0	0	0	private (pAF≥0.1)	Pietrain
appetite-reward	chr5_85945762_A_T	SYNONYMOUS_CODING			PMCH	0	0	0	0	0	0	0	0	0	0.2	private (pAF≥0.1)	Asian
appetite-reward	chr6_27416788_G_A	SYNONYMOUS_CODING			SLC6A2	0	0	0	0	0	0	0	0.26	0	0	private (pAF≥0.1)	Iberian
appetite-reward	chr6_40340272_A_G	NON_SYNONYMOUS_CODING	tolerated	1	FFAR1	0	0	0	0	0	0	0	0	0	0.28	private (pAF≥0.1)	Asian
appetite-reward	chr6_40340379_G_A	SYNONYMOUS_CODING			FFAR1	0	0	0	0	0	0	0	0	0	0.267429	private (pAF≥0.1)	Asian
appetite-reward	chr6_45904071_G_A	SYNONYMOUS_CODING			GRIK5 cow ortholog (ENSSSCG00000003039)	0	0	0.106489	0	0	0	0	0	0	0	private (pAF≥0.1)	Landrace
appetite-reward	chr6_47270809_G_A	NON_SYNONYMOUS_CODING	deleterious	0.05	APOE	0	0	0	0	0	0	0	0	0.157248	0	private (pAF≥0.1)	Wild boar
appetite-reward	chr6_49571615_G_A	SYNONYMOUS_CODING			GRIN2D	0	0	0	0	0	0	0	0	0	0.259	private (pAF≥0.1)	Asian
appetite-reward	chr6_65780600_T_C	NON_SYNONYMOUS_CODING	deleterious	0.01	MTHFR	0	0	0	0	0	0	0	0	0	0.113	private (pAF≥0.1)	Asian
appetite-reward	chr6_65780640_G_A	SYNONYMOUS_CODING			MTHFR	0	0	0	0	0	0	0	0	0	0.498	private (pAF≥0.1)	Asian
appetite-reward	chr6_71501054_C_T	SYNONYMOUS_CODING			ALDH4A1	0	0	0	0	0	0	0.509	0	0	0	private (pAF≥0.1)	Majorcan Black
appetite-reward	chr6_72148957_G_A	SYNONYMOUS_CODING			HTR6	0	0	0	0	0	0	0	0	0	0.55783	private (pAF≥0.1)	Asian
appetite-reward	chr6_79658625_A_C	NON_SYNONYMOUS_CODING	tolerated	0.13	OPRD1	0	0	0	0	0	0	0	0	0	0.1	private (pAF≥0.1)	Asian
appetite-reward	chr6_81860488_C_T	NON_SYNONYMOUS_CODING	deleterious	0.05	HCRTR1	0	0	0	0	0	0	0	0	0	0.124	private (pAF≥0.1)	Asian
appetite-reward	chr6_86017203_G_A	SYNONYMOUS_CODING			GRIK3	0	0	0	0	0.204	0	0	0	0	0	private (pAF≥0.1)	Bazna
appetite-reward	chr6_86028382_C_T	SYNONYMOUS_CODING			GRIK3	0	0	0	0	0	0	0.327	0	0	0	private (pAF≥0.1)	Majorcan Black
appetite-reward	chr7_103124939_T_C	SYNONYMOUS_CODING			ALDH6A1	0	0	0	0	0	0	0	0	0	0.128	private (pAF≥0.1)	Asian
appetite-reward	chr7_103126722_T_C	SYNONYMOUS_CODING			ALDH6A1	0	0	0	0	0	0	0	0	0	0.117	private (pAF≥0.1)	Asian
appetite-reward	chr7_103128263_G_A	SYNONYMOUS_CODING			ALDH6A1	0	0	0	0	0	0	0.142	0	0	0	private (pAF≥0.1)	Majorcan Black
appetite-reward	chr7_21040043_A_G	SYNONYMOUS_CODING			CMAHP	0	0	0	0	0	0	0	0	0	0.157	private (pAF≥0.1)	Asian
appetite-reward	chr7_21040073_G_A	SYNONYMOUS_CODING			CMAHP	0	0	0	0	0	0	0	0	0	0.135	private (pAF≥0.1)	Asian
appetite-reward	chr7_21042466_G_A	SYNONYMOUS_CODING			CMAHP	0	0	0	0	0	0	0	0	0	0.19	private (pAF≥0.1)	Asian
appetite-reward	chr7_21051187_T_A	SYNONYMOUS_CODING			CMAHP	0	0	0	0.1236	0	0	0	0	0	0	private (pAF≥0.1)	Large White
appetite-reward	chr7_21054863_C_T	NON_SYNONYMOUS_CODING	tolerated	0.19	CMAHP	0	0	0	0	0	0	0	0	0.1	0	private (pAF≥0.1)	Wild boar
appetite-reward	chr7_21070720_G_A	SYNONYMOUS_CODING			CMAHP	0	0	0	0	0	0	0	0	0	0.435	private (pAF≥0.1)	Asian
appetite-reward	chr7_25212700_C_A	NON_SYNONYMOUS_CODING	tolerated	0.59	GABBR1	0.138067	0	0	0	0	0	0	0	0	0	private (pAF≥0.1)	Duroc
appetite-reward	chr7_25219272_C_T	SYNONYMOUS_CODING			GABBR1	0.113067	0	0	0	0	0	0	0	0	0	private (pAF≥0.1)	Duroc
appetite-reward	chr7_27554416_C_T	SYNONYMOUS_CODING			LTA	0	0	0	0	0	0	0	0	0.168	0	private (pAF≥0.1)	Wild boar
appetite-reward	chr7_28063054_T_C	NON_SYNONYMOUS_CODING	tolerated	0.16	NOTCH4	0	0	0	0.10308	0	0	0	0	0	0	private (pAF≥0.1)	Large White
appetite-reward	chr7_28067020_G_A	SYNONYMOUS_CODING			NOTCH4	0	0	0	0	0	0	0	0	0	0.1	private (pAF≥0.1)	Asian
appetite-reward	chr7_30333744_G_A	SYNONYMOUS_CODING			TMP-HCRTR2	0	0	0	0	0	0	0	0.421	0	0	private (pAF≥0.1)	Iberian
appetite-reward	chr7_30397694_G_A	SYNONYMOUS_CODING			TMP-HCRTR2	0	0	0	0	0	0	0	0	0.166	0	private (pAF≥0.1)	Wild boar
appetite-reward	chr7_34839257_G_C	NON_SYNONYMOUS_CODING	tolerated	1	GRM4	0	0	0	0.1744	0	0	0	0	0	0	private (pAF≥0.1)	Large White
appetite-reward	chr7_34850535_G_A	SYNONYMOUS_CODING			GRM4	0	0	0	0	0	0	0	0	0	0.168	private (pAF≥0.1)	Asian
appetite-reward	chr7_34850583_C_T	SYNONYMOUS_CODING			GRM4	0	0	0	0	0	0	0	0	0	0.178	private (pAF≥0.1)	Asian
appetite-reward	chr7_34851180_C_T	SYNONYMOUS_CODING			GRM4	0	0	0	0	0	0	0	0	0	0.162	private (pAF≥0.1)	Asian
appetite-reward	chr7_34854892_G_T	SYNONYMOUS_CODING			GRM4	0	0	0	0	0	0	0	0	0	0.16	private (pAF≥0.1)	Asian
appetite-reward	chr7_34854987_C_T	NON_SYNONYMOUS_CODING	deleterious	0	GRM4	0	0	0	0	0	0	0	0	0	0.145	private (pAF≥0.1)	Asian
appetite-reward	chr7_34893160_G_A	SYNONYMOUS_CODING			GRM4	0	0	0	0.178048	0	0	0	0	0	0	private (pAF≥0.1)	Large White
appetite-reward	chr7_34927423_G_A	SYNONYMOUS_CODING			GRM4	0	0	0	0	0	0	0.173	0	0	0	private (pAF≥0.1)	Majorcan Black
appetite-reward	chr7_63010004_T_C	SYNONYMOUS_CODING			mouse Trcg1 ortholog (ENSSSCG00000001883)	0	0	0	0	0	0	0	0	0	0.115	private (pAF≥0.1)	Asian
appetite-reward	chr7_63010063_T_G	NON_SYNONYMOUS_CODING	tolerated	0.95	mouse Trcg1 ortholog (ENSSSCG00000001883)	0	0	0	0	0	0	0	0	0	0.133	private (pAF≥0.1)	Asian
appetite-reward	chr7_63010136_A_G	SYNONYMOUS_CODING			mouse Trcg1 ortholog (ENSSSCG00000001883)	0	0	0	0	0	0	0	0	0	0.163	private (pAF≥0.1)	Asian
appetite-reward	chr7_63010356_G_T	NON_SYNONYMOUS_CODING	tolerated	0.29	mouse Trcg1 ortholog (ENSSSCG00000001883)	0	0	0	0	0	0	0	0	0	0.176	private (pAF≥0.1)	Asian
appetite-reward	chr7_63010445_T_C	SYNONYMOUS_CODING			mouse Trcg1 ortholog (ENSSSCG00000001883)	0	0	0	0	0	0	0	0	0	0.198	private (pAF≥0.1)	Asian
appetite-reward	chr7_63010557_C_T	NON_SYNONYMOUS_CODING	tolerated	0.19	mouse Trcg1 ortholog (ENSSSCG00000001883)	0	0	0	0	0	0	0	0	0	0.126	private (pAF≥0.1)	Asian
appetite-reward	chr7_63010571_G_A	SYNONYMOUS_CODING			mouse Trcg1 ortholog (ENSSSCG00000001883)	0	0	0	0	0	0	0	0	0	0.312	private (pAF≥0.1)	Asian
appetite-reward	chr7_63010650_A_G	NON_SYNONYMOUS_CODING	tolerated	0.34	mouse Trcg1 ortholog (ENSSSCG00000001883)	0	0	0	0	0	0	0	0	0	0.177	private (pAF≥0.1)	Asian
appetite-reward	chr7_63010788_G_T	NON_SYNONYMOUS_CODING	tolerated	0.1	mouse Trcg1 ortholog (ENSSSCG00000001883)	0	0	0	0	0	0	0	0	0	0.131	private (pAF≥0.1)	Asian
appetite-reward	chr7_63010812_G_A	NON_SYNONYMOUS_CODING	tolerated	0.14	mouse Trcg1 ortholog (ENSSSCG00000001883)	0	0	0	0	0	0	0	0	0	0.188	private (pAF≥0.1)	Asian
appetite-reward	chr7_63011060_G_C	SYNONYMOUS_CODING			mouse Trcg1 ortholog (ENSSSCG00000001883)	0	0	0	0	0	0	0	0	0	0.164	private (pAF≥0.1)	Asian
appetite-reward	chr7_63015755_G_A	NON_SYNONYMOUS_CODING	tolerated	0.11	mouse Trcg1 ortholog (ENSSSCG00000001883)	0	0	0	0	0	0	0	0	0.19019	0	private (pAF≥0.1)	Wild boar
appetite-reward	chr7_63017849_G_A	NON_SYNONYMOUS_CODING	tolerated	0.77	mouse Trcg1 ortholog (ENSSSCG00000001883)	0	0	0	0	0	0	0	0	0	0.148	private (pAF≥0.1)	Asian
appetite-reward	chr8_38028552_C_G	NON_SYNONYMOUS_CODING	tolerated	1	GABRG1	0	0	0	0	0	0	0.256	0	0	0	private (pAF≥0.1)	Majorcan Black
appetite-reward	chr8_38038060_C_T	SYNONYMOUS_CODING			GABRG1	0	0	0	0	0	0	0	0	0	0.332	private (pAF≥0.1)	Asian
appetite-reward	chr8_38038074_G_A	STOP_GAINED			GABRG1	0	0	0	0	0	0	0	0	0	0.311	private (pAF≥0.1)	Asian
appetite-reward	chr8_38038141_G_A	SYNONYMOUS_CODING			GABRG1	0	0	0	0	0	0	0	0	0	0.313	private (pAF≥0.1)	Asian
appetite-reward	chr8_38221833_A_G	SYNONYMOUS_CODING			GABRA2	0	0	0	0	0	0	0	0	0	0.347	private (pAF≥0.1)	Asian
appetite-reward	chr8_39259442_C_T	SYNONYMOUS_CODING			GABRB1	0	0	0	0	0.412	0	0	0	0	0	private (pAF≥0.1)	Bazna
appetite-reward	chr8_39273282_C_T	NON_SYNONYMOUS_CODING	tolerated	0.38	GABRB1	0	0	0	0	0	0	0.256	0	0	0	private (pAF≥0.1)	Majorcan Black
appetite-reward	chr8_39273284_T_C	NON_SYNONYMOUS_CODING	tolerated	0.49	GABRB1	0	0	0	0	0	0.505	0	0	0	0	private (pAF≥0.1)	Mangalitza
appetite-reward	chr9_10741424_G_A	SYNONYMOUS_CODING			ARRB1	0	0	0	0	0	0	0	0	0	0.326	private (pAF≥0.1)	Asian
appetite-reward	chr9_10741454_G_A	SYNONYMOUS_CODING			ARRB1	0	0	0	0	0	0	0	0	0	0.338	private (pAF≥0.1)	Asian
appetite-reward	chr9_10750693_G_A	SYNONYMOUS_CODING			ARRB1	0	0	0	0	0	0	0	0	0	0.137	private (pAF≥0.1)	Asian
appetite-reward	chr9_109977871_A_G	SYNONYMOUS_CODING			CH242-168I5.2	0	0	0	0	0	0	0	0	0	0.118	private (pAF≥0.1)	Asian
appetite-reward	chr9_109983300_A_G	SYNONYMOUS_CODING			CH242-168I5.2	0	0	0	0	0	0	0	0	0	0.215	private (pAF≥0.1)	Asian
appetite-reward	chr9_109985355_T_C	NON_SYNONYMOUS_CODING	tolerated	1	CH242-168I5.2	0	0	0	0	0	0	0	0	0	0.18	private (pAF≥0.1)	Asian
appetite-reward	chr9_109985366_A_G	NON_SYNONYMOUS_CODING	deleterious	0.01	CH242-168I5.2	0	0	0	0	0	0	0	0	0	0.187	private (pAF≥0.1)	Asian
appetite-reward	chr9_109985367_C_T	NON_SYNONYMOUS_CODING	deleterious	0.01	CH242-168I5.2	0	0	0	0	0	0	0	0	0	0.189	private (pAF≥0.1)	Asian
appetite-reward	chr9_150079928_C_T	NON_SYNONYMOUS_CODING	tolerated	0.42	AADC	0	0	0	0	0	0	0	0	0	0.362	private (pAF≥0.1)	Asian
appetite-reward	chr9_150079963_C_T	SYNONYMOUS_CODING			AADC	0	0.153754	0	0	0	0	0	0	0	0	private (pAF≥0.1)	Pietrain
appetite-reward	chr9_150155239_C_T	NON_SYNONYMOUS_CODING	tolerated	0.18	AADC	0	0	0	0	0	0	0	0	0	0.377841	private (pAF≥0.1)	Asian
appetite-reward	chr9_150155328_G_A	SYNONYMOUS_CODING			AADC	0	0	0	0	0	0	0	0	0	0.25426	private (pAF≥0.1)	Asian
appetite-reward	chr9_150231310_C_T	NON_SYNONYMOUS_CODING	deleterious	0.03	AADC	0	0	0	0	0	0	0	0	0.373333	0	private (pAF≥0.1)	Wild boar
appetite-reward	chr9_28811269_G_A	NON_SYNONYMOUS_CODING	deleterious	0.04	MTNR1B	0	0	0	0	0	0.194194	0	0	0	0	private (pAF≥0.1)	Mangalitza
appetite-reward	chr9_28811367_C_T	SYNONYMOUS_CODING			MTNR1B	0	0	0	0	0	0.154	0	0	0	0	private (pAF≥0.1)	Mangalitza
appetite-reward	chr9_39719389_T_C	SYNONYMOUS_CODING			GRIA4	0	0	0	0	0	0	0	0	0	0.244	private (pAF≥0.1)	Asian
appetite-reward	chr9_39752563_A_T	SYNONYMOUS_CODING			GRIA4	0	0	0	0	0	0	0.149	0	0	0	private (pAF≥0.1)	Majorcan Black
appetite-reward	chr9_39757467_G_A	SYNONYMOUS_CODING			GRIA4	0	0	0	0	0	0	0	0	0	0.303	private (pAF≥0.1)	Asian
appetite-reward	chr9_39763859_G_A	NON_SYNONYMOUS_CODING	tolerated	0.63	GRIA4	0	0	0	0	0	0	0.131	0	0	0	private (pAF≥0.1)	Majorcan Black
appetite-reward	chr9_39763879_G_A	SYNONYMOUS_CODING			GRIA4	0	0	0	0	0	0	0.155	0	0	0	private (pAF≥0.1)	Majorcan Black
appetite-reward	chr9_45888416_C_T	SYNONYMOUS_CODING			DRD2	0	0	0	0	0	0	0	0	0	0.455	private (pAF≥0.1)	Asian
appetite-reward	chr9_45889871_G_A	SYNONYMOUS_CODING			DRD2	0	0	0	0	0	0	0	0	0	0.402	private (pAF≥0.1)	Asian
appetite-reward	chr9_45891188_G_A	SYNONYMOUS_CODING			DRD2	0	0	0	0	0	0	0	0	0	0.351	private (pAF≥0.1)	Asian
appetite-reward	chr9_45894058_C_A	SYNONYMOUS_CODING			DRD2	0	0	0	0	0	0	0	0	0	0.188	private (pAF≥0.1)	Asian
appetite-reward	chr9_46331991_G_A	NON_SYNONYMOUS_CODING	tolerated	0.69	HTR3B	0	0	0	0	0	0	0	0	0	0.292	private (pAF≥0.1)	Asian
appetite-reward	chr9_46352726_C_T	SYNONYMOUS_CODING			HTR3B	0	0	0	0	0	0	0	0	0	0.111	private (pAF≥0.1)	Asian
appetite-reward	chr9_46366185_C_A	NON_SYNONYMOUS_CODING	deleterious	0	HTR3B	0	0	0	0	0	0	0	0	0	0.108475	private (pAF≥0.1)	Asian
appetite-reward	chr9_46396023_C_T	SYNONYMOUS_CODING			HTR3A	0	0	0	0	0.103	0	0	0	0	0	private (pAF≥0.1)	Bazna
appetite-reward	chr9_46397570_C_T	SYNONYMOUS_CODING			HTR3A	0	0	0	0	0	0	0	0	0	0.14	private (pAF≥0.1)	Asian
appetite-reward	chr9_46399980_G_A	SYNONYMOUS_CODING			HTR3A	0	0	0	0	0	0	0	0	0	0.294	private (pAF≥0.1)	Asian
appetite-reward	chr9_46401098_C_T	SYNONYMOUS_CODING			HTR3A	0	0	0	0	0.11	0	0	0	0	0	private (pAF≥0.1)	Bazna
appetite-reward	chr9_53098515_C_T	NON_SYNONYMOUS_CODING	tolerated	1	GRIK4	0	0	0	0	0	0	0	0	0.126	0	private (pAF≥0.1)	Wild boar
appetite-reward	chr9_53198670_T_C	SPLICE_SITE_ACCEPTOR			GRIK4	0	0	0	0	0	0	0	0	0	0.131	private (pAF≥0.1)	Asian
appetite-reward	chr9_53222397_C_T	SYNONYMOUS_CODING			GRIK4	0	0	0	0	0	0	0	0	0	0.119	private (pAF≥0.1)	Asian
appetite-reward	chr9_53301123_T_G	SYNONYMOUS_CODING			GRIK4	0	0	0	0	0	0	0	0	0.124	0	private (pAF≥0.1)	Wild boar
appetite-reward	chrX_108870667_G_A	SYNONYMOUS_CODING			HTR2C	0	0	0	0	0	0	0.562232	0	0	0	private (pAF≥0.1)	Majorcan Black
appetite-reward	chrX_12874393_C_T	SYNONYMOUS_CODING			FIGF	0	0	0	0	0	0	0	0	0	0.217391	private (pAF≥0.1)	Asian
appetite-reward	chrX_141020749_G_T	SYNONYMOUS_CODING			GABRA3	0	0	0	0	0.253	0	0	0	0	0	private (pAF≥0.1)	Bazna
appetite-reward	chrX_142204888_G_A	SYNONYMOUS_CODING			AVPR2	0	0	0	0	0	0	0	0	0.653986	0	private (pAF≥0.1)	Wild boar
appetite-reward	chrX_43160059_C_T	NON_SYNONYMOUS_CODING	tolerated	0.15	MAOA	0.1188	0	0	0	0	0	0	0	0	0	private (pAF≥0.1)	Duroc
appetite-reward	chrX_43358738_C_T	SYNONYMOUS_CODING			MAOB	0	0	0	0	0.162	0	0	0	0	0	private (pAF≥0.1)	Bazna
appetite-reward	GL892962.1_17070_A_T	NON_SYNONYMOUS_CODING	deleterious	0.01	SULT1A1 ortholog (ENSSSCG00000021557)	0	0	0	0	0	0	0	0	0.364	0	private (pAF≥0.1)	Wild boar
appetite-reward	GL894047.2_28145_T_C	SYNONYMOUS_CODING			GABRB3 ortholog (ENSSSCG00000026802)	0	0	0	0	0	0	0	0	0	0.733463	private (pAF≥0.1)	Asian
appetite-reward	GL896005.2_45788_C_T	SYNONYMOUS_CODING			ALDH1A3 human ortholog (ENSSSCG00000025630)	0	0	0	0	0	0	0	0	0	0.196	private (pAF≥0.1)	Asian
appetite-reward	GL896005.2_51444_G_C	SYNONYMOUS_CODING			ALDH1A3 human ortholog (ENSSSCG00000025630)	0	0	0	0	0	0	0	0	0	0.406181	private (pAF≥0.1)	Asian
appetite-reward	GL896137.1_37377_T_C	NON_SYNONYMOUS_CODING	deleterious	0.02	LEPR human ortholog (ENSSSCG00000027306)	0	0	0	0	0	0	0	0	0	0.224224	private (pAF≥0.1)	Asian
appetite-reward	GL896319.1_22377_C_T	SYNONYMOUS_CODING			LEPR human ortholog (ENSSSCG00000027306)	0	0	0	0	0	0	0	0	0	0.102	private (pAF≥0.1)	Asian
appetite-reward	GL896319.1_22378_G_A	NON_SYNONYMOUS_CODING	tolerated	0.13	LEPR human ortholog (ENSSSCG00000027306)	0	0	0	0	0	0	0	0	0	0.56	private (pAF≥0.1)	Asian
appetite-reward	GL896319.1_22562_G_A	NON_SYNONYMOUS_CODING	tolerated	0.22	LEPR human ortholog (ENSSSCG00000027306)	0	0	0	0	0	0	0.273	0	0	0	private (pAF≥0.1)	Majorcan Black
appetite-reward	GL896435.1_8729_T_C	NON_SYNONYMOUS_CODING	tolerated	1	GPRC5A	0.928067	0.633511	0.726578	0.671867	0.926	0.85	0.933	0.99	0.998	0	absent only (population pAF≥0.5)	Asian
appetite-reward	GL896435.1_9105_T_C	SYNONYMOUS_CODING			GPRC5A	0	0	0	0	0	0	0	0	0	0.761	private (pAF≥0.1)	Asian
appetite-reward	GL896435.1_9123_G_A	SYNONYMOUS_CODING			GPRC5A	0	0	0	0	0	0	0	0	0	0.73	private (pAF≥0.1)	Asian
appetite-reward	GL896494.1_10247_G_A	NON_SYNONYMOUS_CODING	deleterious	0	GPR179	0	0	0	0	0	0	0	0	0.165563	0	private (pAF≥0.1)	Wild boar
appetite-reward	GL896494.1_10533_G_A	SYNONYMOUS_CODING			GPR179	0	0	0	0	0	0	0	0	0	0.237	private (pAF≥0.1)	Asian
appetite-reward	GL896494.1_10713_C_T	SYNONYMOUS_CODING			GPR179	0	0	0	0	0	0	0	0	0	0.575	private (pAF≥0.1)	Asian
appetite-reward	GL896494.1_12359_G_A	NON_SYNONYMOUS_CODING	tolerated	0.06	GPR179	0	0	0	0	0	0	0	0	0	0.273	private (pAF≥0.1)	Asian
appetite-reward	GL896494.1_12490_G_A	NON_SYNONYMOUS_CODING	tolerated	0.08	GPR179	0	0	0	0	0	0	0	0	0	0.228	private (pAF≥0.1)	Asian
appetite-reward	GL896494.1_13576_G_A	NON_SYNONYMOUS_CODING	tolerated	0.18	GPR179	0	0	0	0	0	0	0.117	0	0	0	private (pAF≥0.1)	Majorcan Black
appetite-reward	GL896494.1_13841_C_G	NON_SYNONYMOUS_CODING	tolerated	0.14	GPR179	0	0	0	0	0	0	0	0	0	0.581	private (pAF≥0.1)	Asian
appetite-reward	GL896494.1_14004_A_G	SYNONYMOUS_CODING			GPR179	0	0	0	0	0.309	0	0	0	0	0	private (pAF≥0.1)	Bazna
appetite-reward	GL896494.1_1970_C_T	NON_SYNONYMOUS_CODING	tolerated	1	GPR179	0	0	0	0	0	0	0.0997984	0	0	0	private (pAF≥0.1)	Majorcan Black
appetite-reward	GL896494.1_1992_A_G	NON_SYNONYMOUS_CODING	tolerated	0.08	GPR179	0	0	0	0	0	0	0.10041	0	0	0	private (pAF≥0.1)	Majorcan Black
appetite-reward	GL896494.1_2606_A_T	NON_SYNONYMOUS_CODING	tolerated	0.21	GPR179	0	0	0	0	0	0	0	0	0	0.254	private (pAF≥0.1)	Asian
appetite-reward	GL896494.1_2617_A_G	SYNONYMOUS_CODING			GPR179	0	0	0	0	0	0	0	0	0	0.244	private (pAF≥0.1)	Asian
appetite-reward	GL896494.1_7655_G_A	NON_SYNONYMOUS_CODING	tolerated	0.2	GPR179	0	0	0	0	0	0	0	0	0	0.230588	private (pAF≥0.1)	Asian
appetite-reward	GL896494.1_8617_G_C	SYNONYMOUS_CODING			GPR179	0	0	0	0	0	0	0.106	0	0	0	private (pAF≥0.1)	Majorcan Black
appetite-reward	GL896494.1_8647_G_A	SYNONYMOUS_CODING			GPR179	0	0	0	0	0	0	0.106	0	0	0	private (pAF≥0.1)	Majorcan Black
appetite-reward	GL896494.1_8801_C_A	NON_SYNONYMOUS_CODING	tolerated	0.08	GPR179	0	0	0	0	0	0	0	0	0	0.332	private (pAF≥0.1)	Asian
appetite-reward	GL896523.1_25593_G_A	SYNONYMOUS_CODING			ALDH1L1	0	0	0	0	0	0.102273	0	0	0	0	private (pAF≥0.1)	Mangalitza
appetite-reward	GL896523.1_28422_C_G	SYNONYMOUS_CODING			ALDH1L1	0	0	0	0	0	0	0	0	0	0.111	private (pAF≥0.1)	Asian
appetite-reward	GL896523.1_31455_G_A	SYNONYMOUS_CODING			ALDH1L1	0	0	0	0	0	0	0	0	0	0.175	private (pAF≥0.1)	Asian
appetite-reward	GL896523.1_34083_C_T	SYNONYMOUS_CODING			ALDH1L1	0	0	0	0	0	0	0	0	0.107	0	private (pAF≥0.1)	Wild boar
appetite-reward	GL896523.1_4745_C_T	SYNONYMOUS_CODING			ALDH1L1	0	0	0	0	0	0	0	0	0	0.170846	private (pAF≥0.1)	Asian
appetite-reward	JH118589.1_37302_CG_C	FRAME_SHIFT			CYP2A6	0	0	0	0	0	0	0	0	0	0.942943	private (pAF≥0.1)	Asian
appetite-reward	JH118674.1_45015_C_T	NON_SYNONYMOUS_CODING	deleterious	0.02	GRIA1 ortholog (ENSSSCG00000024560)	0	0	0	0	0	0	0	0	0	0.177	private (pAF≥0.1)	Asian
appetite-reward	JH118674.1_55594_A_G	SYNONYMOUS_CODING			GRIA1 ortholog (ENSSSCG00000024560)	0	0	0	0	0	0	0	0	0	0.137662	private (pAF≥0.1)	Asian
TASR	chr18_5876618_C_T	SYNONYMOUS_CODING			TAS2R16 ortholog (ENSSSCG00000016433)	0	0	0	0	0	0	0	0	0	0.114	private (pAF≥0.1)	Asian
TASR	chr18_5877187_C_T	NON_SYNONYMOUS_CODING	deleterious	0.03	TAS2R16 ortholog (ENSSSCG00000016433)	0	0	0	0	0	0	0	0	0.136	0	private (pAF≥0.1)	Wild boar
TASR	chr18_7045265_C_G	NON_SYNONYMOUS_CODING	tolerated		TAS2R60	0	0	0	0	0	0	0	0.423	0	0	private (pAF≥0.1)	Iberian
TASR	chr18_7045872_G_A	SYNONYMOUS_CODING			TAS2R60	0	0	0	0	0	0	0	0	0	0.159	private (pAF≥0.1)	Asian
TASR	chr18_7045893_A_T	SYNONYMOUS_CODING			TAS2R60	0	0	0	0	0	0	0	0	0	0.136	private (pAF≥0.1)	Asian
TASR	chr18_7046049_G_A	SYNONYMOUS_CODING			TAS2R60	0	0	0	0	0	0	0	0	0	0.295	private (pAF≥0.1)	Asian
TASR	chr18_7046346_C_G	SYNONYMOUS_CODING			TAS2R60	0	0	0	0	0	0	0	0	0	0.159	private (pAF≥0.1)	Asian
TASR	chr18_7267337_G_A	NON_SYNONYMOUS_CODING	deleterious	0.04	TAS2R40	0	0	0	0	0	0	0	0	0	0.227	private (pAF≥0.1)	Asian
TASR	chr18_7359492_G_A	SYNONYMOUS_CODING			TAS2R39	0	0	0	0	0	0	0	0	0	0.182	private (pAF≥0.1)	Asian
TASR	chr5_63976965_A_G	NON_SYNONYMOUS_CODING	deleterious	0	TAS2R9	0	0	0	0	0	0.292	0	0	0	0	private (pAF≥0.1)	Mangalitza
TASR	chr5_63977257_C_A	SYNONYMOUS_CODING			TAS2R9	0	0	0	0.1	0	0	0	0	0	0	private (pAF≥0.1)	Large White
TASR	chr6_58111786_C_T	START_GAINED			TAS1R3	0	0	0	0	0	0	0.118	0	0	0	private (pAF≥0.1)	Majorcan Black
TASR	chr6_58113676_G_A	SYNONYMOUS_CODING			TAS1R3	0	0	0	0	0	0	0	0	0.25	0	private (pAF≥0.1)	Wild boar
TASR	chr6_62354838_G_C	SYNONYMOUS_CODING			TAS1R1	0	0	0	0	0	0	0	0	0	0.432	private (pAF≥0.1)	Asian
TASR	chr6_62357984_C_T	STOP_GAINED			TAS1R1	0	0	0	0	0	0.167	0	0	0	0	private (pAF≥0.1)	Mangalitza
TASR	chr6_62360923_G_A	SYNONYMOUS_CODING			TAS1R1	0	0	0	0	0	0	0	0	0	0.114	private (pAF≥0.1)	Asian
TASR	GL892960.2_42562_T_C	NON_SYNONYMOUS_CODING	deleterious	0.01	TAS2R4	0	0	0	0	0	0	0	0	0	0.295	private (pAF≥0.1)	Asian
TASR	GL893464.1_28129_C_T	NON_SYNONYMOUS_CODING	tolerated	0.74	TAS2R1	0	0	0	0	0	0	0	0	0	0.159	private (pAF≥0.1)	Asian
TASR	GL893464.1_28189_A_C	NON_SYNONYMOUS_CODING	tolerated	0.35	TAS2R1	0	0	0	0	0	0	0	0	0.182	0	private (pAF≥0.1)	Wild boar
TASR	GL893464.1_28487_G_A	NON_SYNONYMOUS_CODING	tolerated	0.41	TAS2R1	0	0	0	0	0	0	0	0	0.159	0	private (pAF≥0.1)	Wild boar
TASR	GL893464.1_28583_A_G	NON_SYNONYMOUS_CODING	tolerated	0.51	TAS2R1	0	0	0	0	0	0	0	0	0.182	0	private (pAF≥0.1)	Wild boar
TASR	GL893464.1_28674_C_T	NON_SYNONYMOUS_CODING	tolerated	0.14	TAS2R1	0.786	0.441	0.531	1	0.567	1	1	0.846	1	0	absent only (population pAF≥0.5)	Asian
TASR	GL893464.1_28737_C_T	SYNONYMOUS_CODING			TAS2R1	0.786	0.441	0.531	1	0.6	1	1	0.846	0.841	0	absent only (population pAF≥0.5)	Asian
TASR	GL893464.1_28776_G_T	SYNONYMOUS_CODING			TAS2R1	0	0	0	0	0	0	0	0	0.159	0	private (pAF≥0.1)	Wild boar
TASR	GL893464.1_28828_C_A	NON_SYNONYMOUS_CODING	tolerated	0.98	TAS2R1	0	0	0	0	0	0	0	0	0.159	0	private (pAF≥0.1)	Wild boar
TASR	GL893464.1_28829_C_T	NON_SYNONYMOUS_CODING	tolerated	0.25	TAS2R1	0	0	0	0	0	0	0	0	0.159	0	private (pAF≥0.1)	Wild boar
TASR	GL893464.1_28837_G_A	NON_SYNONYMOUS_CODING	tolerated	0.21	TAS2R1	0	0	0	0	0	0	0	0	0.159	0	private (pAF≥0.1)	Wild boar
TASR	GL893464.1_28941_G_A	SYNONYMOUS_CODING			TAS2R1	0	0	0	0	0	0	0	0	0	0.182	private (pAF≥0.1)	Asian
