# Supplementary material for: Identification of protein-damaging mutations in 10 swine taste receptors and 191 appetite-reward genes
Source: BMC Genomics. 2016 Aug 26;17(1):685. doi: 10.1186/s12864-016-2972-z (PMC5002119; doi:10.1186/s12864-016-2972-z)
Supplement: Additional file 4: — List of variants displaying significant differences in pAAF between F2_F and F2_L. (XLSX 145 kb) [file 12864_2016_2972_MOESM4_ESM.xlsx]

## Sheet: Sheet1
gene_group	ID	effect	gene	pAAF F2_F	pAAF F2_L	Fisher Test
appetite_reward	chr14_135521591_C_T	SYNONYMOUS_CODING	ADRB1	0.0620621	0.23	0.0467123
appetite_reward	chr1_267166537_T_C	SYNONYMOUS_CODING	ALDH1B1	0.996997	0.834	0.0252556
appetite_reward	chr1_267166705_T_C	SYNONYMOUS_CODING	ALDH1B1	0.998	0.834	0.0252556
appetite_reward	chr1_267166720_T_C	SYNONYMOUS_CODING	ALDH1B1	0.999	0.843	0.0252556
appetite_reward	chr14_42379317_T_C	NON_SYNONYMOUS_CODING_tol	ALDH2	0.3	0.544	0.0357754
appetite_reward	chr2_3566391_T_C	SYNONYMOUS_CODING	ALDH3B2	0.10943	0.511565	0.000341522
appetite_reward	chr2_3566487_C_T	SYNONYMOUS_CODING	ALDH3B2	0.059	0.402	0.000614812
appetite_reward	chr2_3566406_C_T	SYNONYMOUS_CODING	ALDH3B2	0.05	0.335301	0.00294974
appetite_reward	chr2_3563364_G_A	SYNONYMOUS_CODING	ALDH3B2	0.115	0.427	0.00350349
appetite_reward	chr2_3566521_A_C	NON_SYNONYMOUS_CODING_del	ALDH3B2	0.372	0.092	0.00488296
appetite_reward	chr2_3568521_T_C	SYNONYMOUS_CODING	ALDH3B2	0.048	0.286	0.0124962
appetite_reward	chr2_3566523_C_T	SYNONYMOUS_CODING	ALDH3B2	0.377	0.095	0.0137448
appetite_reward	chr7_103129715_A_C	SYNONYMOUS_CODING	ALDH6A1	0	0.164164	0.0252556
appetite_reward	chr9_110057893_CTG_C	FRAME_SHIFT	CD36	0.433	0	1.5e-06
appetite_reward	chr9_110057895_G_C	NON_SYNONYMOUS_CODING_del	CD36	0	0.399792	1.1e-05
appetite_reward	chr9_110057891_C_T	SYNONYMOUS_CODING	CD36	0	0.366366	2.8e-05
appetite_reward	chr14_63386153_C_T	SYNONYMOUS_CODING	DISC1	0.221	0.463	0.0285853
appetite_reward	chr14_63386195_A_G	SYNONYMOUS_CODING	DISC1	0.214	0.469	0.0285853
appetite_reward	chr14_63440818_C_T	SYNONYMOUS_CODING	DISC1	0.091	0.293	0.0357071
appetite_reward	chr12_51537060_C_T	NON_SYNONYMOUS_CODING_tol	TRPV1 human ortholog (ENSSSCG00000017863)	0.645	0.333	0.0111286
appetite_reward	chr12_51557152_C_T	SYNONYMOUS_CODING	TRPV1 human ortholog (ENSSSCG00000017863)	0.768	0.471	0.0174877
appetite_reward	chr12_51558707_C_A	SYNONYMOUS_CODING	TRPV1 human ortholog (ENSSSCG00000017863)	0.767	0.480126	0.0174877
appetite_reward	chr12_51559698_C_T	SYNONYMOUS_CODING	TRPV1 human ortholog (ENSSSCG00000017863)	0.242	0.502	0.031463
appetite_reward	chr12_51560737_T_C	SYNONYMOUS_CODING	TRPV1 human ortholog (ENSSSCG00000017863)	0.237	0.502	0.031463
appetite_reward	GL894914.1_21033_T_C	SYNONYMOUS_CODING	ALDH8A1 ortholog (ENSSSCG00000023457)	0.404	0.16	0.0387438
appetite_reward	chr7_104295904_C_T	SYNONYMOUS_CODING	FOS	0.206	0.022	0.0283764
appetite_reward	chr7_104294733_T_C	NON_SYNONYMOUS_CODING_tol	FOS	0.209	0.019	0.0283764
appetite_reward	chrX_141073403_A_C	SPLICE_SITE_DONOR	GABRA3	0	0.145902	0.0252556
appetite_reward	chr16_67093801_C_T	SYNONYMOUS_CODING	GABRA6	0.247	0.571572	0.00471646
appetite_reward	GL896494.1_13866_C_T	SYNONYMOUS_CODING	GPR179	0.368	0.113	0.0137448
appetite_reward	GL896494.1_13876_A_G	NON_SYNONYMOUS_CODING_tol	GPR179	0.357	0.114	0.0137448
appetite_reward	GL896494.1_12701_G_T	NON_SYNONYMOUS_CODING_del	GPR179	0.399	0.121	0.0177523
appetite_reward	GL896494.1_1847_C_T	NON_SYNONYMOUS_CODING_del	GPR179	0.389303	0.132609	0.0177523
appetite_reward	GL896494.1_13058_C_T	SYNONYMOUS_CODING	GPR179	0.33832	0.117805	0.0257969
appetite_reward	GL896494.1_13091_C_T	SYNONYMOUS_CODING	GPR179	0.346	0.116	0.0257969
appetite_reward	GL896494.1_13540_G_A	NON_SYNONYMOUS_CODING_tol	GPR179	0.33	0.110756	0.0257969
appetite_reward	GL896494.1_14030_G_A	NON_SYNONYMOUS_CODING_tol	GPR179	0.364	0.139	0.0324463
appetite_reward	GL896494.1_2523_C_T	NON_SYNONYMOUS_CODING_tol	GPR179	0.376	0.142	0.0324463
appetite_reward	chr3_26749887_A_C	NON_SYNONYMOUS_CODING_del	GPRC5B	0	0.146	0.0252556
appetite_reward	JH118714.1_12683_C_G	NON_SYNONYMOUS_CODING_tol	GPRC5C	0.339	0.099	0.0257969
appetite_reward	chr1_21709902_G_A	SYNONYMOUS_CODING	GRM1	0.566567	0.241	0.00471646
appetite_reward	chr1_21477252_A_G	SYNONYMOUS_CODING	GRM1	0.347	0.651	0.0111286
appetite_reward	chr1_21477249_T_C	SYNONYMOUS_CODING	GRM1	0.371	0.64	0.0382592
appetite_reward	chr18_22610486_C_T	SYNONYMOUS_CODING	GRM8	0.137	0.387	0.0177523
appetite_reward	chr1_99466434_A_G	SYNONYMOUS_CODING	HTR1B	0.148	0	0.0252556
appetite_reward	chr13_131409035_G_A	SYNONYMOUS_CODING	HTR3C	0.085	0.279	0.0357071
appetite_reward	GL896137.1_70338_C_T	SYNONYMOUS_CODING	LEPR	0.559	0.806	0.0252891
appetite_reward	chr1_75564001_C_T	SYNONYMOUS_CODING	MCHR2	0.187	0	0.0115454
appetite_reward	chr1_75563767_T_C	SYNONYMOUS_CODING	MCHR2	0.843	0.996	0.0252556
appetite_reward	chr9_28810786_A_G	NON_SYNONYMOUS_CODING_tol	MTNR1B	0.084	0.302	0.0357071
appetite_reward	chr14_24390454_A_G	SYNONYMOUS_CODING	P2RX2	0.579208	0.868182	0.00935567
appetite_reward	chr14_24392913_C_T	SYNONYMOUS_CODING	P2RX2	0.143	0.357	0.0324463
appetite_reward	chr14_33289293_A_G	SYNONYMOUS_CODING	P2X7	0.651	0.977978	0.000626947
appetite_reward	chr14_33313417_G_A	SYNONYMOUS_CODING	P2X7	0.132	0.399	0.0177523
appetite_reward	chr14_33282764_A_G	SYNONYMOUS_CODING	P2X7	0.132	0.377	0.0324463
appetite_reward	chr1_76057082_G_A	SYNONYMOUS_CODING	SIM1	0.806	1	0.0115454
TASR	chr18_5876738_G_A	SYNONYMOUS_CODING	TAS2R16 ortholog (ENSSSCG00000016433)	0.236842	0.5	0.0315
TASR	chr18_7358878_AAAG_A	CODON_DELETION	TAS2R39	0	0.531	6.16e-08
TASR	GL892960.2_42100_G_T	NON_SYNONYMOUS_CODING_tol	TAS2R4	0.684211	1	0.0002
TASR	GL892960.2_42170_G_A	NON_SYNONYMOUS_CODING_tol	TAS2R4	0.447368	0.789474	0.0042
TASR	GL892960.2_42183_T_C	SYNONYMOUS_CODING	TAS2R4	0.578947	0.842105	0.0216
TASR	GL892960.2_42495_T_C	SYNONYMOUS_CODING	TAS2R4	0.5	0.789474	0.0158
TASR	chr18_7019623_G_A	NON_SYNONYMOUS_CODING_tol	TAS2R41	0.394737	0.684211	0.0207
TASR	chr18_7046451_A_T	SYNONYMOUS_CODING	TAS2R60	0.236842	0.5	0.0315
