# Supplementary material for: Identification of protein-damaging mutations in 10 swine taste receptors and 191 appetite-reward genes
Source: BMC Genomics. 2016 Aug 26;17(1):685. doi: 10.1186/s12864-016-2972-z (PMC5002119; doi:10.1186/s12864-016-2972-z)
Supplement: Additional file 5: — Breed and sample size information for the 16 gDNA pools. Large White, Landrace, Duroc and Pietrain were sequenced in two pools according to their commercial origin. In the pool size column, the number between brackets indicates the sample size of each pool. The cells in the column ‘number of genotyped pigs’ indicate the number of pigs that were successfully genotyped for all or some of the variants included in the OpenArray. (XLSX 15 kb) [file 12864_2016_2972_MOESM5_ESM.xlsx]

## Sheet: Sheet1
populations	pool size	number of genotyped pigs by OpenArray
Large White (2 pools)	39 (15 + 24)	38
Landrace (2 pools)	40 (16 + 24)	34
Duroc (2 pools)	45 (21 + 24)	31
Pietrain (2 pools)	41 (17 + 24)	26
Bazna	15	4
Mangalitza	12	6
Iberian	13	10
Majorcan Black	17	8
wild boar	22	22
Asian ( 15 Meishan and 7 Vietnamese)	22	20
F2_F	19	19
F2_L	19	19
