# Supplementary material for: Identification of protein-damaging mutations in 10 swine taste receptors and 191 appetite-reward genes
Source: BMC Genomics. 2016 Aug 26;17(1):685. doi: 10.1186/s12864-016-2972-z (PMC5002119; doi:10.1186/s12864-016-2972-z)
Supplement: Additional file 6: — List of variants confirmed to be real polymorphisms by genotyping. MAF = observed minor allele frequency; * H variants which MAF is close to that of rare variants and display the three genotypic classes in the genotyped animals. (XLSX 12 kb) [file 12864_2016_2972_MOESM6_ESM.xlsx]

## Sheet: Sheet1
impact	variant ID	effect	gene	MAF
H	chr18_7267090_C_T	STOP_GAINED	TAS2R40	0.052
H	chr6_62357984_C_T	STOP_GAINED	TAS1R1	0.004
H	chr6_62363203_G_C	STOP_LOST	TAS1R1	0.004
Mdel	GL893464.1_28694_T_C	NON_SYNONYMOUS	TAS2R1	0.207
Mdel	GL893464.1_29029_A_G	NON_SYNONYMOUS	TAS2R1	0.088
Mtol	chr18_5876955_C_G	NON_SYNONYMOUS	TAS2R16 ortholog (ENSSSCG00000016433)	0.017
Mtol	chr18_7018818_G_C	NON_SYNONYMOUS	TAS2R41	0.103
Mtol	chr18_7018916_C_T	NON_SYNONYMOUS	TAS2R41	0.1
Mtol	chr18_7019387_A_T	NON_SYNONYMOUS	TAS2R41	0.283
Mtol	chr18_7019623_G_A	NON_SYNONYMOUS	TAS2R41	0.258
Mtol	chr18_7045964_T_C	NON_SYNONYMOUS	TAS2R60	0.013
Mtol	chr18_7046531_T_C	NON_SYNONYMOUS	TAS2R60	0.038
Mtol	chr18_7046591_C_T	NON_SYNONYMOUS	TAS2R60	0.099
Mtol	chr18_7358891_G_A	NON_SYNONYMOUS	TAS2R39	0.259
Mtol	chr18_7358903_T_C	NON_SYNONYMOUS	TAS2R39	0.248
Mtol	chr18_7358957_T_C	NON_SYNONYMOUS	TAS2R39	0.379
Mtol	chr18_7359059_A_C	NON_SYNONYMOUS	TAS2R39	0.141
Mtol	chr18_7359190_G_A	NON_SYNONYMOUS	TAS2R39	0.367
Mtol	chr18_7359404_A_G	NON_SYNONYMOUS	TAS2R39	0.108
Mtol	chr18_7359424_T_C	NON_SYNONYMOUS	TAS2R39	0.104
Mtol	chr18_7359467_C_T	NON_SYNONYMOUS	TAS2R39	0.437
Mtol	chr18_7359526_G_A	NON_SYNONYMOUS	TAS2R39	0.086
Mtol	chr18_7359852_G_C	NON_SYNONYMOUS	TAS2R39	0.12
Mtol	chr5_63976924_G_A	NON_SYNONYMOUS	TAS2R9	0.418
Mtol	chr5_63977076_G_A	NON_SYNONYMOUS	TAS2R9	0.459
Mtol	chr5_63977246_A_G	NON_SYNONYMOUS	TAS2R9	0.09
Mtol	chr5_63977261_C_A	NON_SYNONYMOUS	TAS2R9	0.235
Mtol	GL893464.1_28156_T_C	NON_SYNONYMOUS	TAS2R1	0.089
Mtol	GL893464.1_28179_C_T	NON_SYNONYMOUS	TAS2R1	0.175
Mtol	GL893464.1_28240_C_T	NON_SYNONYMOUS	TAS2R1	0.173
Mtol	GL893464.1_28451_C_G	NON_SYNONYMOUS	TAS2R1	0.19
Mtol	GL893464.1_28595_G_A	NON_SYNONYMOUS	TAS2R1	0.113
Mtol	GL893464.1_28814_C_T	NON_SYNONYMOUS	TAS2R1	0.079
Mtol	GL893464.1_29026_G_T	NON_SYNONYMOUS	TAS2R1	0.091
H	chr10_71154463_G_A	STOP_GAINED	IL2RA	0.242
H	chr12_6380695_G_A	STOP_GAINED	GRIN2C (ENSSSCG00000023151)	0.004
H	chr12_6383433_T_C	SPLICE_SITE_DONOR	GRIN2C (ENSSSCG00000017229)	0.232
H	chr12_62594159_A_G	START_LOST	ALDH3A2	0.011
H	chr13_103927005_C_A	STOP_GAINED	CASR paralog (ENSSSCG00000011724)	0.066
H	chr16_45548628_G_A	STOP_GAINED	HTR1A	0.013*
H	chr4_103790673_A_G	SPLICE_SITE_DONOR	KCNN3	0.229
H	chr5_38623727_G_A	SPLICE_SITE_ACCEPTOR	TPH2	0.132
H	chr7_103136276_A_G	START_LOST	ALDH6A1	0.002
H	chr8_38038074_G_A	STOP_GAINED	GABRG1	0.022*
H	chr9_53198670_T_C	SPLICE_SITE_ACCEPTOR	GRIK4	0.057
H	GL896494.1_8108_C_T	STOP_GAINED	GPR179	0.156
Mdel	chr13_149365880_C_A	NON_SYNONYMOUS	GPR156	0.1
Mdel	chr2_3566521_A_C	NON_SYNONYMOUS	ALDH3B1 ortholog (ENSSSCG00000026349)	0.315
Mtol	chr1_61987805_T_C	NON_SYNONYMOUS	HTR1E ortholog (ENSSSCG00000004295)	0.259
Mtol	chr14_135522007_G_C	NON_SYNONYMOUS	ADRB1	0.169
Mtol	chr2_134952722_A_T	NON_SYNONYMOUS	ALDH7A1	0.317
Mtol	chr3_55878539_T_G	NON_SYNONYMOUS	NPAS2 ortholog (ENSSSCG00000008171)	0.389
Mtol	chr6_72148736_C_A	NON_SYNONYMOUS	HTR6	0.045
Mtol	chr7_28073115_C_G	NON_SYNONYMOUS	NOTCH4	0.143
Mtol	chr8_38746800_C_T	NON_SYNONYMOUS	GABRA4	0.326
Mtol	chr9_46397500_A_G	NON_SYNONYMOUS	HTR3A	0.106
Mtol	chrX_142205178_C_A	NON_SYNONYMOUS	AVPR2	0.218
