# Supplementary material for: Identification of protein-damaging mutations in 10 swine taste receptors and 191 appetite-reward genes
Source: BMC Genomics. 2016 Aug 26;17(1):685. doi: 10.1186/s12864-016-2972-z (PMC5002119; doi:10.1186/s12864-016-2972-z)
Supplement: Additional file 7: — Results on the genetic association of 36 polymorphisms with daily gain and retroperitoneal fat content in the 38 F2 pigs. (XLSX 13 kb) [file 12864_2016_2972_MOESM7_ESM.xlsx]

## Sheet: out_name_file_raw_dataRF.assoc
variant ID	effect	gene	MAF	p-val retroperitoneal fat content	p-val daily gain weight
chr1_61987805_T_C	Mtol	HTR1E ortholog (ENSSSCG00000004295)	0.108	0.94973	0.817851
chr10_71154463_G_A	H	IL2RA	0.493	0.592149	0.882735
chr12_6383433_T_C	H	GRIN2C (ENSSSCG00000017229)	0.1265	0.250475	0.599201
chr13_149365880_C_A	Mdel	GPR156	0.02	0.342209	0.728224
chr14_135522007_G_C	Mtol	ADRB1	0.314	0.641505	0.57037
chr18_7018818_G_C	Mtol	TAS2R41	0.176	0.765522	0.302972
chr18_7019387_A_T	Mtol	TAS2R41	0.4255	0.0443053	0.0797641
chr18_7019623_G_A	Mtol	TAS2R41	0.4105	0.111101	0.0918103
chr18_7046591_C_T	Mtol	TAS2R60	0.1665	0.871345	0.39217
chr18_7358891_G_A	Mtol	TAS2R39	0.5075	0.158718	0.0964869
chr18_7358903_T_C	Mtol	TAS2R39	0.493	0.201316	0.100057
chr18_7358957_T_C	Mtol	TAS2R39	0.412	0.062474	0.0944697
chr18_7359059_A_C	Mtol	TAS2R39	0.0135	0.580104	0.82168
chr18_7359190_G_A	Mtol	TAS2R39	0.0675	0.291186	0.837666
chr18_7359404_A_G	Mtol	TAS2R39	0.1625	0.933271	0.452477
chr18_7359424_T_C	Mtol	TAS2R39	0.1665	0.871345	0.39217
chr18_7359467_C_T	Mtol	TAS2R39	0.0835	0.520533	0.978847
chr18_7359526_G_A	Mtol	TAS2R39	0.0135	0.580104	0.82168
chr18_7359852_G_C	Mtol	TAS2R39	0.0545	0.181887	0.737818
chr2_134952722_A_T	Mtol	ALDH7A1	0.0135	0.866618	0.423862
chr2_3566521_A_C	Mdel	ALDH3B1 ortholog (ENSSSCG00000026349)	0.2025	0.150998	0.0248605
chr3_55878539_T_G	Mtol	NPAS2 ortholog (ENSSSCG00000008171)	0.3125	0.158345	0.0556039
chr4_103790673_A_G	H	KCNN3	0.419	0.391436	0.436441
chr5_38623727_G_A	H	TPH2	0.3955	0.20635	0.605135
chr5_63976924_G_A	Mtol	TAS2R9	0.23	0.826677	0.715904
chr5_63977076_G_A	Mtol	TAS2R9	0.2365	0.942719	0.765571
chr5_63977261_C_A	Mtol	TAS2R9	0.3605	0.947317	0.663496
chr7_28073115_C_G	Mtol	NOTCH4	0.4125	0.858342	0.925867
chr8_38746800_C_T	Mtol	GABRA4	0.354	0.677512	0.487577
chr9_46397500_A_G	Mtol	HTR3A	0.277	0.0276872	0.208197
chr9_53198670_T_C	H	GRIK4	0.3335	0.234221	0.709757
chrX_142205178_C_A	Mtol	AVPR2	0.331	0.280627	0.464408
GL893464.1_28451_C_G	Mtol	TAS2R1	0.014	0.586825	0.8319
GL893464.1_28595_G_A	Mtol	TAS2R1	0.0975	0.565115	0.394001
GL893464.1_28694_T_C	Mdel	TAS2R1	0.0945	0.601332	0.434235
GL896494.1_8108_C_T	H	GPR179	0.4645	0.61982	0.131988
