# Supplementary material for: Identification of protein-damaging mutations in 10 swine taste receptors and 191 appetite-reward genes
Source: BMC Genomics. 2016 Aug 26;17(1):685. doi: 10.1186/s12864-016-2972-z (PMC5002119; doi:10.1186/s12864-016-2972-z)
Supplement: Additional file 8: — Phenotype mean and standard deviation for F2_F and F2_L and the T-test p-value for both daily gain and retroperitoneal fat. (XLSX 16 kb) [file 12864_2016_2972_MOESM8_ESM.xlsx]

## Sheet: Sheet1
	daily gain (g/d)		retroperitoneal fat (kg)
statistic	F2_L	F2_F	F2_L	F2_F
mean	0.238	0.406	1.166	2.718
standard dev	0.038	0.044	0.444	0.555
T-test (2-tailed)	1.24502e-14		1.76041e-10
