# Supplementary material for: Identification of protein-damaging mutations in 10 swine taste receptors and 191 appetite-reward genes
Source: BMC Genomics. 2016 Aug 26;17(1):685. doi: 10.1186/s12864-016-2972-z (PMC5002119; doi:10.1186/s12864-016-2972-z)
Supplement: Additional file 9: — Variant impact and effect classification according to SNPeff. This table describes the types of genetic variants according to their effect on protein sequence. This table has been modified from the SNPeff manual (http://snpeff.sourceforge.net/SnpEff_manual.html#input). (XLSX 11 kb) [file 12864_2016_2972_MOESM9_ESM.xlsx]

## Sheet: Sheet1
effect	effect description	impact	impact description
FRAME_SHIFT	Insertion or deletion that causes a frame shift	HIGH	Predicted as protein disruption and likely loss-of-function.
SPLICE_SITE_ACCEPTOR	Variant that alters a splice acceptor site
SPLICE_SITE_DONOR	Variant that alters a splice donor site
STOP_LOST	Variant changes a stop codon and becomes a non-stop codon
START_LOST	Variant changes a start codon and becomes a non-start codon
STOP_GAINED	Variant causes a stop codon
CODON_CHANGE	One or many codons are changed and does not change downstream amino acids	MODERATE	Predicted as not disruptive but changes the effectiveness of the protein product.
CODON_INSERTION	Inframe insertion of one or many codons that does not change downstream amino acids
CODON_DELETION	Inframe deletion of one or many codons that does not change downstream amino acids
NON_SYNONYMOUS_CODING	Variant changes amino acid
START_GAINED	Variant in 5'UTR that creates an ATG START codon	LOW	Predicted as harmless.
SYNONYMOUS_CODING	Variant hits on codon but does not change amino acid
UTR_3_PRIME	Variant hits 3'UTR region	MODIFIER	Not affecting protein sequence.
UTR_5_PRIME	Variant hits 5'UTR region
INTRON	Variant hits and intron. Technically, hits no exon in the transcript
UPSTREAM	Upstream of a gene (default length: 5K bases)
DOWNSTREAM	Downstream of a gene (default length: 5K bases)
INTERGENIC	The variant is in an intergenic region
